# Supplementary material for: Unveiling the Complexity of Red Clover (Trifolium pratense L.) Transcriptome and Transcriptional Regulation of Isoflavonoid Biosynthesis Using Integrated Long- and Short-Read RNAseq
Source: Int J Mol Sci. 2021 Nov 23;22(23):12625. doi: 10.3390/ijms222312625 (PMC8658037; doi:10.3390/ijms222312625)
Supplement: Supplementary file 1 [file ijms-22-12625-s001.zip]

Archive with 2 entries (2 files):
- supplementary figures.pdf
- Supplementary table S1 - S11.xlsx
