# Supplementary material for: Unveiling the Complexity of Red Clover (Trifolium pratense L.) Transcriptome and Transcriptional Regulation of Isoflavonoid Biosynthesis Using Integrated Long- and Short-Read RNAseq
Source: Int J Mol Sci. 2021 Nov 23;22(23):12625. doi: 10.3390/ijms222312625 (PMC8658037; doi:10.3390/ijms222312625)
Supplement: Supplementary file 1 [file ijms-22-12625-s001.zip › Supplementary table S1 - S11.xlsx]

## Sheet: TableS1
Table S1 PacBio Iso-Seq output statistics.
Category	Value	Ratio
Number of reads of insert	751364	1
Number of 5’ reads	707844	0.9927
Number of 3’ reads	712717	0.9996
Number of poly-A reads	701410	0.9837
Number of filtered short reads	1	0
Number of non-full-length reads	92365	0.1295
Number of full-length reads	658998	0.9242
Number of full-length non-chimeric reads	621074	0.871
Mean full-length non-chimeric read length	1812	-

## Sheet: Table S2
Table S2 Alternative splicing events
chromosome	geneID	AS_type	event_start	event_end	transciptID_1	transciptID_2
Tp57577_TGAC_v2_LG1	Tp57577_TGAC_v2_gene10068	AltA	5810877	5811619	Tp57577_TGAC_v2_mRNA10408	PB.38237.2|Tp57577_TGAC_v2_LG1:5809462-5814242(-)|c193119/f1p7/1955.path1
Tp57577_TGAC_v2_LG1	Tp57577_TGAC_v2_gene10068	IntronR	5810180	5810519	PB.38237.5|Tp57577_TGAC_v2_LG1:5809931-5814242(-)|c181327/f1p6/1957.path1	PB.38237.4|Tp57577_TGAC_v2_LG1:5809889-5814242(-)|c162836/f1p7/1662.path1
Tp57577_TGAC_v2_LG1	Tp57577_TGAC_v2_gene10068	IntronR	5811477	5811618	PB.38237.5|Tp57577_TGAC_v2_LG1:5809931-5814242(-)|c181327/f1p6/1957.path1	PB.38237.2|Tp57577_TGAC_v2_LG1:5809462-5814242(-)|c193119/f1p7/1955.path1
Tp57577_TGAC_v2_LG1	Tp57577_TGAC_v2_gene10068	IntronR	5810180	5810520	Tp57577_TGAC_v2_mRNA10408	PB.38237.5|Tp57577_TGAC_v2_LG1:5809931-5814242(-)|c181327/f1p6/1957.path1
Tp57577_TGAC_v2_LG1	Tp57577_TGAC_v2_gene10068	IntronR	5810877	5811619	Tp57577_TGAC_v2_mRNA10408	PB.38237.5|Tp57577_TGAC_v2_LG1:5809931-5814242(-)|c181327/f1p6/1957.path1
Tp57577_TGAC_v2_LG1	Tp57577_TGAC_v2_gene10078	ExonS	5780082	5787368	Tp57577_TGAC_v2_mRNA10418	PB.38191.2|Tp57577_TGAC_v2_LG1:5778028-5787633(-)|c202722/f1p1/2301.path1
Tp57577_TGAC_v2_LG1	Tp57577_TGAC_v2_gene10079	AltD	5776210	5776376	PB.38183.8|Tp57577_TGAC_v2_LG1:5770572-5777961(+)|c227326/f1p4/2761.path1	PB.38183.7|Tp57577_TGAC_v2_LG1:5770484-5777980(+)|c229580/f1p5/2750.path1
Tp57577_TGAC_v2_LG1	Tp57577_TGAC_v2_gene10079	AltA	5772044	5772188	PB.38183.8|Tp57577_TGAC_v2_LG1:5770572-5777961(+)|c227326/f1p4/2761.path1	PB.38183.6|Tp57577_TGAC_v2_LG1:5770483-5778033(+)|c236301/f1p4/2868.path1
Tp57577_TGAC_v2_LG1	Tp57577_TGAC_v2_gene10079	AltA	5772044	5772188	Tp57577_TGAC_v2_mRNA10419	PB.38183.8|Tp57577_TGAC_v2_LG1:5770572-5777961(+)|c227326/f1p4/2761.path1
Tp57577_TGAC_v2_LG1	Tp57577_TGAC_v2_gene10079	IntronR	5776233	5776376	PB.38183.2|Tp57577_TGAC_v2_LG1:5770480-5777985(+)|c236261/f1p5/2889.path1	PB.38183.5|Tp57577_TGAC_v2_LG1:5770483-5777965(+)|c227831/f1p6/2734.path1
Tp57577_TGAC_v2_LG1	Tp57577_TGAC_v2_gene10079	IntronR	5775899	5775981	PB.38183.8|Tp57577_TGAC_v2_LG1:5770572-5777961(+)|c227326/f1p4/2761.path1	PB.38183.6|Tp57577_TGAC_v2_LG1:5770483-5778033(+)|c236301/f1p4/2868.path1
Tp57577_TGAC_v2_LG1	Tp57577_TGAC_v2_gene10079	IntronR	5776651	5776681	PB.38183.8|Tp57577_TGAC_v2_LG1:5770572-5777961(+)|c227326/f1p4/2761.path1	PB.38183.7|Tp57577_TGAC_v2_LG1:5770484-5777980(+)|c229580/f1p5/2750.path1
Tp57577_TGAC_v2_LG1	Tp57577_TGAC_v2_gene10079	IntronR	5775899	5775982	Tp57577_TGAC_v2_mRNA10419	PB.38183.5|Tp57577_TGAC_v2_LG1:5770483-5777965(+)|c227831/f1p6/2734.path1
Tp57577_TGAC_v2_LG1	Tp57577_TGAC_v2_gene10079	IntronR	5776233	5776377	Tp57577_TGAC_v2_mRNA10419	PB.38183.2|Tp57577_TGAC_v2_LG1:5770480-5777985(+)|c236261/f1p5/2889.path1
Tp57577_TGAC_v2_LG1	Tp57577_TGAC_v2_gene10079	IntronR	5776210	5776373	PB.38183.7|Tp57577_TGAC_v2_LG1:5770484-5777980(+)|c229580/f1p5/2750.path1	PB.38183.2|Tp57577_TGAC_v2_LG1:5770480-5777985(+)|c236261/f1p5/2889.path1
Tp57577_TGAC_v2_LG1	Tp57577_TGAC_v2_gene10079	Other	5775050	5775776	PB.38183.8|Tp57577_TGAC_v2_LG1:5770572-5777961(+)|c227326/f1p4/2761.path1	PB.38183.6|Tp57577_TGAC_v2_LG1:5770483-5778033(+)|c236301/f1p4/2868.path1
Tp57577_TGAC_v2_LG1	Tp57577_TGAC_v2_gene10079	Other	5770786	5771990	PB.38183.8|Tp57577_TGAC_v2_LG1:5770572-5777961(+)|c227326/f1p4/2761.path1	PB.38183.6|Tp57577_TGAC_v2_LG1:5770483-5778033(+)|c236301/f1p4/2868.path1
Tp57577_TGAC_v2_LG1	Tp57577_TGAC_v2_gene10079	Other	5770786	5771990	PB.38183.8|Tp57577_TGAC_v2_LG1:5770572-5777961(+)|c227326/f1p4/2761.path1	PB.38183.7|Tp57577_TGAC_v2_LG1:5770484-5777980(+)|c229580/f1p5/2750.path1
Tp57577_TGAC_v2_LG1	Tp57577_TGAC_v2_gene10079	Other	5770807	5771964	Tp57577_TGAC_v2_mRNA10419	PB.38183.7|Tp57577_TGAC_v2_LG1:5770484-5777980(+)|c229580/f1p5/2750.path1
Tp57577_TGAC_v2_LG1	Tp57577_TGAC_v2_gene10079	Other	5770786	5771990	Tp57577_TGAC_v2_mRNA10419	PB.38183.8|Tp57577_TGAC_v2_LG1:5770572-5777961(+)|c227326/f1p4/2761.path1
Tp57577_TGAC_v2_LG1	Tp57577_TGAC_v2_gene10079	AltP	5776689	5776860	PB.38183.8|Tp57577_TGAC_v2_LG1:5770572-5777961(+)|c227326/f1p4/2761.path1	PB.38183.7|Tp57577_TGAC_v2_LG1:5770484-5777980(+)|c229580/f1p5/2750.path1
Tp57577_TGAC_v2_LG1	Tp57577_TGAC_v2_gene10079	AltP	5776210	5776377	Tp57577_TGAC_v2_mRNA10419	PB.38183.7|Tp57577_TGAC_v2_LG1:5770484-5777980(+)|c229580/f1p5/2750.path1
Tp57577_TGAC_v2_LG1	Tp57577_TGAC_v2_gene10080	IntronR	5895047	5895122	Tp57577_TGAC_v2_mRNA10421	Tp57577_TGAC_v2_mRNA10420
Tp57577_TGAC_v2_LG1	Tp57577_TGAC_v2_gene10081	IntronR	5841220	5841292	Tp57577_TGAC_v2_mRNA10422	PB.38260.1|Tp57577_TGAC_v2_LG1:5838477-5844849(-)|c254901/f1p14/3552.path1
Tp57577_TGAC_v2_LG1	Tp57577_TGAC_v2_gene10081	IntronR	5840584	5840788	Tp57577_TGAC_v2_mRNA10422	PB.38260.1|Tp57577_TGAC_v2_LG1:5838477-5844849(-)|c254901/f1p14/3552.path1
Tp57577_TGAC_v2_LG1	Tp57577_TGAC_v2_gene10260	AltD	3312442	3312563	Tp57577_TGAC_v2_mRNA10602	PB.35734.2|Tp57577_TGAC_v2_LG1:3311931-3317423(+)|c20077/f2p3/1396.path1
Tp57577_TGAC_v2_LG1	Tp57577_TGAC_v2_gene10260	IntronR	3312274	3312382	Tp57577_TGAC_v2_mRNA10602	PB.35734.2|Tp57577_TGAC_v2_LG1:3311931-3317423(+)|c20077/f2p3/1396.path1
Tp57577_TGAC_v2_LG1	Tp57577_TGAC_v2_gene10260	IntronR	3314085	3315244	PB.35734.3|Tp57577_TGAC_v2_LG1:3311961-3317489(+)|c222280/f1p2/2584.path1	Tp57577_TGAC_v2_mRNA10602
Tp57577_TGAC_v2_LG1	Tp57577_TGAC_v2_gene10260	IntronR	3314085	3315243	PB.35734.3|Tp57577_TGAC_v2_LG1:3311961-3317489(+)|c222280/f1p2/2584.path1	PB.35734.2|Tp57577_TGAC_v2_LG1:3311931-3317423(+)|c20077/f2p3/1396.path1
Tp57577_TGAC_v2_LG1	Tp57577_TGAC_v2_gene10262	ExonS	3306104	3307568	Tp57577_TGAC_v2_mRNA10604	PB.35725.3|Tp57577_TGAC_v2_LG1:3296849-3308928(+)|c211009/f1p6/2285.path1
Tp57577_TGAC_v2_LG1	Tp57577_TGAC_v2_gene10262	AltA	3302535	3303104	Tp57577_TGAC_v2_mRNA10604	PB.35725.3|Tp57577_TGAC_v2_LG1:3296849-3308928(+)|c211009/f1p6/2285.path1
Tp57577_TGAC_v2_LG1	Tp57577_TGAC_v2_gene10263	IntronR	3326406	3326593	Tp57577_TGAC_v2_mRNA10605	PB.35747.3|Tp57577_TGAC_v2_LG1:3323757-3327437(+)|c224092/f1p1/2532.path1
Tp57577_TGAC_v2_LG1	Tp57577_TGAC_v2_gene10263	IntronR	3325171	3326302	Tp57577_TGAC_v2_mRNA10605	PB.35747.3|Tp57577_TGAC_v2_LG1:3323757-3327437(+)|c224092/f1p1/2532.path1
Tp57577_TGAC_v2_LG1	Tp57577_TGAC_v2_gene10273	Other	3284335	3285232	PB.35717.1|Tp57577_TGAC_v2_LG1:3283317-3286637(-)|c132289/f1p1/1318.path1	Tp57577_TGAC_v2_mRNA10615
Tp57577_TGAC_v2_LG1	Tp57577_TGAC_v2_gene10279	IntronR	3344554	3345486	Tp57577_TGAC_v2_mRNA10621	PB.35765.1|Tp57577_TGAC_v2_LG1:3343692-3346508(+)|c222866/f1p7/2521.path1
Tp57577_TGAC_v2_LG1	Tp57577_TGAC_v2_gene10386	ExonS	4117488	4119499	PB.36548.3|Tp57577_TGAC_v2_LG1:4117098-4121072(+)|c131213/f1p2/1365.path1	PB.36548.5|Tp57577_TGAC_v2_LG1:4117149-4121101(+)|c111979/f1p2/1126.path1
Tp57577_TGAC_v2_LG1	Tp57577_TGAC_v2_gene10386	ExonS	4118039	4119500	Tp57577_TGAC_v2_mRNA10732	PB.36548.3|Tp57577_TGAC_v2_LG1:4117098-4121072(+)|c131213/f1p2/1365.path1
Tp57577_TGAC_v2_LG1	Tp57577_TGAC_v2_gene10386	ExonS	4117488	4119500	Tp57577_TGAC_v2_mRNA10732	PB.36548.5|Tp57577_TGAC_v2_LG1:4117149-4121101(+)|c111979/f1p2/1126.path1
Tp57577_TGAC_v2_LG1	Tp57577_TGAC_v2_gene10386	AltD	4117488	4119499	PB.36548.2|Tp57577_TGAC_v2_LG1:4117058-4121042(+)|c154778/f1p2/1709.path1	PB.36548.5|Tp57577_TGAC_v2_LG1:4117149-4121101(+)|c111979/f1p2/1126.path1
Tp57577_TGAC_v2_LG1	Tp57577_TGAC_v2_gene10386	AltA	4119693	4119835	PB.36548.2|Tp57577_TGAC_v2_LG1:4117058-4121042(+)|c154778/f1p2/1709.path1	PB.36548.1|Tp57577_TGAC_v2_LG1:4117058-4121093(+)|c132656/f1p2/1282.path1
Tp57577_TGAC_v2_LG1	Tp57577_TGAC_v2_gene10386	AltA	4119693	4119836	Tp57577_TGAC_v2_mRNA10732	PB.36548.2|Tp57577_TGAC_v2_LG1:4117058-4121042(+)|c154778/f1p2/1709.path1
Tp57577_TGAC_v2_LG1	Tp57577_TGAC_v2_gene10386	IntronR	4117488	4117962	PB.36548.2|Tp57577_TGAC_v2_LG1:4117058-4121042(+)|c154778/f1p2/1709.path1	PB.36548.1|Tp57577_TGAC_v2_LG1:4117058-4121093(+)|c132656/f1p2/1282.path1
Tp57577_TGAC_v2_LG1	Tp57577_TGAC_v2_gene10386	IntronR	4120422	4120572	PB.36548.3|Tp57577_TGAC_v2_LG1:4117098-4121072(+)|c131213/f1p2/1365.path1	PB.36548.2|Tp57577_TGAC_v2_LG1:4117058-4121042(+)|c154778/f1p2/1709.path1
Tp57577_TGAC_v2_LG1	Tp57577_TGAC_v2_gene10386	IntronR	4120422	4120573	Tp57577_TGAC_v2_mRNA10732	PB.36548.3|Tp57577_TGAC_v2_LG1:4117098-4121072(+)|c131213/f1p2/1365.path1
Tp57577_TGAC_v2_LG1	Tp57577_TGAC_v2_gene10386	IntronR	4117488	4117963	Tp57577_TGAC_v2_mRNA10732	PB.36548.2|Tp57577_TGAC_v2_LG1:4117058-4121042(+)|c154778/f1p2/1709.path1
Tp57577_TGAC_v2_LG1	Tp57577_TGAC_v2_gene10387	AltD	4104482	4105391	PB.36522.1|Tp57577_TGAC_v2_LG1:4093095-4110043(-)|c56382/f2p8/6295.path1	Tp57577_TGAC_v2_mRNA10733
Tp57577_TGAC_v2_LG1	Tp57577_TGAC_v2_gene10387	IntronR	4108207	4108298	PB.36522.1|Tp57577_TGAC_v2_LG1:4093095-4110043(-)|c56382/f2p8/6295.path1	Tp57577_TGAC_v2_mRNA10733
Tp57577_TGAC_v2_LG1	Tp57577_TGAC_v2_gene10389	IntronR	4237910	4237966	Tp57577_TGAC_v2_mRNA10735	PB.36702.1|Tp57577_TGAC_v2_LG1:4236162-4240837(+)|c181249/f1p7/1973.path1
Tp57577_TGAC_v2_LG1	Tp57577_TGAC_v2_gene10389	IntronR	4237163	4237205	PB.36702.2|Tp57577_TGAC_v2_LG1:4236433-4240919(+)|c151245/f1p7/1760.path1	PB.36702.1|Tp57577_TGAC_v2_LG1:4236162-4240837(+)|c181249/f1p7/1973.path1
Tp57577_TGAC_v2_LG1	Tp57577_TGAC_v2_gene10389	Other	4236626	4237158	Tp57577_TGAC_v2_mRNA10735	PB.36702.1|Tp57577_TGAC_v2_LG1:4236162-4240837(+)|c181249/f1p7/1973.path1
Tp57577_TGAC_v2_LG1	Tp57577_TGAC_v2_gene10389	Other	4236626	4237158	PB.36702.2|Tp57577_TGAC_v2_LG1:4236433-4240919(+)|c151245/f1p7/1760.path1	Tp57577_TGAC_v2_mRNA10735
Tp57577_TGAC_v2_LG1	Tp57577_TGAC_v2_gene10389	AltP	4236626	4237155	PB.36702.2|Tp57577_TGAC_v2_LG1:4236433-4240919(+)|c151245/f1p7/1760.path1	PB.36702.1|Tp57577_TGAC_v2_LG1:4236162-4240837(+)|c181249/f1p7/1973.path1
Tp57577_TGAC_v2_LG1	Tp57577_TGAC_v2_gene10390	AltA	4162627	4162743	PB.36606.1|Tp57577_TGAC_v2_LG1:4162438-4164654(-)|c10249/f5p6/850.path1	PB.36606.4|Tp57577_TGAC_v2_LG1:4162469-4164691(-)|c110049/f1p5/1053.path1
Tp57577_TGAC_v2_LG1	Tp57577_TGAC_v2_gene10390	IntronR	4162642	4162743	PB.36606.2|Tp57577_TGAC_v2_LG1:4162439-4164713(-)|c198543/f1p5/2074.path1	PB.36606.1|Tp57577_TGAC_v2_LG1:4162438-4164654(-)|c10249/f5p6/850.path1
Tp57577_TGAC_v2_LG1	Tp57577_TGAC_v2_gene10390	IntronR	4162902	4162983	PB.36606.2|Tp57577_TGAC_v2_LG1:4162439-4164713(-)|c198543/f1p5/2074.path1	PB.36606.1|Tp57577_TGAC_v2_LG1:4162438-4164654(-)|c10249/f5p6/850.path1
Tp57577_TGAC_v2_LG1	Tp57577_TGAC_v2_gene10390	IntronR	4163858	4164295	PB.36606.2|Tp57577_TGAC_v2_LG1:4162439-4164713(-)|c198543/f1p5/2074.path1	PB.36606.1|Tp57577_TGAC_v2_LG1:4162438-4164654(-)|c10249/f5p6/850.path1
Tp57577_TGAC_v2_LG1	Tp57577_TGAC_v2_gene10390	IntronR	4163011	4163282	PB.36606.2|Tp57577_TGAC_v2_LG1:4162439-4164713(-)|c198543/f1p5/2074.path1	PB.36606.1|Tp57577_TGAC_v2_LG1:4162438-4164654(-)|c10249/f5p6/850.path1
Tp57577_TGAC_v2_LG1	Tp57577_TGAC_v2_gene10390	IntronR	4163385	4163649	PB.36606.2|Tp57577_TGAC_v2_LG1:4162439-4164713(-)|c198543/f1p5/2074.path1	PB.36606.1|Tp57577_TGAC_v2_LG1:4162438-4164654(-)|c10249/f5p6/850.path1
Tp57577_TGAC_v2_LG1	Tp57577_TGAC_v2_gene10390	IntronR	4163418	4163545	PB.36606.2|Tp57577_TGAC_v2_LG1:4162439-4164713(-)|c198543/f1p5/2074.path1	PB.36606.4|Tp57577_TGAC_v2_LG1:4162469-4164691(-)|c110049/f1p5/1053.path1
Tp57577_TGAC_v2_LG1	Tp57577_TGAC_v2_gene10390	IntronR	4162627	4162743	PB.36606.2|Tp57577_TGAC_v2_LG1:4162439-4164713(-)|c198543/f1p5/2074.path1	PB.36606.4|Tp57577_TGAC_v2_LG1:4162469-4164691(-)|c110049/f1p5/1053.path1
Tp57577_TGAC_v2_LG1	Tp57577_TGAC_v2_gene10390	IntronR	4162902	4162984	PB.36606.2|Tp57577_TGAC_v2_LG1:4162439-4164713(-)|c198543/f1p5/2074.path1	Tp57577_TGAC_v2_mRNA10736
Tp57577_TGAC_v2_LG1	Tp57577_TGAC_v2_gene10390	IntronR	4163418	4163546	PB.36606.2|Tp57577_TGAC_v2_LG1:4162439-4164713(-)|c198543/f1p5/2074.path1	Tp57577_TGAC_v2_mRNA10736
Tp57577_TGAC_v2_LG1	Tp57577_TGAC_v2_gene10390	IntronR	4162642	4162744	PB.36606.2|Tp57577_TGAC_v2_LG1:4162439-4164713(-)|c198543/f1p5/2074.path1	Tp57577_TGAC_v2_mRNA10736
Tp57577_TGAC_v2_LG1	Tp57577_TGAC_v2_gene10390	IntronR	4163858	4164296	PB.36606.2|Tp57577_TGAC_v2_LG1:4162439-4164713(-)|c198543/f1p5/2074.path1	Tp57577_TGAC_v2_mRNA10736
Tp57577_TGAC_v2_LG1	Tp57577_TGAC_v2_gene10390	IntronR	4163011	4163283	PB.36606.2|Tp57577_TGAC_v2_LG1:4162439-4164713(-)|c198543/f1p5/2074.path1	Tp57577_TGAC_v2_mRNA10736
Tp57577_TGAC_v2_LG1	Tp57577_TGAC_v2_gene10390	AltP	4163385	4163649	PB.36606.1|Tp57577_TGAC_v2_LG1:4162438-4164654(-)|c10249/f5p6/850.path1	PB.36606.4|Tp57577_TGAC_v2_LG1:4162469-4164691(-)|c110049/f1p5/1053.path1
Tp57577_TGAC_v2_LG1	Tp57577_TGAC_v2_gene10390	AltP	4163385	4163649	Tp57577_TGAC_v2_mRNA10736	PB.36606.1|Tp57577_TGAC_v2_LG1:4162438-4164654(-)|c10249/f5p6/850.path1
Tp57577_TGAC_v2_LG1	Tp57577_TGAC_v2_gene10393	IntronR	4315625	4316095	PB.36804.1|Tp57577_TGAC_v2_LG1:4313571-4316160(+)|c191143/f1p37/2109.path1	PB.36805.2|Tp57577_TGAC_v2_LG1:4313554-4316166(-)|c231706/f1p25/2048.path1
Tp57577_TGAC_v2_LG1	Tp57577_TGAC_v2_gene10393	IntronR	4313877	4314443	PB.36804.1|Tp57577_TGAC_v2_LG1:4313571-4316160(+)|c191143/f1p37/2109.path1	PB.36805.2|Tp57577_TGAC_v2_LG1:4313554-4316166(-)|c231706/f1p25/2048.path1
Tp57577_TGAC_v2_LG1	Tp57577_TGAC_v2_gene10395	AltD	4023071	4023249	Tp57577_TGAC_v2_mRNA10741	PB.36455.3|Tp57577_TGAC_v2_LG1:4021372-4024989(-)|c171846/f1p13/1957.path1
Tp57577_TGAC_v2_LG1	Tp57577_TGAC_v2_gene10396	AltD	4030255	4030811	PB.36459.4|Tp57577_TGAC_v2_LG1:4027345-4031480(-)|c249962/f1p5/3349.path1	PB.36459.3|Tp57577_TGAC_v2_LG1:4027345-4031398(-)|c182197/f1p5/1875.path1
Tp57577_TGAC_v2_LG1	Tp57577_TGAC_v2_gene10396	AltD	4030255	4030812	Tp57577_TGAC_v2_mRNA10742	PB.36459.3|Tp57577_TGAC_v2_LG1:4027345-4031398(-)|c182197/f1p5/1875.path1
Tp57577_TGAC_v2_LG1	Tp57577_TGAC_v2_gene10396	AltA	4029036	4029962	PB.36459.3|Tp57577_TGAC_v2_LG1:4027345-4031398(-)|c182197/f1p5/1875.path1	PB.36459.5|Tp57577_TGAC_v2_LG1:4027346-4031388(-)|c212206/f1p5/1870.path1
Tp57577_TGAC_v2_LG1	Tp57577_TGAC_v2_gene10396	IntronR	4028862	4028943	PB.36459.4|Tp57577_TGAC_v2_LG1:4027345-4031480(-)|c249962/f1p5/3349.path1	PB.36459.6|Tp57577_TGAC_v2_LG1:4027382-4031526(-)|c188815/f1p5/2015.path1
Tp57577_TGAC_v2_LG1	Tp57577_TGAC_v2_gene10396	IntronR	4029036	4029962	PB.36459.4|Tp57577_TGAC_v2_LG1:4027345-4031480(-)|c249962/f1p5/3349.path1	PB.36459.6|Tp57577_TGAC_v2_LG1:4027382-4031526(-)|c188815/f1p5/2015.path1
Tp57577_TGAC_v2_LG1	Tp57577_TGAC_v2_gene10396	IntronR	4030255	4030811	PB.36459.4|Tp57577_TGAC_v2_LG1:4027345-4031480(-)|c249962/f1p5/3349.path1	PB.36459.6|Tp57577_TGAC_v2_LG1:4027382-4031526(-)|c188815/f1p5/2015.path1
Tp57577_TGAC_v2_LG1	Tp57577_TGAC_v2_gene10396	IntronR	4027677	4027810	PB.36459.4|Tp57577_TGAC_v2_LG1:4027345-4031480(-)|c249962/f1p5/3349.path1	PB.36459.6|Tp57577_TGAC_v2_LG1:4027382-4031526(-)|c188815/f1p5/2015.path1
Tp57577_TGAC_v2_LG1	Tp57577_TGAC_v2_gene10396	IntronR	4027881	4028373	PB.36459.4|Tp57577_TGAC_v2_LG1:4027345-4031480(-)|c249962/f1p5/3349.path1	PB.36459.6|Tp57577_TGAC_v2_LG1:4027382-4031526(-)|c188815/f1p5/2015.path1
Tp57577_TGAC_v2_LG1	Tp57577_TGAC_v2_gene10396	IntronR	4028462	4028752	PB.36459.4|Tp57577_TGAC_v2_LG1:4027345-4031480(-)|c249962/f1p5/3349.path1	PB.36459.6|Tp57577_TGAC_v2_LG1:4027382-4031526(-)|c188815/f1p5/2015.path1
Tp57577_TGAC_v2_LG1	Tp57577_TGAC_v2_gene10396	IntronR	4029628	4029960	PB.36459.4|Tp57577_TGAC_v2_LG1:4027345-4031480(-)|c249962/f1p5/3349.path1	PB.36459.5|Tp57577_TGAC_v2_LG1:4027346-4031388(-)|c212206/f1p5/1870.path1
Tp57577_TGAC_v2_LG1	Tp57577_TGAC_v2_gene10396	IntronR	4030255	4030308	PB.36459.3|Tp57577_TGAC_v2_LG1:4027345-4031398(-)|c182197/f1p5/1875.path1	PB.36459.6|Tp57577_TGAC_v2_LG1:4027382-4031526(-)|c188815/f1p5/2015.path1
Tp57577_TGAC_v2_LG1	Tp57577_TGAC_v2_gene10396	IntronR	4030255	4030812	Tp57577_TGAC_v2_mRNA10742	PB.36459.6|Tp57577_TGAC_v2_LG1:4027382-4031526(-)|c188815/f1p5/2015.path1
Tp57577_TGAC_v2_LG1	Tp57577_TGAC_v2_gene10396	IntronR	4027881	4028374	Tp57577_TGAC_v2_mRNA10742	PB.36459.4|Tp57577_TGAC_v2_LG1:4027345-4031480(-)|c249962/f1p5/3349.path1
Tp57577_TGAC_v2_LG1	Tp57577_TGAC_v2_gene10396	IntronR	4027677	4027811	Tp57577_TGAC_v2_mRNA10742	PB.36459.4|Tp57577_TGAC_v2_LG1:4027345-4031480(-)|c249962/f1p5/3349.path1
Tp57577_TGAC_v2_LG1	Tp57577_TGAC_v2_gene10396	IntronR	4029036	4029963	Tp57577_TGAC_v2_mRNA10742	PB.36459.4|Tp57577_TGAC_v2_LG1:4027345-4031480(-)|c249962/f1p5/3349.path1
Tp57577_TGAC_v2_LG1	Tp57577_TGAC_v2_gene10396	IntronR	4028862	4028944	Tp57577_TGAC_v2_mRNA10742	PB.36459.4|Tp57577_TGAC_v2_LG1:4027345-4031480(-)|c249962/f1p5/3349.path1
Tp57577_TGAC_v2_LG1	Tp57577_TGAC_v2_gene10396	IntronR	4028462	4028753	Tp57577_TGAC_v2_mRNA10742	PB.36459.4|Tp57577_TGAC_v2_LG1:4027345-4031480(-)|c249962/f1p5/3349.path1
Tp57577_TGAC_v2_LG1	Tp57577_TGAC_v2_gene10397	AltD	4294043	4294312	Tp57577_TGAC_v2_mRNA10743	PB.36762.3|Tp57577_TGAC_v2_LG1:4291038-4294334(+)|c127269/f1p6/1253.path1
Tp57577_TGAC_v2_LG1	Tp57577_TGAC_v2_gene10397	IntronR	4294167	4294311	PB.36762.1|Tp57577_TGAC_v2_LG1:4290352-4294520(+)|c177798/f1p6/1821.path1	PB.36762.3|Tp57577_TGAC_v2_LG1:4291038-4294334(+)|c127269/f1p6/1253.path1
Tp57577_TGAC_v2_LG1	Tp57577_TGAC_v2_gene10397	IntronR	4293096	4293564	PB.36762.2|Tp57577_TGAC_v2_LG1:4290465-4294061(+)|c174611/f1p6/1855.path1	PB.36762.1|Tp57577_TGAC_v2_LG1:4290352-4294520(+)|c177798/f1p6/1821.path1
Tp57577_TGAC_v2_LG1	Tp57577_TGAC_v2_gene10397	IntronR	4294043	4294312	Tp57577_TGAC_v2_mRNA10743	PB.36762.1|Tp57577_TGAC_v2_LG1:4290352-4294520(+)|c177798/f1p6/1821.path1
Tp57577_TGAC_v2_LG1	Tp57577_TGAC_v2_gene10401	AltA	4262224	4262674	Tp57577_TGAC_v2_mRNA10747	PB.36725.2|Tp57577_TGAC_v2_LG1:4261220-4267272(-)|c147730/f1p0/1615.path1
Tp57577_TGAC_v2_LG1	Tp57577_TGAC_v2_gene10401	AltA	4264558	4264650	Tp57577_TGAC_v2_mRNA10747	PB.36725.2|Tp57577_TGAC_v2_LG1:4261220-4267272(-)|c147730/f1p0/1615.path1
Tp57577_TGAC_v2_LG1	Tp57577_TGAC_v2_gene10401	IntronR	4262258	4262673	PB.36725.1|Tp57577_TGAC_v2_LG1:4261189-4267384(-)|c189168/f1p0/2129.path1	PB.36725.2|Tp57577_TGAC_v2_LG1:4261220-4267272(-)|c147730/f1p0/1615.path1
Tp57577_TGAC_v2_LG1	Tp57577_TGAC_v2_gene10401	IntronR	4262224	4262674	PB.36725.1|Tp57577_TGAC_v2_LG1:4261189-4267384(-)|c189168/f1p0/2129.path1	Tp57577_TGAC_v2_mRNA10747
Tp57577_TGAC_v2_LG1	Tp57577_TGAC_v2_gene10403	AltA	4196444	4196563	Tp57577_TGAC_v2_mRNA10749	PB.36647.2|Tp57577_TGAC_v2_LG1:4196252-4199990(+)|c205771/f1p23/2349.path1
Tp57577_TGAC_v2_LG1	Tp57577_TGAC_v2_gene10403	AltP	4196431	4196533	PB.36647.3|Tp57577_TGAC_v2_LG1:4196281-4199836(+)|c223766/f1p19/2323.path1	Tp57577_TGAC_v2_mRNA10749
Tp57577_TGAC_v2_LG1	Tp57577_TGAC_v2_gene10403	AltP	4196431	4196563	PB.36647.3|Tp57577_TGAC_v2_LG1:4196281-4199836(+)|c223766/f1p19/2323.path1	PB.36647.2|Tp57577_TGAC_v2_LG1:4196252-4199990(+)|c205771/f1p23/2349.path1
Tp57577_TGAC_v2_LG1	Tp57577_TGAC_v2_gene10405	AltA	4141173	4141264	PB.36585.1|Tp57577_TGAC_v2_LG1:4138814-4141782(-)|c17144/f2p2/1543.path1	Tp57577_TGAC_v2_mRNA10751
Tp57577_TGAC_v2_LG1	Tp57577_TGAC_v2_gene10405	IntronR	4141337	4141491	PB.36585.1|Tp57577_TGAC_v2_LG1:4138814-4141782(-)|c17144/f2p2/1543.path1	Tp57577_TGAC_v2_mRNA10751
Tp57577_TGAC_v2_LG1	Tp57577_TGAC_v2_gene10406	IntronR	4063605	4063690	PB.36497.1|Tp57577_TGAC_v2_LG1:4060075-4064106(-)|c249072/f1p1/3396.path1	PB.36497.2|Tp57577_TGAC_v2_LG1:4060077-4064080(-)|c227363/f1p1/2742.path1
Tp57577_TGAC_v2_LG1	Tp57577_TGAC_v2_gene10406	IntronR	4062940	4063554	Tp57577_TGAC_v2_mRNA10752	PB.36497.2|Tp57577_TGAC_v2_LG1:4060077-4064080(-)|c227363/f1p1/2742.path1
Tp57577_TGAC_v2_LG1	Tp57577_TGAC_v2_gene10406	IntronR	4061477	4061768	Tp57577_TGAC_v2_mRNA10752	PB.36497.1|Tp57577_TGAC_v2_LG1:4060075-4064106(-)|c249072/f1p1/3396.path1
Tp57577_TGAC_v2_LG1	Tp57577_TGAC_v2_gene10406	IntronR	4061864	4062072	Tp57577_TGAC_v2_mRNA10752	PB.36497.1|Tp57577_TGAC_v2_LG1:4060075-4064106(-)|c249072/f1p1/3396.path1
Tp57577_TGAC_v2_LG1	Tp57577_TGAC_v2_gene10406	IntronR	4063605	4063691	Tp57577_TGAC_v2_mRNA10752	PB.36497.1|Tp57577_TGAC_v2_LG1:4060075-4064106(-)|c249072/f1p1/3396.path1
Tp57577_TGAC_v2_LG1	Tp57577_TGAC_v2_gene10406	Other	4061586	4062851	PB.36497.1|Tp57577_TGAC_v2_LG1:4060075-4064106(-)|c249072/f1p1/3396.path1	PB.36497.2|Tp57577_TGAC_v2_LG1:4060077-4064080(-)|c227363/f1p1/2742.path1
Tp57577_TGAC_v2_LG1	Tp57577_TGAC_v2_gene10406	Other	4061477	4062852	Tp57577_TGAC_v2_mRNA10752	PB.36497.2|Tp57577_TGAC_v2_LG1:4060077-4064080(-)|c227363/f1p1/2742.path1
Tp57577_TGAC_v2_LG1	Tp57577_TGAC_v2_gene10406	Other	4061463	4065177	PB.36480.4|Tp57577_TGAC_v2_LG1:4045168-4078990(-)|c272079/f1p11/5270.path1	Tp57577_TGAC_v2_mRNA10752
Tp57577_TGAC_v2_LG1	Tp57577_TGAC_v2_gene10408	IntronR	4204346	4204375	PB.36651.4|Tp57577_TGAC_v2_LG1:4204012-4208585(-)|c239235/f1p110/2658.path1	PB.36651.6|Tp57577_TGAC_v2_LG1:4204097-4208424(-)|c137757/f1p110/1643.path1
Tp57577_TGAC_v2_LG1	Tp57577_TGAC_v2_gene10408	Other	4206838	4208281	PB.36651.6|Tp57577_TGAC_v2_LG1:4204097-4208424(-)|c137757/f1p110/1643.path1	PB.36651.3|Tp57577_TGAC_v2_LG1:4203988-4208489(-)|c219958/f1p38/2510.path1
Tp57577_TGAC_v2_LG1	Tp57577_TGAC_v2_gene10408	Other	4206838	4208281	PB.36651.4|Tp57577_TGAC_v2_LG1:4204012-4208585(-)|c239235/f1p110/2658.path1	PB.36651.6|Tp57577_TGAC_v2_LG1:4204097-4208424(-)|c137757/f1p110/1643.path1
Tp57577_TGAC_v2_LG1	Tp57577_TGAC_v2_gene10408	Other	4206838	4208281	Tp57577_TGAC_v2_mRNA10754	PB.36651.6|Tp57577_TGAC_v2_LG1:4204097-4208424(-)|c137757/f1p110/1643.path1
Tp57577_TGAC_v2_LG1	Tp57577_TGAC_v2_gene10408	AltP	4207441	4207985	PB.36651.4|Tp57577_TGAC_v2_LG1:4204012-4208585(-)|c239235/f1p110/2658.path1	PB.36651.3|Tp57577_TGAC_v2_LG1:4203988-4208489(-)|c219958/f1p38/2510.path1
Tp57577_TGAC_v2_LG1	Tp57577_TGAC_v2_gene10408	AltP	4207441	4207985	Tp57577_TGAC_v2_mRNA10754	PB.36651.3|Tp57577_TGAC_v2_LG1:4203988-4208489(-)|c219958/f1p38/2510.path1
Tp57577_TGAC_v2_LG1	Tp57577_TGAC_v2_gene10412	IntronR	4293096	4293565	PB.36762.2|Tp57577_TGAC_v2_LG1:4290465-4294061(+)|c174611/f1p6/1855.path1	Tp57577_TGAC_v2_mRNA10758
Tp57577_TGAC_v2_LG1	Tp57577_TGAC_v2_gene10415	AltA	4037582	4038096	PB.36469.2|Tp57577_TGAC_v2_LG1:4034560-4039407(-)|c164528/f1p11/1495.path1	Tp57577_TGAC_v2_mRNA10761
Tp57577_TGAC_v2_LG1	Tp57577_TGAC_v2_gene10417	Other	4301942	4302568	Tp57577_TGAC_v2_mRNA10765	PB.36776.2|Tp57577_TGAC_v2_LG1:4300667-4308150(+)|c211964/f1p14/2039.path1
Tp57577_TGAC_v2_LG1	Tp57577_TGAC_v2_gene10418	IntronR	4330153	4330233	Tp57577_TGAC_v2_mRNA10766	PB.36826.1|Tp57577_TGAC_v2_LG1:4329412-4335066(+)|c230732/f1p19/2522.path1
Tp57577_TGAC_v2_LG1	Tp57577_TGAC_v2_gene10421	IntronR	4012959	4013073	Tp57577_TGAC_v2_mRNA10769	PB.36444.1|Tp57577_TGAC_v2_LG1:4010544-4014495(-)|c245363/f1p4/3085.path1
Tp57577_TGAC_v2_LG1	Tp57577_TGAC_v2_gene10421	IntronR	4011686	4012360	Tp57577_TGAC_v2_mRNA10769	PB.36444.1|Tp57577_TGAC_v2_LG1:4010544-4014495(-)|c245363/f1p4/3085.path1
Tp57577_TGAC_v2_LG1	Tp57577_TGAC_v2_gene10421	IntronR	4013605	4013681	Tp57577_TGAC_v2_mRNA10769	PB.36444.1|Tp57577_TGAC_v2_LG1:4010544-4014495(-)|c245363/f1p4/3085.path1
Tp57577_TGAC_v2_LG1	Tp57577_TGAC_v2_gene10421	IntronR	4010776	4011553	Tp57577_TGAC_v2_mRNA10769	PB.36444.1|Tp57577_TGAC_v2_LG1:4010544-4014495(-)|c245363/f1p4/3085.path1
Tp57577_TGAC_v2_LG1	Tp57577_TGAC_v2_gene10421	IntronR	4010776	4011552	PB.36444.2|Tp57577_TGAC_v2_LG1:4010556-4014497(-)|c143923/f1p4/1554.path1	PB.36444.1|Tp57577_TGAC_v2_LG1:4010544-4014495(-)|c245363/f1p4/3085.path1
Tp57577_TGAC_v2_LG1	Tp57577_TGAC_v2_gene10421	IntronR	4011686	4012359	PB.36444.2|Tp57577_TGAC_v2_LG1:4010556-4014497(-)|c143923/f1p4/1554.path1	PB.36444.1|Tp57577_TGAC_v2_LG1:4010544-4014495(-)|c245363/f1p4/3085.path1
Tp57577_TGAC_v2_LG1	Tp57577_TGAC_v2_gene10421	IntronR	4012959	4013072	PB.36444.2|Tp57577_TGAC_v2_LG1:4010556-4014497(-)|c143923/f1p4/1554.path1	PB.36444.1|Tp57577_TGAC_v2_LG1:4010544-4014495(-)|c245363/f1p4/3085.path1
Tp57577_TGAC_v2_LG1	Tp57577_TGAC_v2_gene10422	Other	4177833	4178338	PB.36624.1|Tp57577_TGAC_v2_LG1:4174123-4178985(-)|c50649/f10p19/2706.path1	Tp57577_TGAC_v2_mRNA10770
Tp57577_TGAC_v2_LG1	Tp57577_TGAC_v2_gene10426	ExonS	4211369	4212536	PB.36661.1|Tp57577_TGAC_v2_LG1:4209799-4214248(+)|c222883/f1p3/2475.path1	PB.36661.4|Tp57577_TGAC_v2_LG1:4209853-4214251(+)|c143201/f1p3/1596.path1
Tp57577_TGAC_v2_LG1	Tp57577_TGAC_v2_gene10426	IntronR	4211773	4212536	PB.36661.2|Tp57577_TGAC_v2_LG1:4209835-4214251(+)|c225462/f1p3/2799.path1	PB.36661.4|Tp57577_TGAC_v2_LG1:4209853-4214251(+)|c143201/f1p3/1596.path1
Tp57577_TGAC_v2_LG1	Tp57577_TGAC_v2_gene10426	IntronR	4211369	4211688	PB.36661.2|Tp57577_TGAC_v2_LG1:4209835-4214251(+)|c225462/f1p3/2799.path1	PB.36661.4|Tp57577_TGAC_v2_LG1:4209853-4214251(+)|c143201/f1p3/1596.path1
Tp57577_TGAC_v2_LG1	Tp57577_TGAC_v2_gene10426	IntronR	4213066	4213161	PB.36661.1|Tp57577_TGAC_v2_LG1:4209799-4214248(+)|c222883/f1p3/2475.path1	PB.36661.6|Tp57577_TGAC_v2_LG1:4209862-4214248(+)|c193712/f1p3/2015.path1
Tp57577_TGAC_v2_LG1	Tp57577_TGAC_v2_gene10426	IntronR	4212664	4212970	PB.36661.1|Tp57577_TGAC_v2_LG1:4209799-4214248(+)|c222883/f1p3/2475.path1	PB.36661.6|Tp57577_TGAC_v2_LG1:4209862-4214248(+)|c193712/f1p3/2015.path1
Tp57577_TGAC_v2_LG1	Tp57577_TGAC_v2_gene10426	IntronR	4211369	4212536	PB.36661.1|Tp57577_TGAC_v2_LG1:4209799-4214248(+)|c222883/f1p3/2475.path1	PB.36661.2|Tp57577_TGAC_v2_LG1:4209835-4214251(+)|c225462/f1p3/2799.path1
Tp57577_TGAC_v2_LG1	Tp57577_TGAC_v2_gene10426	IntronR	4213076	4213669	PB.36661.1|Tp57577_TGAC_v2_LG1:4209799-4214248(+)|c222883/f1p3/2475.path1	PB.36661.2|Tp57577_TGAC_v2_LG1:4209835-4214251(+)|c225462/f1p3/2799.path1
Tp57577_TGAC_v2_LG1	Tp57577_TGAC_v2_gene10426	IntronR	4212664	4212971	Tp57577_TGAC_v2_mRNA10775	PB.36661.1|Tp57577_TGAC_v2_LG1:4209799-4214248(+)|c222883/f1p3/2475.path1
Tp57577_TGAC_v2_LG1	Tp57577_TGAC_v2_gene10426	IntronR	4213076	4213670	Tp57577_TGAC_v2_mRNA10775	PB.36661.1|Tp57577_TGAC_v2_LG1:4209799-4214248(+)|c222883/f1p3/2475.path1
Tp57577_TGAC_v2_LG1	Tp57577_TGAC_v2_gene10426	IntronR	4211369	4212537	Tp57577_TGAC_v2_mRNA10775	PB.36661.2|Tp57577_TGAC_v2_LG1:4209835-4214251(+)|c225462/f1p3/2799.path1
Tp57577_TGAC_v2_LG1	Tp57577_TGAC_v2_gene10426	AltP	4213066	4213670	Tp57577_TGAC_v2_mRNA10775	PB.36661.6|Tp57577_TGAC_v2_LG1:4209862-4214248(+)|c193712/f1p3/2015.path1
Tp57577_TGAC_v2_LG1	Tp57577_TGAC_v2_gene10426	AltP	4213066	4213669	PB.36661.6|Tp57577_TGAC_v2_LG1:4209862-4214248(+)|c193712/f1p3/2015.path1	PB.36661.4|Tp57577_TGAC_v2_LG1:4209853-4214251(+)|c143201/f1p3/1596.path1
Tp57577_TGAC_v2_LG1	Tp57577_TGAC_v2_gene10427	IntronR	4277645	4279871	Tp57577_TGAC_v2_mRNA10776	PB.36742.2|Tp57577_TGAC_v2_LG1:4276065-4282049(+)|c229147/f1p21/2782.path1
Tp57577_TGAC_v2_LG1	Tp57577_TGAC_v2_gene10427	IntronR	4277351	4277442	Tp57577_TGAC_v2_mRNA10776	PB.36742.4|Tp57577_TGAC_v2_LG1:4276339-4282048(+)|c269982/f1p19/5614.path1
Tp57577_TGAC_v2_LG1	Tp57577_TGAC_v2_gene10427	IntronR	4277351	4277441	PB.36742.4|Tp57577_TGAC_v2_LG1:4276339-4282048(+)|c269982/f1p19/5614.path1	PB.36742.2|Tp57577_TGAC_v2_LG1:4276065-4282049(+)|c229147/f1p21/2782.path1
Tp57577_TGAC_v2_LG1	Tp57577_TGAC_v2_gene10427	AltP	4279990	4281447	Tp57577_TGAC_v2_mRNA10776	PB.36742.6|Tp57577_TGAC_v2_LG1:4277211-4281916(+)|c244856/f1p20/3157.path1
Tp57577_TGAC_v2_LG1	Tp57577_TGAC_v2_gene10427	AltP	4279990	4281447	PB.36742.4|Tp57577_TGAC_v2_LG1:4276339-4282048(+)|c269982/f1p19/5614.path1	PB.36742.6|Tp57577_TGAC_v2_LG1:4277211-4281916(+)|c244856/f1p20/3157.path1
Tp57577_TGAC_v2_LG1	Tp57577_TGAC_v2_gene10430	IntronR	4192972	4193141	PB.36643.4|Tp57577_TGAC_v2_LG1:4192637-4194962(+)|c206514/f1p4/2213.path1	PB.36643.3|Tp57577_TGAC_v2_LG1:4192568-4194531(+)|c115044/f1p4/1090.path1
Tp57577_TGAC_v2_LG1	Tp57577_TGAC_v2_gene10430	IntronR	4192653	4192675	PB.36643.4|Tp57577_TGAC_v2_LG1:4192637-4194962(+)|c206514/f1p4/2213.path1	PB.36643.3|Tp57577_TGAC_v2_LG1:4192568-4194531(+)|c115044/f1p4/1090.path1
Tp57577_TGAC_v2_LG1	Tp57577_TGAC_v2_gene10430	IntronR	4193236	4193892	PB.36643.4|Tp57577_TGAC_v2_LG1:4192637-4194962(+)|c206514/f1p4/2213.path1	PB.36643.3|Tp57577_TGAC_v2_LG1:4192568-4194531(+)|c115044/f1p4/1090.path1
Tp57577_TGAC_v2_LG1	Tp57577_TGAC_v2_gene10430	IntronR	4194028	4194125	PB.36643.4|Tp57577_TGAC_v2_LG1:4192637-4194962(+)|c206514/f1p4/2213.path1	PB.36643.3|Tp57577_TGAC_v2_LG1:4192568-4194531(+)|c115044/f1p4/1090.path1
Tp57577_TGAC_v2_LG1	Tp57577_TGAC_v2_gene10430	IntronR	4192972	4193142	PB.36643.2|Tp57577_TGAC_v2_LG1:4192527-4194399(+)|c162887/f1p4/1700.path1	Tp57577_TGAC_v2_mRNA10779
Tp57577_TGAC_v2_LG1	Tp57577_TGAC_v2_gene10430	IntronR	4193236	4193893	PB.36643.2|Tp57577_TGAC_v2_LG1:4192527-4194399(+)|c162887/f1p4/1700.path1	Tp57577_TGAC_v2_mRNA10779
Tp57577_TGAC_v2_LG1	Tp57577_TGAC_v2_gene10430	AltP	4192611	4192724	PB.36643.2|Tp57577_TGAC_v2_LG1:4192527-4194399(+)|c162887/f1p4/1700.path1	PB.36643.3|Tp57577_TGAC_v2_LG1:4192568-4194531(+)|c115044/f1p4/1090.path1
Tp57577_TGAC_v2_LG1	Tp57577_TGAC_v2_gene10430	AltP	4192611	4192725	Tp57577_TGAC_v2_mRNA10779	PB.36643.3|Tp57577_TGAC_v2_LG1:4192568-4194531(+)|c115044/f1p4/1090.path1
Tp57577_TGAC_v2_LG1	Tp57577_TGAC_v2_gene10432	AltP	4130384	4130475	Tp57577_TGAC_v2_mRNA10782	PB.36557.1|Tp57577_TGAC_v2_LG1:4122168-4132094(-)|c51778/f17p11/2930.path1
Tp57577_TGAC_v2_LG1	Tp57577_TGAC_v2_gene11968	IntronR	22451904	22451983	Tp57577_TGAC_v2_mRNA12360	PB.52304.1|Tp57577_TGAC_v2_LG1:22449451-22452792(+)|c137850/f1p0/1571.path1
Tp57577_TGAC_v2_LG1	Tp57577_TGAC_v2_gene11968	IntronR	22451785	22451901	Tp57577_TGAC_v2_mRNA12360	PB.52304.1|Tp57577_TGAC_v2_LG1:22449451-22452792(+)|c137850/f1p0/1571.path1
Tp57577_TGAC_v2_LG1	Tp57577_TGAC_v2_gene11968	IntronR	22452152	22452330	Tp57577_TGAC_v2_mRNA12360	PB.52304.1|Tp57577_TGAC_v2_LG1:22449451-22452792(+)|c137850/f1p0/1571.path1
Tp57577_TGAC_v2_LG1	Tp57577_TGAC_v2_gene11971	IntronR	22368596	22368933	Tp57577_TGAC_v2_mRNA12363	PB.52251.2|Tp57577_TGAC_v2_LG1:22367451-22369515(+)|c29121/f2p6/1766.path1
Tp57577_TGAC_v2_LG1	Tp57577_TGAC_v2_gene11971	IntronR	22367971	22368067	Tp57577_TGAC_v2_mRNA12363	PB.52251.1|Tp57577_TGAC_v2_LG1:22367426-22370011(+)|c212408/f1p6/2260.path1
Tp57577_TGAC_v2_LG1	Tp57577_TGAC_v2_gene11971	IntronR	22367977	22368015	PB.52251.1|Tp57577_TGAC_v2_LG1:22367426-22370011(+)|c212408/f1p6/2260.path1	PB.52251.2|Tp57577_TGAC_v2_LG1:22367451-22369515(+)|c29121/f2p6/1766.path1
Tp57577_TGAC_v2_LG1	Tp57577_TGAC_v2_gene11971	AltP	22367971	22368067	Tp57577_TGAC_v2_mRNA12363	PB.52251.2|Tp57577_TGAC_v2_LG1:22367451-22369515(+)|c29121/f2p6/1766.path1
Tp57577_TGAC_v2_LG1	Tp57577_TGAC_v2_gene11979	IntronR	22342575	22342861	PB.52224.1|Tp57577_TGAC_v2_LG1:22340910-22343717(+)|c146362/f1p1/1765.path1	Tp57577_TGAC_v2_mRNA12371
Tp57577_TGAC_v2_LG1	Tp57577_TGAC_v2_gene11983	IntronR	22255564	22255879	Tp57577_TGAC_v2_mRNA12375	PB.52179.2|Tp57577_TGAC_v2_LG1:22253750-22256533(+)|c113897/f1p14/1155.path1
Tp57577_TGAC_v2_LG1	Tp57577_TGAC_v2_gene11997	IntronR	22750677	22751472	PB.52496.4|Tp57577_TGAC_v2_LG1:22748983-22752365(+)|c161527/f1p9/1706.path1	Tp57577_TGAC_v2_mRNA12390
Tp57577_TGAC_v2_LG1	Tp57577_TGAC_v2_gene11998	AltP	22028512	22029689	Tp57577_TGAC_v2_mRNA12392	PB.51982.1|Tp57577_TGAC_v2_LG1:22025849-22030419(+)|c204537/f1p1/2398.path1
Tp57577_TGAC_v2_LG1	Tp57577_TGAC_v2_gene12003	IntronR	22098600	22098611	Tp57577_TGAC_v2_mRNA12397	PB.52034.3|Tp57577_TGAC_v2_LG1:22096614-22105807(+)|c264831/f1p4/5063.path1
Tp57577_TGAC_v2_LG1	Tp57577_TGAC_v2_gene12003	IntronR	22098594	22098605	Tp57577_TGAC_v2_mRNA12397	PB.52036.3|Tp57577_TGAC_v2_LG1:22097837-22101865(+)|c188597/f1p4/2175.path1
Tp57577_TGAC_v2_LG1	Tp57577_TGAC_v2_gene12003	Other	22103971	22104444	Tp57577_TGAC_v2_mRNA12397	PB.52034.3|Tp57577_TGAC_v2_LG1:22096614-22105807(+)|c264831/f1p4/5063.path1
Tp57577_TGAC_v2_LG1	Tp57577_TGAC_v2_gene12003	AltP	22098594	22098611	PB.52036.3|Tp57577_TGAC_v2_LG1:22097837-22101865(+)|c188597/f1p4/2175.path1	PB.52034.3|Tp57577_TGAC_v2_LG1:22096614-22105807(+)|c264831/f1p4/5063.path1
Tp57577_TGAC_v2_LG1	Tp57577_TGAC_v2_gene12004	IntronR	22439483	22439819	Tp57577_TGAC_v2_mRNA12398	PB.52293.6|Tp57577_TGAC_v2_LG1:22434740-22443632(+)|c254255/f1p16/3491.path1
Tp57577_TGAC_v2_LG1	Tp57577_TGAC_v2_gene12004	IntronR	22438182	22438265	Tp57577_TGAC_v2_mRNA12398	PB.52293.5|Tp57577_TGAC_v2_LG1:22434716-22443633(+)|c252927/f1p16/3290.path1
Tp57577_TGAC_v2_LG1	Tp57577_TGAC_v2_gene12004	IntronR	22438376	22438477	Tp57577_TGAC_v2_mRNA12398	PB.52293.4|Tp57577_TGAC_v2_LG1:22434651-22443688(+)|c250075/f1p16/3430.path1
Tp57577_TGAC_v2_LG1	Tp57577_TGAC_v2_gene12004	IntronR	22438376	22438476	PB.52293.4|Tp57577_TGAC_v2_LG1:22434651-22443688(+)|c250075/f1p16/3430.path1	PB.52293.6|Tp57577_TGAC_v2_LG1:22434740-22443632(+)|c254255/f1p16/3491.path1
Tp57577_TGAC_v2_LG1	Tp57577_TGAC_v2_gene12004	IntronR	22439483	22439818	PB.52293.4|Tp57577_TGAC_v2_LG1:22434651-22443688(+)|c250075/f1p16/3430.path1	PB.52293.6|Tp57577_TGAC_v2_LG1:22434740-22443632(+)|c254255/f1p16/3491.path1
Tp57577_TGAC_v2_LG1	Tp57577_TGAC_v2_gene12004	IntronR	22438182	22438264	PB.52293.5|Tp57577_TGAC_v2_LG1:22434716-22443633(+)|c252927/f1p16/3290.path1	PB.52293.6|Tp57577_TGAC_v2_LG1:22434740-22443632(+)|c254255/f1p16/3491.path1
Tp57577_TGAC_v2_LG1	Tp57577_TGAC_v2_gene12008	ExonS	22139092	22148227	PB.52073.1|Tp57577_TGAC_v2_LG1:22138587-22149585(+)|c19239/f2p10/1304.path1	Tp57577_TGAC_v2_mRNA12402
Tp57577_TGAC_v2_LG1	Tp57577_TGAC_v2_gene12018	AltP	22653055	22653341	PB.52439.1|Tp57577_TGAC_v2_LG1:22651413-22654829(+)|c29707/f5p2/1773.path1	Tp57577_TGAC_v2_mRNA12412
Tp57577_TGAC_v2_LG1	Tp57577_TGAC_v2_gene12019	IntronR	22529933	22530069	Tp57577_TGAC_v2_mRNA12413	PB.52351.4|Tp57577_TGAC_v2_LG1:22528397-22532444(-)|c49041/f2p3/2810.path1
Tp57577_TGAC_v2_LG1	Tp57577_TGAC_v2_gene12019	AltP	22530637	22530748	Tp57577_TGAC_v2_mRNA12413	PB.52351.4|Tp57577_TGAC_v2_LG1:22528397-22532444(-)|c49041/f2p3/2810.path1
Tp57577_TGAC_v2_LG1	Tp57577_TGAC_v2_gene12020	AltA	22789077	22789313	Tp57577_TGAC_v2_mRNA12414	PB.52523.5|Tp57577_TGAC_v2_LG1:22787013-22790952(+)|c137343/f1p5/1488.path1
Tp57577_TGAC_v2_LG1	Tp57577_TGAC_v2_gene12020	AltA	22789077	22789301	PB.52523.4|Tp57577_TGAC_v2_LG1:22787003-22790956(+)|c187851/f1p5/2065.path1	PB.52523.5|Tp57577_TGAC_v2_LG1:22787013-22790952(+)|c137343/f1p5/1488.path1
Tp57577_TGAC_v2_LG1	Tp57577_TGAC_v2_gene12020	AltA	22789510	22790415	PB.52523.4|Tp57577_TGAC_v2_LG1:22787003-22790956(+)|c187851/f1p5/2065.path1	PB.52523.5|Tp57577_TGAC_v2_LG1:22787013-22790952(+)|c137343/f1p5/1488.path1
Tp57577_TGAC_v2_LG1	Tp57577_TGAC_v2_gene12020	AltA	22789510	22790416	PB.52523.4|Tp57577_TGAC_v2_LG1:22787003-22790956(+)|c187851/f1p5/2065.path1	Tp57577_TGAC_v2_mRNA12414
Tp57577_TGAC_v2_LG1	Tp57577_TGAC_v2_gene12020	AltA	22789077	22789313	PB.52523.4|Tp57577_TGAC_v2_LG1:22787003-22790956(+)|c187851/f1p5/2065.path1	Tp57577_TGAC_v2_mRNA12414
Tp57577_TGAC_v2_LG1	Tp57577_TGAC_v2_gene12034	AltD	22757892	22758737	Tp57577_TGAC_v2_mRNA12428	PB.52505.2|Tp57577_TGAC_v2_LG1:22756002-22760939(+)|c155184/f1p0/1619.path1
Tp57577_TGAC_v2_LG1	Tp57577_TGAC_v2_gene12034	IntronR	22756425	22757081	Tp57577_TGAC_v2_mRNA12428	PB.52505.2|Tp57577_TGAC_v2_LG1:22756002-22760939(+)|c155184/f1p0/1619.path1
Tp57577_TGAC_v2_LG1	Tp57577_TGAC_v2_gene12055	IntronR	22561950	22562109	PB.52373.1|Tp57577_TGAC_v2_LG1:22561788-22564783(+)|c230893/f1p0/2778.path1	PB.52375.1|Tp57577_TGAC_v2_LG1:22561866-22564757(+)|c239446/f1p1/2964.path1
Tp57577_TGAC_v2_LG1	Tp57577_TGAC_v2_gene12055	IntronR	22562116	22562131	PB.52373.1|Tp57577_TGAC_v2_LG1:22561788-22564783(+)|c230893/f1p0/2778.path1	PB.52375.1|Tp57577_TGAC_v2_LG1:22561866-22564757(+)|c239446/f1p1/2964.path1
Tp57577_TGAC_v2_LG1	Tp57577_TGAC_v2_gene12055	IntronR	22563085	22563157	Tp57577_TGAC_v2_mRNA12449	PB.52373.1|Tp57577_TGAC_v2_LG1:22561788-22564783(+)|c230893/f1p0/2778.path1
Tp57577_TGAC_v2_LG1	Tp57577_TGAC_v2_gene12058	Other	22703626	22705397	PB.52461.1|Tp57577_TGAC_v2_LG1:22702225-22706732(+)|c135102/f1p1/1247.path1	Tp57577_TGAC_v2_mRNA12452
Tp57577_TGAC_v2_LG1	Tp57577_TGAC_v2_gene12060	IntronR	22717922	22717932	PB.52475.1|Tp57577_TGAC_v2_LG1:22717804-22722166(-)|c9317/f11p30/972.path1	PB.52474.1|Tp57577_TGAC_v2_LG1:22717779-22722166(+)|c119104/f1p16/1091.path1
Tp57577_TGAC_v2_LG1	Tp57577_TGAC_v2_gene12060	AltP	22718541	22721886	PB.52475.1|Tp57577_TGAC_v2_LG1:22717804-22722166(-)|c9317/f11p30/972.path1	PB.52474.1|Tp57577_TGAC_v2_LG1:22717779-22722166(+)|c119104/f1p16/1091.path1
Tp57577_TGAC_v2_LG1	Tp57577_TGAC_v2_gene12071	IntronR	22444783	22445488	PB.52299.2|Tp57577_TGAC_v2_LG1:22444604-22447718(+)|c226779/f1p8/2772.path1	Tp57577_TGAC_v2_mRNA12466
Tp57577_TGAC_v2_LG1	Tp57577_TGAC_v2_gene12075	AltD	22313964	22314125	PB.52208.1|Tp57577_TGAC_v2_LG1:22307347-22315541(-)|c254638/f1p1/3493.path1	Tp57577_TGAC_v2_mRNA12471
Tp57577_TGAC_v2_LG1	Tp57577_TGAC_v2_gene12075	AltA	22311888	22313424	PB.52208.1|Tp57577_TGAC_v2_LG1:22307347-22315541(-)|c254638/f1p1/3493.path1	Tp57577_TGAC_v2_mRNA12471
Tp57577_TGAC_v2_LG1	Tp57577_TGAC_v2_gene12075	IntronR	22309257	22309507	PB.52208.1|Tp57577_TGAC_v2_LG1:22307347-22315541(-)|c254638/f1p1/3493.path1	Tp57577_TGAC_v2_mRNA12471
Tp57577_TGAC_v2_LG1	Tp57577_TGAC_v2_gene12079	ExonS	22333516	22335364	Tp57577_TGAC_v2_mRNA12475	PB.52220.1|Tp57577_TGAC_v2_LG1:22333093-22335740(+)|c92051/f1p0/688.path1
Tp57577_TGAC_v2_LG1	Tp57577_TGAC_v2_gene12079	IntronR	22335272	22335364	PB.52220.2|Tp57577_TGAC_v2_LG1:22333095-22335670(+)|c219195/f1p2/2449.path1	Tp57577_TGAC_v2_mRNA12475
Tp57577_TGAC_v2_LG1	Tp57577_TGAC_v2_gene12079	IntronR	22333516	22335126	PB.52220.2|Tp57577_TGAC_v2_LG1:22333095-22335670(+)|c219195/f1p2/2449.path1	Tp57577_TGAC_v2_mRNA12475
Tp57577_TGAC_v2_LG1	Tp57577_TGAC_v2_gene12079	IntronR	22333516	22335363	PB.52220.2|Tp57577_TGAC_v2_LG1:22333095-22335670(+)|c219195/f1p2/2449.path1	PB.52220.1|Tp57577_TGAC_v2_LG1:22333093-22335740(+)|c92051/f1p0/688.path1
Tp57577_TGAC_v2_LG1	Tp57577_TGAC_v2_gene12081	IntronR	22729109	22729597	PB.52487.1|Tp57577_TGAC_v2_LG1:22728255-22730928(-)|c128602/f1p0/1390.path1	Tp57577_TGAC_v2_mRNA12477
Tp57577_TGAC_v2_LG1	Tp57577_TGAC_v2_gene12082	ExonS	22078872	22079575	PB.52025.2|Tp57577_TGAC_v2_LG1:22071308-22086975(+)|c268711/f1p1/4699.path1	Tp57577_TGAC_v2_mRNA12478
Tp57577_TGAC_v2_LG1	Tp57577_TGAC_v2_gene12082	ExonS	22078872	22079574	PB.52025.2|Tp57577_TGAC_v2_LG1:22071308-22086975(+)|c268711/f1p1/4699.path1	PB.52025.1|Tp57577_TGAC_v2_LG1:22071215-22087328(+)|c265992/f1p1/4751.path1
Tp57577_TGAC_v2_LG1	Tp57577_TGAC_v2_gene12082	AltA	22078872	22079574	PB.52025.2|Tp57577_TGAC_v2_LG1:22071308-22086975(+)|c268711/f1p1/4699.path1	PB.52031.1|Tp57577_TGAC_v2_LG1:22078714-22086973(+)|c231493/f1p1/2620.path1
Tp57577_TGAC_v2_LG1	Tp57577_TGAC_v2_gene12082	IntronR	22071311	22071716	PB.52025.2|Tp57577_TGAC_v2_LG1:22071308-22086975(+)|c268711/f1p1/4699.path1	PB.52025.1|Tp57577_TGAC_v2_LG1:22071215-22087328(+)|c265992/f1p1/4751.path1
Tp57577_TGAC_v2_LG1	Tp57577_TGAC_v2_gene12082	IntronR	22083101	22083541	PB.52025.2|Tp57577_TGAC_v2_LG1:22071308-22086975(+)|c268711/f1p1/4699.path1	PB.52031.2|Tp57577_TGAC_v2_LG1:22078994-22083640(+)|c178742/f1p1/2012.path1
Tp57577_TGAC_v2_LG1	Tp57577_TGAC_v2_gene12082	IntronR	22071526	22071716	PB.52025.2|Tp57577_TGAC_v2_LG1:22071308-22086975(+)|c268711/f1p1/4699.path1	PB.52025.3|Tp57577_TGAC_v2_LG1:22071401-22086012(+)|c265745/f1p1/4429.path1
Tp57577_TGAC_v2_LG1	Tp57577_TGAC_v2_gene12082	IntronR	22079490	22079574	PB.52025.1|Tp57577_TGAC_v2_LG1:22071215-22087328(+)|c265992/f1p1/4751.path1	PB.52031.2|Tp57577_TGAC_v2_LG1:22078994-22083640(+)|c178742/f1p1/2012.path1
Tp57577_TGAC_v2_LG1	Tp57577_TGAC_v2_gene12082	IntronR	22083101	22083542	Tp57577_TGAC_v2_mRNA12478	PB.52031.2|Tp57577_TGAC_v2_LG1:22078994-22083640(+)|c178742/f1p1/2012.path1
Tp57577_TGAC_v2_LG1	Tp57577_TGAC_v2_gene12082	IntronR	22079490	22079575	Tp57577_TGAC_v2_mRNA12478	PB.52031.2|Tp57577_TGAC_v2_LG1:22078994-22083640(+)|c178742/f1p1/2012.path1
Tp57577_TGAC_v2_LG1	Tp57577_TGAC_v2_gene12085	AltA	22581505	22581784	Tp57577_TGAC_v2_mRNA12481	PB.52386.2|Tp57577_TGAC_v2_LG1:22580196-22585381(+)|c167022/f1p2/2057.path1
Tp57577_TGAC_v2_LG1	Tp57577_TGAC_v2_gene12085	IntronR	22581883	22582004	Tp57577_TGAC_v2_mRNA12481	PB.52386.2|Tp57577_TGAC_v2_LG1:22580196-22585381(+)|c167022/f1p2/2057.path1
Tp57577_TGAC_v2_LG1	Tp57577_TGAC_v2_gene12086	Other	22478189	22478753	PB.52320.2|Tp57577_TGAC_v2_LG1:22477593-22482952(+)|c237240/f1p2/3012.path1	Tp57577_TGAC_v2_mRNA12482
Tp57577_TGAC_v2_LG1	Tp57577_TGAC_v2_gene12088	IntronR	22002493	22002922	Tp57577_TGAC_v2_mRNA12484	PB.51949.1|Tp57577_TGAC_v2_LG1:22000217-22003338(+)|c178150/f1p1/1814.path1
Tp57577_TGAC_v2_LG1	Tp57577_TGAC_v2_gene12098	IntronR	22513042	22513159	PB.52341.2|Tp57577_TGAC_v2_LG1:22510651-22513833(+)|c115500/f1p1/1156.path1	PB.52343.1|Tp57577_TGAC_v2_LG1:22512632-22513814(+)|c120023/f1p1/1077.path1
Tp57577_TGAC_v2_LG1	Tp57577_TGAC_v2_gene12098	IntronR	22513278	22513535	PB.52341.2|Tp57577_TGAC_v2_LG1:22510651-22513833(+)|c115500/f1p1/1156.path1	PB.52343.1|Tp57577_TGAC_v2_LG1:22512632-22513814(+)|c120023/f1p1/1077.path1
Tp57577_TGAC_v2_LG1	Tp57577_TGAC_v2_gene12098	IntronR	22513042	22513160	Tp57577_TGAC_v2_mRNA12494	PB.52343.1|Tp57577_TGAC_v2_LG1:22512632-22513814(+)|c120023/f1p1/1077.path1
Tp57577_TGAC_v2_LG1	Tp57577_TGAC_v2_gene12098	IntronR	22513278	22513536	Tp57577_TGAC_v2_mRNA12494	PB.52343.1|Tp57577_TGAC_v2_LG1:22512632-22513814(+)|c120023/f1p1/1077.path1
Tp57577_TGAC_v2_LG1	Tp57577_TGAC_v2_gene12098	Other	22511604	22512810	PB.52341.2|Tp57577_TGAC_v2_LG1:22510651-22513833(+)|c115500/f1p1/1156.path1	PB.52341.1|Tp57577_TGAC_v2_LG1:22510649-22513802(+)|c104220/f2p2/856.path1
Tp57577_TGAC_v2_LG1	Tp57577_TGAC_v2_gene12098	Other	22511604	22512827	PB.52341.2|Tp57577_TGAC_v2_LG1:22510651-22513833(+)|c115500/f1p1/1156.path1	Tp57577_TGAC_v2_mRNA12494
Tp57577_TGAC_v2_LG1	Tp57577_TGAC_v2_gene12098	Other	22511604	22512827	Tp57577_TGAC_v2_mRNA12494	PB.52341.1|Tp57577_TGAC_v2_LG1:22510649-22513802(+)|c104220/f2p2/856.path1
Tp57577_TGAC_v2_LG1	Tp57577_TGAC_v2_gene12098	AltP	22512720	22512827	Tp57577_TGAC_v2_mRNA12494	PB.52343.1|Tp57577_TGAC_v2_LG1:22512632-22513814(+)|c120023/f1p1/1077.path1
Tp57577_TGAC_v2_LG1	Tp57577_TGAC_v2_gene12110	IntronR	22487443	22487997	Tp57577_TGAC_v2_mRNA12506	PB.52324.7|Tp57577_TGAC_v2_LG1:22483360-22489540(-)|c246249/f1p7/3216.path1
Tp57577_TGAC_v2_LG1	Tp57577_TGAC_v2_gene12110	IntronR	22488075	22488271	Tp57577_TGAC_v2_mRNA12506	PB.52324.7|Tp57577_TGAC_v2_LG1:22483360-22489540(-)|c246249/f1p7/3216.path1
Tp57577_TGAC_v2_LG1	Tp57577_TGAC_v2_gene12110	IntronR	22486141	22487358	Tp57577_TGAC_v2_mRNA12506	PB.52324.7|Tp57577_TGAC_v2_LG1:22483360-22489540(-)|c246249/f1p7/3216.path1
Tp57577_TGAC_v2_LG1	Tp57577_TGAC_v2_gene12110	IntronR	22483880	22484651	Tp57577_TGAC_v2_mRNA12506	PB.52324.5|Tp57577_TGAC_v2_LG1:22483334-22496996(-)|c264651/f1p12/4171.path1
Tp57577_TGAC_v2_LG1	Tp57577_TGAC_v2_gene12110	IntronR	22492057	22493187	Tp57577_TGAC_v2_mRNA12506	PB.52324.5|Tp57577_TGAC_v2_LG1:22483334-22496996(-)|c264651/f1p12/4171.path1
Tp57577_TGAC_v2_LG1	Tp57577_TGAC_v2_gene12110	IntronR	22487443	22487996	PB.52324.7|Tp57577_TGAC_v2_LG1:22483360-22489540(-)|c246249/f1p7/3216.path1	PB.52324.5|Tp57577_TGAC_v2_LG1:22483334-22496996(-)|c264651/f1p12/4171.path1
Tp57577_TGAC_v2_LG1	Tp57577_TGAC_v2_gene12110	IntronR	22483880	22484650	PB.52324.7|Tp57577_TGAC_v2_LG1:22483360-22489540(-)|c246249/f1p7/3216.path1	PB.52324.5|Tp57577_TGAC_v2_LG1:22483334-22496996(-)|c264651/f1p12/4171.path1
Tp57577_TGAC_v2_LG1	Tp57577_TGAC_v2_gene12110	IntronR	22488075	22488270	PB.52324.7|Tp57577_TGAC_v2_LG1:22483360-22489540(-)|c246249/f1p7/3216.path1	PB.52324.5|Tp57577_TGAC_v2_LG1:22483334-22496996(-)|c264651/f1p12/4171.path1
Tp57577_TGAC_v2_LG1	Tp57577_TGAC_v2_gene12110	IntronR	22486141	22487357	PB.52324.7|Tp57577_TGAC_v2_LG1:22483360-22489540(-)|c246249/f1p7/3216.path1	PB.52324.5|Tp57577_TGAC_v2_LG1:22483334-22496996(-)|c264651/f1p12/4171.path1
Tp57577_TGAC_v2_LG1	Tp57577_TGAC_v2_gene12114	ExonS	22187589	22187874	PB.52127.4|Tp57577_TGAC_v2_LG1:22185656-22190345(-)|c126911/f1p1/1389.path1	PB.52127.3|Tp57577_TGAC_v2_LG1:22185651-22190370(-)|c135522/f1p1/1220.path1
Tp57577_TGAC_v2_LG1	Tp57577_TGAC_v2_gene12114	IntronR	22187589	22187874	PB.52127.3|Tp57577_TGAC_v2_LG1:22185651-22190370(-)|c135522/f1p1/1220.path1	PB.52127.1|Tp57577_TGAC_v2_LG1:22185631-22190342(-)|c160816/f1p1/1762.path1
Tp57577_TGAC_v2_LG1	Tp57577_TGAC_v2_gene12114	IntronR	22187589	22187875	Tp57577_TGAC_v2_mRNA12510	PB.52127.1|Tp57577_TGAC_v2_LG1:22185631-22190342(-)|c160816/f1p1/1762.path1
Tp57577_TGAC_v2_LG1	Tp57577_TGAC_v2_gene12114	IntronR	22187709	22187874	PB.52127.4|Tp57577_TGAC_v2_LG1:22185656-22190345(-)|c126911/f1p1/1389.path1	PB.52127.1|Tp57577_TGAC_v2_LG1:22185631-22190342(-)|c160816/f1p1/1762.path1
Tp57577_TGAC_v2_LG1	Tp57577_TGAC_v2_gene12114	IntronR	22187589	22187680	PB.52127.4|Tp57577_TGAC_v2_LG1:22185656-22190345(-)|c126911/f1p1/1389.path1	PB.52127.1|Tp57577_TGAC_v2_LG1:22185631-22190342(-)|c160816/f1p1/1762.path1
Tp57577_TGAC_v2_LG1	Tp57577_TGAC_v2_gene12114	Other	22187937	22188721	PB.52127.3|Tp57577_TGAC_v2_LG1:22185651-22190370(-)|c135522/f1p1/1220.path1	PB.52127.1|Tp57577_TGAC_v2_LG1:22185631-22190342(-)|c160816/f1p1/1762.path1
Tp57577_TGAC_v2_LG1	Tp57577_TGAC_v2_gene12114	Other	22186725	22187150	PB.52127.3|Tp57577_TGAC_v2_LG1:22185651-22190370(-)|c135522/f1p1/1220.path1	PB.52127.1|Tp57577_TGAC_v2_LG1:22185631-22190342(-)|c160816/f1p1/1762.path1
Tp57577_TGAC_v2_LG1	Tp57577_TGAC_v2_gene12114	Other	22186725	22187150	Tp57577_TGAC_v2_mRNA12510	PB.52127.3|Tp57577_TGAC_v2_LG1:22185651-22190370(-)|c135522/f1p1/1220.path1
Tp57577_TGAC_v2_LG1	Tp57577_TGAC_v2_gene12114	Other	22187937	22188722	Tp57577_TGAC_v2_mRNA12510	PB.52127.1|Tp57577_TGAC_v2_LG1:22185631-22190342(-)|c160816/f1p1/1762.path1
Tp57577_TGAC_v2_LG1	Tp57577_TGAC_v2_gene12121	AltP	22764716	22765337	PB.52510.1|Tp57577_TGAC_v2_LG1:22762742-22768588(+)|c220286/f1p1/2288.path1	Tp57577_TGAC_v2_mRNA12518
Tp57577_TGAC_v2_LG1	Tp57577_TGAC_v2_gene12123	IntronR	22595323	22595511	Tp57577_TGAC_v2_mRNA12520	PB.52393.3|Tp57577_TGAC_v2_LG1:22592213-22596101(+)|c262324/f1p1/3857.path1
Tp57577_TGAC_v2_LG1	Tp57577_TGAC_v2_gene12123	IntronR	22594527	22594623	Tp57577_TGAC_v2_mRNA12520	PB.52393.3|Tp57577_TGAC_v2_LG1:22592213-22596101(+)|c262324/f1p1/3857.path1
Tp57577_TGAC_v2_LG1	Tp57577_TGAC_v2_gene12123	IntronR	22594857	22595157	Tp57577_TGAC_v2_mRNA12520	PB.52393.3|Tp57577_TGAC_v2_LG1:22592213-22596101(+)|c262324/f1p1/3857.path1
Tp57577_TGAC_v2_LG1	Tp57577_TGAC_v2_gene12123	Other	22585344	22599645	Tp57577_TGAC_v2_mRNA12520	PB.52386.3|Tp57577_TGAC_v2_LG1:22580207-22603190(+)|c172825/f1p2/2029.path1
Tp57577_TGAC_v2_LG1	Tp57577_TGAC_v2_gene12123	AltP	22585344	22599645	PB.52386.3|Tp57577_TGAC_v2_LG1:22580207-22603190(+)|c172825/f1p2/2029.path1	PB.52393.3|Tp57577_TGAC_v2_LG1:22592213-22596101(+)|c262324/f1p1/3857.path1
Tp57577_TGAC_v2_LG1	Tp57577_TGAC_v2_gene12991	IntronR	16785490	16786055	Tp57577_TGAC_v2_mRNA13421	PB.48175.3|Tp57577_TGAC_v2_LG1:16782796-16788234(+)|c219077/f1p2/2494.path1
Tp57577_TGAC_v2_LG1	Tp57577_TGAC_v2_gene12991	AltP	16782968	16784305	Tp57577_TGAC_v2_mRNA13421	PB.48175.4|Tp57577_TGAC_v2_LG1:16782814-16784952(+)|c145507/f1p0/1597.path1
Tp57577_TGAC_v2_LG1	Tp57577_TGAC_v2_gene12991	AltP	16782968	16784304	PB.48175.3|Tp57577_TGAC_v2_LG1:16782796-16788234(+)|c219077/f1p2/2494.path1	PB.48175.4|Tp57577_TGAC_v2_LG1:16782814-16784952(+)|c145507/f1p0/1597.path1
Tp57577_TGAC_v2_LG1	Tp57577_TGAC_v2_gene12995	IntronR	16841833	16841905	Tp57577_TGAC_v2_mRNA13425	PB.48216.2|Tp57577_TGAC_v2_LG1:16841174-16846192(+)|c223329/f1p4/2437.path1
Tp57577_TGAC_v2_LG1	Tp57577_TGAC_v2_gene12998	Other	16767320	16768129	PB.48156.1|Tp57577_TGAC_v2_LG1:16764450-16768313(-)|c171181/f1p1/1896.path1	Tp57577_TGAC_v2_mRNA13428
Tp57577_TGAC_v2_LG1	Tp57577_TGAC_v2_gene13003	IntronR	17142293	17143281	PB.48428.2|Tp57577_TGAC_v2_LG1:17141003-17145743(-)|c244463/f1p6/3101.path1	Tp57577_TGAC_v2_mRNA13433
Tp57577_TGAC_v2_LG1	Tp57577_TGAC_v2_gene13004	AltD	17451153	17451256	Tp57577_TGAC_v2_mRNA13434	PB.48701.1|Tp57577_TGAC_v2_LG1:17446396-17453481(-)|c239586/f1p5/3109.path1
Tp57577_TGAC_v2_LG1	Tp57577_TGAC_v2_gene13004	Other	17449487	17449763	Tp57577_TGAC_v2_mRNA13434	PB.48701.1|Tp57577_TGAC_v2_LG1:17446396-17453481(-)|c239586/f1p5/3109.path1
Tp57577_TGAC_v2_LG1	Tp57577_TGAC_v2_gene13010	AltA	17278425	17278604	Tp57577_TGAC_v2_mRNA13441	PB.48556.1|Tp57577_TGAC_v2_LG1:17275019-17278920(-)|c18037/f2p0/1364.path1
Tp57577_TGAC_v2_LG1	Tp57577_TGAC_v2_gene13010	IntronR	17278425	17278603	PB.48556.3|Tp57577_TGAC_v2_LG1:17275073-17278880(-)|c245776/f1p0/3223.path1	PB.48554.1|Tp57577_TGAC_v2_LG1:17274183-17278921(-)|c244693/f1p0/3028.path1
Tp57577_TGAC_v2_LG1	Tp57577_TGAC_v2_gene13010	IntronR	17275675	17276607	PB.48556.3|Tp57577_TGAC_v2_LG1:17275073-17278880(-)|c245776/f1p0/3223.path1	PB.48554.1|Tp57577_TGAC_v2_LG1:17274183-17278921(-)|c244693/f1p0/3028.path1
Tp57577_TGAC_v2_LG1	Tp57577_TGAC_v2_gene13010	IntronR	17278479	17278603	PB.48556.3|Tp57577_TGAC_v2_LG1:17275073-17278880(-)|c245776/f1p0/3223.path1	PB.48556.1|Tp57577_TGAC_v2_LG1:17275019-17278920(-)|c18037/f2p0/1364.path1
Tp57577_TGAC_v2_LG1	Tp57577_TGAC_v2_gene13010	IntronR	17276646	17277536	PB.48556.3|Tp57577_TGAC_v2_LG1:17275073-17278880(-)|c245776/f1p0/3223.path1	PB.48556.1|Tp57577_TGAC_v2_LG1:17275019-17278920(-)|c18037/f2p0/1364.path1
Tp57577_TGAC_v2_LG1	Tp57577_TGAC_v2_gene13010	IntronR	17276646	17277537	Tp57577_TGAC_v2_mRNA13441	PB.48556.3|Tp57577_TGAC_v2_LG1:17275073-17278880(-)|c245776/f1p0/3223.path1
Tp57577_TGAC_v2_LG1	Tp57577_TGAC_v2_gene13010	IntronR	17278425	17278604	Tp57577_TGAC_v2_mRNA13441	PB.48556.3|Tp57577_TGAC_v2_LG1:17275073-17278880(-)|c245776/f1p0/3223.path1
Tp57577_TGAC_v2_LG1	Tp57577_TGAC_v2_gene13010	IntronR	17275675	17276608	Tp57577_TGAC_v2_mRNA13441	PB.48556.3|Tp57577_TGAC_v2_LG1:17275073-17278880(-)|c245776/f1p0/3223.path1
Tp57577_TGAC_v2_LG1	Tp57577_TGAC_v2_gene13011	AltD	16900799	16901248	Tp57577_TGAC_v2_mRNA13442	PB.48241.2|Tp57577_TGAC_v2_LG1:16900017-16904741(+)|c191124/f1p110/1838.path1
Tp57577_TGAC_v2_LG1	Tp57577_TGAC_v2_gene13013	AltD	17036007	17038616	PB.48347.3|Tp57577_TGAC_v2_LG1:17035103-17039722(+)|c154628/f1p30/1633.path1	PB.48345.4|Tp57577_TGAC_v2_LG1:17034479-17039982(+)|c264293/f1p50/4607.path1
Tp57577_TGAC_v2_LG1	Tp57577_TGAC_v2_gene13013	AltD	17036007	17038616	PB.48347.3|Tp57577_TGAC_v2_LG1:17035103-17039722(+)|c154628/f1p30/1633.path1	PB.48345.6|Tp57577_TGAC_v2_LG1:17034536-17039930(+)|c268588/f1p50/4500.path1
Tp57577_TGAC_v2_LG1	Tp57577_TGAC_v2_gene13013	AltD	17038410	17038616	PB.48345.6|Tp57577_TGAC_v2_LG1:17034536-17039930(+)|c268588/f1p50/4500.path1	PB.48345.4|Tp57577_TGAC_v2_LG1:17034479-17039982(+)|c264293/f1p50/4607.path1
Tp57577_TGAC_v2_LG1	Tp57577_TGAC_v2_gene13013	IntronR	17039538	17039605	PB.48347.3|Tp57577_TGAC_v2_LG1:17035103-17039722(+)|c154628/f1p30/1633.path1	PB.48345.4|Tp57577_TGAC_v2_LG1:17034479-17039982(+)|c264293/f1p50/4607.path1
Tp57577_TGAC_v2_LG1	Tp57577_TGAC_v2_gene13013	IntronR	17036007	17038616	PB.48347.3|Tp57577_TGAC_v2_LG1:17035103-17039722(+)|c154628/f1p30/1633.path1	PB.48345.2|Tp57577_TGAC_v2_LG1:17034479-17040050(+)|c270546/f1p50/4883.path1
Tp57577_TGAC_v2_LG1	Tp57577_TGAC_v2_gene13013	IntronR	17038415	17038616	PB.48345.3|Tp57577_TGAC_v2_LG1:17034479-17040032(+)|c271486/f1p50/4810.path1	PB.48345.4|Tp57577_TGAC_v2_LG1:17034479-17039982(+)|c264293/f1p50/4607.path1
Tp57577_TGAC_v2_LG1	Tp57577_TGAC_v2_gene13013	IntronR	17038410	17038616	PB.48345.3|Tp57577_TGAC_v2_LG1:17034479-17040032(+)|c271486/f1p50/4810.path1	PB.48345.6|Tp57577_TGAC_v2_LG1:17034536-17039930(+)|c268588/f1p50/4500.path1
Tp57577_TGAC_v2_LG1	Tp57577_TGAC_v2_gene13013	IntronR	17036007	17038617	Tp57577_TGAC_v2_mRNA13444	PB.48345.3|Tp57577_TGAC_v2_LG1:17034479-17040032(+)|c271486/f1p50/4810.path1
Tp57577_TGAC_v2_LG1	Tp57577_TGAC_v2_gene13013	AltP	17038820	17038922	PB.48347.3|Tp57577_TGAC_v2_LG1:17035103-17039722(+)|c154628/f1p30/1633.path1	PB.48345.4|Tp57577_TGAC_v2_LG1:17034479-17039982(+)|c264293/f1p50/4607.path1
Tp57577_TGAC_v2_LG1	Tp57577_TGAC_v2_gene13013	AltP	17038820	17038922	Tp57577_TGAC_v2_mRNA13444	PB.48345.4|Tp57577_TGAC_v2_LG1:17034479-17039982(+)|c264293/f1p50/4607.path1
Tp57577_TGAC_v2_LG1	Tp57577_TGAC_v2_gene13016	AltA	17009281	17009421	PB.48320.1|Tp57577_TGAC_v2_LG1:17006860-17011753(-)|c162280/f1p5/1703.path1	PB.48318.2|Tp57577_TGAC_v2_LG1:17006835-17011753(-)|c173325/f1p3/1838.path1
Tp57577_TGAC_v2_LG1	Tp57577_TGAC_v2_gene13016	IntronR	17008590	17008666	PB.48320.1|Tp57577_TGAC_v2_LG1:17006860-17011753(-)|c162280/f1p5/1703.path1	PB.48318.2|Tp57577_TGAC_v2_LG1:17006835-17011753(-)|c173325/f1p3/1838.path1
Tp57577_TGAC_v2_LG1	Tp57577_TGAC_v2_gene13016	IntronR	17008434	17008510	PB.48320.1|Tp57577_TGAC_v2_LG1:17006860-17011753(-)|c162280/f1p5/1703.path1	PB.48318.2|Tp57577_TGAC_v2_LG1:17006835-17011753(-)|c173325/f1p3/1838.path1
Tp57577_TGAC_v2_LG1	Tp57577_TGAC_v2_gene13016	IntronR	17008755	17008883	PB.48320.1|Tp57577_TGAC_v2_LG1:17006860-17011753(-)|c162280/f1p5/1703.path1	PB.48318.2|Tp57577_TGAC_v2_LG1:17006835-17011753(-)|c173325/f1p3/1838.path1
Tp57577_TGAC_v2_LG1	Tp57577_TGAC_v2_gene13016	IntronR	17008434	17008511	PB.48320.1|Tp57577_TGAC_v2_LG1:17006860-17011753(-)|c162280/f1p5/1703.path1	Tp57577_TGAC_v2_mRNA13447
Tp57577_TGAC_v2_LG1	Tp57577_TGAC_v2_gene13016	IntronR	17008590	17008667	Tp57577_TGAC_v2_mRNA13447	PB.48318.2|Tp57577_TGAC_v2_LG1:17006835-17011753(-)|c173325/f1p3/1838.path1
Tp57577_TGAC_v2_LG1	Tp57577_TGAC_v2_gene13016	IntronR	17008755	17008884	Tp57577_TGAC_v2_mRNA13447	PB.48318.2|Tp57577_TGAC_v2_LG1:17006835-17011753(-)|c173325/f1p3/1838.path1
Tp57577_TGAC_v2_LG1	Tp57577_TGAC_v2_gene13016	Other	16977328	17112863	PB.48320.1|Tp57577_TGAC_v2_LG1:17006860-17011753(-)|c162280/f1p5/1703.path1	PB.48238.1|Tp57577_TGAC_v2_LG1:16895835-17113303(-)|c86020/f1p32/741.path1
Tp57577_TGAC_v2_LG1	Tp57577_TGAC_v2_gene13016	Other	16977328	17112863	PB.48238.1|Tp57577_TGAC_v2_LG1:16895835-17113303(-)|c86020/f1p32/741.path1	PB.48318.2|Tp57577_TGAC_v2_LG1:17006835-17011753(-)|c173325/f1p3/1838.path1
Tp57577_TGAC_v2_LG1	Tp57577_TGAC_v2_gene13016	Other	16977328	17112863	Tp57577_TGAC_v2_mRNA13447	PB.48238.1|Tp57577_TGAC_v2_LG1:16895835-17113303(-)|c86020/f1p32/741.path1
Tp57577_TGAC_v2_LG1	Tp57577_TGAC_v2_gene13029	IntronR	17212041	17212657	PB.48497.4|Tp57577_TGAC_v2_LG1:17210436-17215179(+)|c264186/f1p12/4424.path1	Tp57577_TGAC_v2_mRNA13460
Tp57577_TGAC_v2_LG1	Tp57577_TGAC_v2_gene13034	AltP	16919791	16934385	PB.48238.1|Tp57577_TGAC_v2_LG1:16895835-17113303(-)|c86020/f1p32/741.path1	Tp57577_TGAC_v2_mRNA13465
Tp57577_TGAC_v2_LG1	Tp57577_TGAC_v2_gene13035	IntronR	16926103	16926455	PB.48260.3|Tp57577_TGAC_v2_LG1:16924474-16927306(+)|c180725/f1p5/1996.path1	PB.48260.2|Tp57577_TGAC_v2_LG1:16924463-16927323(+)|c43745/f2p5/2392.path1
Tp57577_TGAC_v2_LG1	Tp57577_TGAC_v2_gene13035	IntronR	16924973	16926073	Tp57577_TGAC_v2_mRNA13466	PB.48260.2|Tp57577_TGAC_v2_LG1:16924463-16927323(+)|c43745/f2p5/2392.path1
Tp57577_TGAC_v2_LG1	Tp57577_TGAC_v2_gene13035	IntronR	16926103	16926456	Tp57577_TGAC_v2_mRNA13466	PB.48260.2|Tp57577_TGAC_v2_LG1:16924463-16927323(+)|c43745/f2p5/2392.path1
Tp57577_TGAC_v2_LG1	Tp57577_TGAC_v2_gene13036	Other	16934940	16947601	PB.48238.1|Tp57577_TGAC_v2_LG1:16895835-17113303(-)|c86020/f1p32/741.path1	Tp57577_TGAC_v2_mRNA13467
Tp57577_TGAC_v2_LG1	Tp57577_TGAC_v2_gene13039	AltA	16711086	16711306	Tp57577_TGAC_v2_mRNA13470	PB.48113.1|Tp57577_TGAC_v2_LG1:16709060-16711771(+)|c107748/f1p0/879.path1
Tp57577_TGAC_v2_LG1	Tp57577_TGAC_v2_gene13040	AltA	17256883	17257420	Tp57577_TGAC_v2_mRNA13472	Tp57577_TGAC_v2_mRNA13471
Tp57577_TGAC_v2_LG1	Tp57577_TGAC_v2_gene13042	IntronR	17151905	17152210	Tp57577_TGAC_v2_mRNA13474	PB.48431.3|Tp57577_TGAC_v2_LG1:17148089-17152920(+)|c139395/f1p3/1581.path1
Tp57577_TGAC_v2_LG1	Tp57577_TGAC_v2_gene13042	IntronR	17150452	17150619	Tp57577_TGAC_v2_mRNA13474	PB.48431.4|Tp57577_TGAC_v2_LG1:17148117-17152508(+)|c122575/f1p3/1384.path1
Tp57577_TGAC_v2_LG1	Tp57577_TGAC_v2_gene13042	IntronR	17151905	17152209	PB.48431.3|Tp57577_TGAC_v2_LG1:17148089-17152920(+)|c139395/f1p3/1581.path1	PB.48431.4|Tp57577_TGAC_v2_LG1:17148117-17152508(+)|c122575/f1p3/1384.path1
Tp57577_TGAC_v2_LG1	Tp57577_TGAC_v2_gene13042	IntronR	17150452	17150618	PB.48431.3|Tp57577_TGAC_v2_LG1:17148089-17152920(+)|c139395/f1p3/1581.path1	PB.48431.4|Tp57577_TGAC_v2_LG1:17148117-17152508(+)|c122575/f1p3/1384.path1
Tp57577_TGAC_v2_LG1	Tp57577_TGAC_v2_gene13046	IntronR	17285596	17286048	PB.48562.3|Tp57577_TGAC_v2_LG1:17283726-17288006(-)|c203413/f1p26/2360.path1	Tp57577_TGAC_v2_mRNA13478
Tp57577_TGAC_v2_LG1	Tp57577_TGAC_v2_gene13059	IntronR	16661564	16661676	PB.48068.1|Tp57577_TGAC_v2_LG1:16661137-16663911(-)|c208202/f1p1/2347.path1	Tp57577_TGAC_v2_mRNA13491
Tp57577_TGAC_v2_LG1	Tp57577_TGAC_v2_gene13059	IntronR	16662802	16663113	PB.48068.1|Tp57577_TGAC_v2_LG1:16661137-16663911(-)|c208202/f1p1/2347.path1	Tp57577_TGAC_v2_mRNA13491
Tp57577_TGAC_v2_LG1	Tp57577_TGAC_v2_gene13059	IntronR	16661722	16661928	PB.48068.1|Tp57577_TGAC_v2_LG1:16661137-16663911(-)|c208202/f1p1/2347.path1	Tp57577_TGAC_v2_mRNA13491
Tp57577_TGAC_v2_LG1	Tp57577_TGAC_v2_gene13059	IntronR	16662279	16662732	PB.48068.1|Tp57577_TGAC_v2_LG1:16661137-16663911(-)|c208202/f1p1/2347.path1	Tp57577_TGAC_v2_mRNA13491
Tp57577_TGAC_v2_LG1	Tp57577_TGAC_v2_gene13059	Other	16662146	16662278	PB.48068.1|Tp57577_TGAC_v2_LG1:16661137-16663911(-)|c208202/f1p1/2347.path1	Tp57577_TGAC_v2_mRNA13491
Tp57577_TGAC_v2_LG1	Tp57577_TGAC_v2_gene13060	Other	17184350	17192849	PB.48482.2|Tp57577_TGAC_v2_LG1:17182735-17192890(+)|c141194/f1p20/1524.path1	Tp57577_TGAC_v2_mRNA13492
Tp57577_TGAC_v2_LG1	Tp57577_TGAC_v2_gene13069	Other	16977328	17112863	PB.48238.1|Tp57577_TGAC_v2_LG1:16895835-17113303(-)|c86020/f1p32/741.path1	Tp57577_TGAC_v2_mRNA13501
Tp57577_TGAC_v2_LG1	Tp57577_TGAC_v2_gene13070	ExonS	16610342	16611058	PB.48041.3|Tp57577_TGAC_v2_LG1:16610233-16611922(+)|c98714/f7p0/973.path1	Tp57577_TGAC_v2_mRNA13502
Tp57577_TGAC_v2_LG1	Tp57577_TGAC_v2_gene13078	IntronR	16932616	16933719	Tp57577_TGAC_v2_mRNA13510	PB.48261.2|Tp57577_TGAC_v2_LG1:16931477-16934269(+)|c200423/f1p1/2108.path1
Tp57577_TGAC_v2_LG1	Tp57577_TGAC_v2_gene13082	AltD	16670137	16670302	Tp57577_TGAC_v2_mRNA13515	PB.48078.3|Tp57577_TGAC_v2_LG1:16667703-16672512(-)|c173896/f1p4/1892.path1
Tp57577_TGAC_v2_LG1	Tp57577_TGAC_v2_gene13083	ExonS	17377056	17377334	Tp57577_TGAC_v2_mRNA13516	PB.48631.1|Tp57577_TGAC_v2_LG1:17374815-17379263(-)|c201275/f1p0/2267.path1
Tp57577_TGAC_v2_LG1	Tp57577_TGAC_v2_gene13083	IntronR	17375212	17375224	PB.48631.2|Tp57577_TGAC_v2_LG1:17374839-17379448(-)|c222533/f1p1/2498.path1	PB.48631.1|Tp57577_TGAC_v2_LG1:17374815-17379263(-)|c201275/f1p0/2267.path1
Tp57577_TGAC_v2_LG1	Tp57577_TGAC_v2_gene13083	AltP	17376402	17376756	Tp57577_TGAC_v2_mRNA13516	PB.48631.1|Tp57577_TGAC_v2_LG1:17374815-17379263(-)|c201275/f1p0/2267.path1
Tp57577_TGAC_v2_LG1	Tp57577_TGAC_v2_gene13089	IntronR	16747054	16747348	PB.48139.1|Tp57577_TGAC_v2_LG1:16746019-16751197(-)|c272145/f1p4/4686.path1	Tp57577_TGAC_v2_mRNA13524
Tp57577_TGAC_v2_LG1	Tp57577_TGAC_v2_gene13089	IntronR	16747518	16747562	PB.48139.1|Tp57577_TGAC_v2_LG1:16746019-16751197(-)|c272145/f1p4/4686.path1	Tp57577_TGAC_v2_mRNA13524
Tp57577_TGAC_v2_LG1	Tp57577_TGAC_v2_gene13089	IntronR	16748027	16748512	PB.48139.1|Tp57577_TGAC_v2_LG1:16746019-16751197(-)|c272145/f1p4/4686.path1	Tp57577_TGAC_v2_mRNA13524
Tp57577_TGAC_v2_LG1	Tp57577_TGAC_v2_gene13093	IntronR	16635462	16635548	PB.48055.3|Tp57577_TGAC_v2_LG1:16630820-16637615(+)|c269249/f1p1/4912.path1	Tp57577_TGAC_v2_mRNA13529
Tp57577_TGAC_v2_LG1	Tp57577_TGAC_v2_gene13093	IntronR	16633449	16633911	PB.48055.3|Tp57577_TGAC_v2_LG1:16630820-16637615(+)|c269249/f1p1/4912.path1	Tp57577_TGAC_v2_mRNA13529
Tp57577_TGAC_v2_LG1	Tp57577_TGAC_v2_gene13093	IntronR	16637073	16637205	PB.48055.3|Tp57577_TGAC_v2_LG1:16630820-16637615(+)|c269249/f1p1/4912.path1	Tp57577_TGAC_v2_mRNA13529
Tp57577_TGAC_v2_LG1	Tp57577_TGAC_v2_gene13093	IntronR	16635179	16635413	PB.48055.3|Tp57577_TGAC_v2_LG1:16630820-16637615(+)|c269249/f1p1/4912.path1	Tp57577_TGAC_v2_mRNA13529
Tp57577_TGAC_v2_LG1	Tp57577_TGAC_v2_gene13093	IntronR	16634134	16634790	PB.48055.3|Tp57577_TGAC_v2_LG1:16630820-16637615(+)|c269249/f1p1/4912.path1	Tp57577_TGAC_v2_mRNA13529
Tp57577_TGAC_v2_LG1	Tp57577_TGAC_v2_gene13093	IntronR	16635639	16636901	PB.48055.3|Tp57577_TGAC_v2_LG1:16630820-16637615(+)|c269249/f1p1/4912.path1	Tp57577_TGAC_v2_mRNA13529
Tp57577_TGAC_v2_LG1	Tp57577_TGAC_v2_gene13093	IntronR	16634931	16635066	PB.48055.3|Tp57577_TGAC_v2_LG1:16630820-16637615(+)|c269249/f1p1/4912.path1	Tp57577_TGAC_v2_mRNA13529
Tp57577_TGAC_v2_LG1	Tp57577_TGAC_v2_gene13093	IntronR	16634931	16635065	PB.48055.3|Tp57577_TGAC_v2_LG1:16630820-16637615(+)|c269249/f1p1/4912.path1	PB.48055.1|Tp57577_TGAC_v2_LG1:16628616-16637616(+)|c268886/f1p2/4565.path1
Tp57577_TGAC_v2_LG1	Tp57577_TGAC_v2_gene13093	IntronR	16633449	16633910	PB.48055.3|Tp57577_TGAC_v2_LG1:16630820-16637615(+)|c269249/f1p1/4912.path1	PB.48055.1|Tp57577_TGAC_v2_LG1:16628616-16637616(+)|c268886/f1p2/4565.path1
Tp57577_TGAC_v2_LG1	Tp57577_TGAC_v2_gene13093	IntronR	16635462	16635547	PB.48055.3|Tp57577_TGAC_v2_LG1:16630820-16637615(+)|c269249/f1p1/4912.path1	PB.48055.1|Tp57577_TGAC_v2_LG1:16628616-16637616(+)|c268886/f1p2/4565.path1
Tp57577_TGAC_v2_LG1	Tp57577_TGAC_v2_gene13093	IntronR	16637073	16637204	PB.48055.3|Tp57577_TGAC_v2_LG1:16630820-16637615(+)|c269249/f1p1/4912.path1	PB.48055.1|Tp57577_TGAC_v2_LG1:16628616-16637616(+)|c268886/f1p2/4565.path1
Tp57577_TGAC_v2_LG1	Tp57577_TGAC_v2_gene13093	IntronR	16634134	16634789	PB.48055.3|Tp57577_TGAC_v2_LG1:16630820-16637615(+)|c269249/f1p1/4912.path1	PB.48055.1|Tp57577_TGAC_v2_LG1:16628616-16637616(+)|c268886/f1p2/4565.path1
Tp57577_TGAC_v2_LG1	Tp57577_TGAC_v2_gene13093	IntronR	16635639	16636900	PB.48055.3|Tp57577_TGAC_v2_LG1:16630820-16637615(+)|c269249/f1p1/4912.path1	PB.48059.1|Tp57577_TGAC_v2_LG1:16635065-16642786(+)|c199426/f1p2/2017.path1
Tp57577_TGAC_v2_LG1	Tp57577_TGAC_v2_gene13093	IntronR	16635179	16635412	PB.48055.3|Tp57577_TGAC_v2_LG1:16630820-16637615(+)|c269249/f1p1/4912.path1	PB.48059.1|Tp57577_TGAC_v2_LG1:16635065-16642786(+)|c199426/f1p2/2017.path1
Tp57577_TGAC_v2_LG1	Tp57577_TGAC_v2_gene13093	IntronR	16628658	16628985	Tp57577_TGAC_v2_mRNA13529	PB.48055.1|Tp57577_TGAC_v2_LG1:16628616-16637616(+)|c268886/f1p2/4565.path1
Tp57577_TGAC_v2_LG1	Tp57577_TGAC_v2_gene13093	IntronR	16630728	16630823	Tp57577_TGAC_v2_mRNA13529	PB.48055.1|Tp57577_TGAC_v2_LG1:16628616-16637616(+)|c268886/f1p2/4565.path1
Tp57577_TGAC_v2_LG1	Tp57577_TGAC_v2_gene13093	IntronR	16641229	16641322	Tp57577_TGAC_v2_mRNA13529	PB.48059.1|Tp57577_TGAC_v2_LG1:16635065-16642786(+)|c199426/f1p2/2017.path1
Tp57577_TGAC_v2_LG1	Tp57577_TGAC_v2_gene13093	IntronR	16641099	16641171	Tp57577_TGAC_v2_mRNA13529	PB.48059.1|Tp57577_TGAC_v2_LG1:16635065-16642786(+)|c199426/f1p2/2017.path1
Tp57577_TGAC_v2_LG1	Tp57577_TGAC_v2_gene13096	AltA	16946520	16946769	Tp57577_TGAC_v2_mRNA13532	PB.48266.1|Tp57577_TGAC_v2_LG1:16945295-16949826(+)|c164194/f1p0/1622.path1
Tp57577_TGAC_v2_LG1	Tp57577_TGAC_v2_gene13096	IntronR	16947381	16948169	Tp57577_TGAC_v2_mRNA13532	PB.48268.1|Tp57577_TGAC_v2_LG1:16946466-16949831(+)|c189181/f1p0/2170.path1
Tp57577_TGAC_v2_LG1	Tp57577_TGAC_v2_gene13096	IntronR	16947096	16947183	Tp57577_TGAC_v2_mRNA13532	PB.48268.1|Tp57577_TGAC_v2_LG1:16946466-16949831(+)|c189181/f1p0/2170.path1
Tp57577_TGAC_v2_LG1	Tp57577_TGAC_v2_gene13096	IntronR	16947249	16947333	Tp57577_TGAC_v2_mRNA13532	PB.48268.1|Tp57577_TGAC_v2_LG1:16946466-16949831(+)|c189181/f1p0/2170.path1
Tp57577_TGAC_v2_LG1	Tp57577_TGAC_v2_gene13096	IntronR	16947381	16948168	PB.48266.1|Tp57577_TGAC_v2_LG1:16945295-16949826(+)|c164194/f1p0/1622.path1	PB.48268.1|Tp57577_TGAC_v2_LG1:16946466-16949831(+)|c189181/f1p0/2170.path1
Tp57577_TGAC_v2_LG1	Tp57577_TGAC_v2_gene13096	IntronR	16947096	16947182	PB.48266.1|Tp57577_TGAC_v2_LG1:16945295-16949826(+)|c164194/f1p0/1622.path1	PB.48268.1|Tp57577_TGAC_v2_LG1:16946466-16949831(+)|c189181/f1p0/2170.path1
Tp57577_TGAC_v2_LG1	Tp57577_TGAC_v2_gene13096	IntronR	16947249	16947332	PB.48266.1|Tp57577_TGAC_v2_LG1:16945295-16949826(+)|c164194/f1p0/1622.path1	PB.48268.1|Tp57577_TGAC_v2_LG1:16946466-16949831(+)|c189181/f1p0/2170.path1
Tp57577_TGAC_v2_LG1	Tp57577_TGAC_v2_gene13098	IntronR	16825162	16825341	PB.48213.1|Tp57577_TGAC_v2_LG1:16825054-16838509(+)|c17593/f2p5/1359.path1	PB.48213.2|Tp57577_TGAC_v2_LG1:16825072-16828412(+)|c172918/f1p5/1928.path1
Tp57577_TGAC_v2_LG1	Tp57577_TGAC_v2_gene13098	IntronR	16825365	16825564	PB.48213.1|Tp57577_TGAC_v2_LG1:16825054-16838509(+)|c17593/f2p5/1359.path1	PB.48213.2|Tp57577_TGAC_v2_LG1:16825072-16828412(+)|c172918/f1p5/1928.path1
Tp57577_TGAC_v2_LG1	Tp57577_TGAC_v2_gene13098	Other	16827795	16833352	Tp57577_TGAC_v2_mRNA13534	PB.48213.4|Tp57577_TGAC_v2_LG1:16827393-16838541(+)|c117905/f1p6/1048.path1
Tp57577_TGAC_v2_LG1	Tp57577_TGAC_v2_gene13098	Other	16825603	16825740	Tp57577_TGAC_v2_mRNA13534	PB.48213.2|Tp57577_TGAC_v2_LG1:16825072-16828412(+)|c172918/f1p5/1928.path1
Tp57577_TGAC_v2_LG1	Tp57577_TGAC_v2_gene13098	Other	16827795	16838337	PB.48213.1|Tp57577_TGAC_v2_LG1:16825054-16838509(+)|c17593/f2p5/1359.path1	PB.48213.4|Tp57577_TGAC_v2_LG1:16827393-16838541(+)|c117905/f1p6/1048.path1
Tp57577_TGAC_v2_LG1	Tp57577_TGAC_v2_gene13098	Other	16825603	16825740	PB.48213.1|Tp57577_TGAC_v2_LG1:16825054-16838509(+)|c17593/f2p5/1359.path1	PB.48213.2|Tp57577_TGAC_v2_LG1:16825072-16828412(+)|c172918/f1p5/1928.path1
Tp57577_TGAC_v2_LG1	Tp57577_TGAC_v2_gene13099	AltD	16983314	16983692	Tp57577_TGAC_v2_mRNA13535	PB.48301.1|Tp57577_TGAC_v2_LG1:16980733-16984227(+)|c183562/f1p0/1935.path1
Tp57577_TGAC_v2_LG1	Tp57577_TGAC_v2_gene13099	AltA	16983754	16984009	Tp57577_TGAC_v2_mRNA13535	PB.48301.1|Tp57577_TGAC_v2_LG1:16980733-16984227(+)|c183562/f1p0/1935.path1
Tp57577_TGAC_v2_LG1	Tp57577_TGAC_v2_gene13109	AltD	17071842	17074135	Tp57577_TGAC_v2_mRNA13545	PB.48372.1|Tp57577_TGAC_v2_LG1:17070390-17075257(-)|c238544/f1p1/2854.path1
Tp57577_TGAC_v2_LG1	Tp57577_TGAC_v2_gene13109	IntronR	17071842	17072097	PB.48372.1|Tp57577_TGAC_v2_LG1:17070390-17075257(-)|c238544/f1p1/2854.path1	PB.48374.1|Tp57577_TGAC_v2_LG1:17071070-17075256(-)|c240661/f1p0/3413.path1
Tp57577_TGAC_v2_LG1	Tp57577_TGAC_v2_gene13109	IntronR	17071842	17074135	Tp57577_TGAC_v2_mRNA13545	PB.48374.1|Tp57577_TGAC_v2_LG1:17071070-17075256(-)|c240661/f1p0/3413.path1
Tp57577_TGAC_v2_LG1	Tp57577_TGAC_v2_gene13109	Other	16977328	17112863	PB.48238.1|Tp57577_TGAC_v2_LG1:16895835-17113303(-)|c86020/f1p32/741.path1	PB.48372.1|Tp57577_TGAC_v2_LG1:17070390-17075257(-)|c238544/f1p1/2854.path1
Tp57577_TGAC_v2_LG1	Tp57577_TGAC_v2_gene13109	Other	16977328	17112863	PB.48238.1|Tp57577_TGAC_v2_LG1:16895835-17113303(-)|c86020/f1p32/741.path1	Tp57577_TGAC_v2_mRNA13545
Tp57577_TGAC_v2_LG1	Tp57577_TGAC_v2_gene13109	Other	17074242	17075010	PB.48372.1|Tp57577_TGAC_v2_LG1:17070390-17075257(-)|c238544/f1p1/2854.path1	PB.48374.1|Tp57577_TGAC_v2_LG1:17071070-17075256(-)|c240661/f1p0/3413.path1
Tp57577_TGAC_v2_LG1	Tp57577_TGAC_v2_gene13109	Other	17074242	17075010	Tp57577_TGAC_v2_mRNA13545	PB.48372.1|Tp57577_TGAC_v2_LG1:17070390-17075257(-)|c238544/f1p1/2854.path1
Tp57577_TGAC_v2_LG1	Tp57577_TGAC_v2_gene13109	AltP	16977328	17112863	PB.48238.1|Tp57577_TGAC_v2_LG1:16895835-17113303(-)|c86020/f1p32/741.path1	PB.48374.1|Tp57577_TGAC_v2_LG1:17071070-17075256(-)|c240661/f1p0/3413.path1
Tp57577_TGAC_v2_LG1	Tp57577_TGAC_v2_gene13110	AltD	17023424	17023699	PB.48333.2|Tp57577_TGAC_v2_LG1:17022693-17026808(-)|c210120/f1p1/2247.path1	Tp57577_TGAC_v2_mRNA13546
Tp57577_TGAC_v2_LG1	Tp57577_TGAC_v2_gene13110	Other	16977328	17112863	PB.48333.2|Tp57577_TGAC_v2_LG1:17022693-17026808(-)|c210120/f1p1/2247.path1	PB.48238.1|Tp57577_TGAC_v2_LG1:16895835-17113303(-)|c86020/f1p32/741.path1
Tp57577_TGAC_v2_LG1	Tp57577_TGAC_v2_gene13110	Other	16977328	17112863	Tp57577_TGAC_v2_mRNA13546	PB.48238.1|Tp57577_TGAC_v2_LG1:16895835-17113303(-)|c86020/f1p32/741.path1
Tp57577_TGAC_v2_LG1	Tp57577_TGAC_v2_gene13111	ExonS	17505212	17508179	Tp57577_TGAC_v2_mRNA13547	PB.48748.3|Tp57577_TGAC_v2_LG1:17504792-17513431(+)|c33629/f4p0/1940.path1
Tp57577_TGAC_v2_LG1	Tp57577_TGAC_v2_gene13111	AltD	17508426	17508628	PB.48748.4|Tp57577_TGAC_v2_LG1:17504793-17513426(+)|c197594/f1p0/2082.path1	PB.48748.3|Tp57577_TGAC_v2_LG1:17504792-17513431(+)|c33629/f4p0/1940.path1
Tp57577_TGAC_v2_LG1	Tp57577_TGAC_v2_gene13111	AltA	17513027	17513189	PB.48748.4|Tp57577_TGAC_v2_LG1:17504793-17513426(+)|c197594/f1p0/2082.path1	PB.48748.2|Tp57577_TGAC_v2_LG1:17504736-17513390(+)|c180180/f1p0/1962.path1
Tp57577_TGAC_v2_LG1	Tp57577_TGAC_v2_gene13111	AltA	17509531	17510091	PB.48748.4|Tp57577_TGAC_v2_LG1:17504793-17513426(+)|c197594/f1p0/2082.path1	PB.48748.2|Tp57577_TGAC_v2_LG1:17504736-17513390(+)|c180180/f1p0/1962.path1
Tp57577_TGAC_v2_LG1	Tp57577_TGAC_v2_gene13111	AltA	17508426	17508628	Tp57577_TGAC_v2_mRNA13547	PB.48748.3|Tp57577_TGAC_v2_LG1:17504792-17513431(+)|c33629/f4p0/1940.path1
Tp57577_TGAC_v2_LG1	Tp57577_TGAC_v2_gene13111	AltA	17513027	17513189	Tp57577_TGAC_v2_mRNA13547	PB.48748.2|Tp57577_TGAC_v2_LG1:17504736-17513390(+)|c180180/f1p0/1962.path1
Tp57577_TGAC_v2_LG1	Tp57577_TGAC_v2_gene13111	AltA	17508426	17508654	PB.48748.1|Tp57577_TGAC_v2_LG1:17504730-17513471(+)|c41149/f2p0/2041.path1	PB.48748.3|Tp57577_TGAC_v2_LG1:17504792-17513431(+)|c33629/f4p0/1940.path1
Tp57577_TGAC_v2_LG1	Tp57577_TGAC_v2_gene13111	AltA	17508426	17508654	PB.48748.1|Tp57577_TGAC_v2_LG1:17504730-17513471(+)|c41149/f2p0/2041.path1	Tp57577_TGAC_v2_mRNA13547
Tp57577_TGAC_v2_LG1	Tp57577_TGAC_v2_gene13111	IntronR	17508711	17508808	PB.48748.4|Tp57577_TGAC_v2_LG1:17504793-17513426(+)|c197594/f1p0/2082.path1	PB.48748.3|Tp57577_TGAC_v2_LG1:17504792-17513431(+)|c33629/f4p0/1940.path1
Tp57577_TGAC_v2_LG1	Tp57577_TGAC_v2_gene13111	IntronR	17508711	17508809	Tp57577_TGAC_v2_mRNA13547	PB.48748.4|Tp57577_TGAC_v2_LG1:17504793-17513426(+)|c197594/f1p0/2082.path1
Tp57577_TGAC_v2_LG1	Tp57577_TGAC_v2_gene13111	AltP	17510153	17510299	PB.48748.4|Tp57577_TGAC_v2_LG1:17504793-17513426(+)|c197594/f1p0/2082.path1	PB.48748.2|Tp57577_TGAC_v2_LG1:17504736-17513390(+)|c180180/f1p0/1962.path1
Tp57577_TGAC_v2_LG1	Tp57577_TGAC_v2_gene13111	AltP	17508478	17508634	PB.48748.4|Tp57577_TGAC_v2_LG1:17504793-17513426(+)|c197594/f1p0/2082.path1	PB.48748.2|Tp57577_TGAC_v2_LG1:17504736-17513390(+)|c180180/f1p0/1962.path1
Tp57577_TGAC_v2_LG1	Tp57577_TGAC_v2_gene13111	AltP	17508426	17508634	PB.48748.2|Tp57577_TGAC_v2_LG1:17504736-17513390(+)|c180180/f1p0/1962.path1	PB.48748.3|Tp57577_TGAC_v2_LG1:17504792-17513431(+)|c33629/f4p0/1940.path1
Tp57577_TGAC_v2_LG1	Tp57577_TGAC_v2_gene13111	AltP	17508426	17508634	Tp57577_TGAC_v2_mRNA13547	PB.48748.2|Tp57577_TGAC_v2_LG1:17504736-17513390(+)|c180180/f1p0/1962.path1
Tp57577_TGAC_v2_LG1	Tp57577_TGAC_v2_gene13111	AltP	17510153	17510300	Tp57577_TGAC_v2_mRNA13547	PB.48748.2|Tp57577_TGAC_v2_LG1:17504736-17513390(+)|c180180/f1p0/1962.path1
Tp57577_TGAC_v2_LG1	Tp57577_TGAC_v2_gene13111	AltP	17508426	17508628	Tp57577_TGAC_v2_mRNA13547	PB.48748.4|Tp57577_TGAC_v2_LG1:17504793-17513426(+)|c197594/f1p0/2082.path1
Tp57577_TGAC_v2_LG1	Tp57577_TGAC_v2_gene13111	AltP	17508426	17508654	PB.48748.1|Tp57577_TGAC_v2_LG1:17504730-17513471(+)|c41149/f2p0/2041.path1	PB.48748.2|Tp57577_TGAC_v2_LG1:17504736-17513390(+)|c180180/f1p0/1962.path1
Tp57577_TGAC_v2_LG1	Tp57577_TGAC_v2_gene13111	AltP	17508426	17508654	PB.48748.1|Tp57577_TGAC_v2_LG1:17504730-17513471(+)|c41149/f2p0/2041.path1	PB.48748.4|Tp57577_TGAC_v2_LG1:17504793-17513426(+)|c197594/f1p0/2082.path1
Tp57577_TGAC_v2_LG1	Tp57577_TGAC_v2_gene13113	AltA	16681973	16682164	Tp57577_TGAC_v2_mRNA13549	PB.48082.2|Tp57577_TGAC_v2_LG1:16678435-16684312(+)|c178540/f1p0/1815.path1
Tp57577_TGAC_v2_LG1	Tp57577_TGAC_v2_gene13113	IntronR	16678645	16678724	Tp57577_TGAC_v2_mRNA13549	PB.48082.2|Tp57577_TGAC_v2_LG1:16678435-16684312(+)|c178540/f1p0/1815.path1
Tp57577_TGAC_v2_LG1	Tp57577_TGAC_v2_gene13126	ExonS	16757284	16758376	PB.48146.1|Tp57577_TGAC_v2_LG1:16754705-16758542(-)|c173430/f1p2/1882.path1	Tp57577_TGAC_v2_mRNA13562
Tp57577_TGAC_v2_LG1	Tp57577_TGAC_v2_gene13126	AltD	16755117	16755197	PB.48146.1|Tp57577_TGAC_v2_LG1:16754705-16758542(-)|c173430/f1p2/1882.path1	Tp57577_TGAC_v2_mRNA13562
Tp57577_TGAC_v2_LG1	Tp57577_TGAC_v2_gene13126	AltD	16755290	16755593	PB.48146.1|Tp57577_TGAC_v2_LG1:16754705-16758542(-)|c173430/f1p2/1882.path1	Tp57577_TGAC_v2_mRNA13562
Tp57577_TGAC_v2_LG1	Tp57577_TGAC_v2_gene13132	AltD	17329066	17329452	Tp57577_TGAC_v2_mRNA13568	PB.48599.1|Tp57577_TGAC_v2_LG1:17326231-17331569(+)|c163373/f1p7/1772.path1
Tp57577_TGAC_v2_LG1	Tp57577_TGAC_v2_gene13132	IntronR	17327455	17328671	Tp57577_TGAC_v2_mRNA13568	PB.48599.4|Tp57577_TGAC_v2_LG1:17326743-17331427(+)|c229157/f1p8/2771.path1
Tp57577_TGAC_v2_LG1	Tp57577_TGAC_v2_gene13132	IntronR	17329119	17329136	PB.48599.2|Tp57577_TGAC_v2_LG1:17326231-17331445(+)|c166820/f1p7/1731.path1	PB.48599.1|Tp57577_TGAC_v2_LG1:17326231-17331569(+)|c163373/f1p7/1772.path1
Tp57577_TGAC_v2_LG1	Tp57577_TGAC_v2_gene13132	IntronR	17329093	17329109	PB.48599.2|Tp57577_TGAC_v2_LG1:17326231-17331445(+)|c166820/f1p7/1731.path1	PB.48599.1|Tp57577_TGAC_v2_LG1:17326231-17331569(+)|c163373/f1p7/1772.path1
Tp57577_TGAC_v2_LG1	Tp57577_TGAC_v2_gene13132	IntronR	17326759	17327100	PB.48599.4|Tp57577_TGAC_v2_LG1:17326743-17331427(+)|c229157/f1p8/2771.path1	PB.48599.2|Tp57577_TGAC_v2_LG1:17326231-17331445(+)|c166820/f1p7/1731.path1
Tp57577_TGAC_v2_LG1	Tp57577_TGAC_v2_gene13132	IntronR	17327455	17328670	PB.48599.4|Tp57577_TGAC_v2_LG1:17326743-17331427(+)|c229157/f1p8/2771.path1	PB.48599.2|Tp57577_TGAC_v2_LG1:17326231-17331445(+)|c166820/f1p7/1731.path1
Tp57577_TGAC_v2_LG1	Tp57577_TGAC_v2_gene13132	Other	17329066	17329452	Tp57577_TGAC_v2_mRNA13568	PB.48599.2|Tp57577_TGAC_v2_LG1:17326231-17331445(+)|c166820/f1p7/1731.path1
Tp57577_TGAC_v2_LG1	Tp57577_TGAC_v2_gene13132	Other	17329066	17329452	Tp57577_TGAC_v2_mRNA13568	PB.48599.4|Tp57577_TGAC_v2_LG1:17326743-17331427(+)|c229157/f1p8/2771.path1
Tp57577_TGAC_v2_LG1	Tp57577_TGAC_v2_gene13132	Other	17329112	17329451	PB.48599.4|Tp57577_TGAC_v2_LG1:17326743-17331427(+)|c229157/f1p8/2771.path1	PB.48599.2|Tp57577_TGAC_v2_LG1:17326231-17331445(+)|c166820/f1p7/1731.path1
Tp57577_TGAC_v2_LG1	Tp57577_TGAC_v2_gene13132	Other	17329112	17329451	PB.48599.4|Tp57577_TGAC_v2_LG1:17326743-17331427(+)|c229157/f1p8/2771.path1	PB.48599.1|Tp57577_TGAC_v2_LG1:17326231-17331569(+)|c163373/f1p7/1772.path1
Tp57577_TGAC_v2_LG1	Tp57577_TGAC_v2_gene13142	Other	16934940	16947601	PB.48238.1|Tp57577_TGAC_v2_LG1:16895835-17113303(-)|c86020/f1p32/741.path1	Tp57577_TGAC_v2_mRNA13579
Tp57577_TGAC_v2_LG1	Tp57577_TGAC_v2_gene13144	AltP	16977328	17112863	PB.48238.1|Tp57577_TGAC_v2_LG1:16895835-17113303(-)|c86020/f1p32/741.path1	Tp57577_TGAC_v2_mRNA13581
Tp57577_TGAC_v2_LG1	Tp57577_TGAC_v2_gene13160	IntronR	17253245	17253534	PB.48543.1|Tp57577_TGAC_v2_LG1:17251105-17253609(+)|c116508/f1p0/1018.path1	Tp57577_TGAC_v2_mRNA13599
Tp57577_TGAC_v2_LG1	Tp57577_TGAC_v2_gene13162	AltP	16878109	16878520	PB.48231.1|Tp57577_TGAC_v2_LG1:16876180-16879474(-)|c210950/f1p1/2354.path1	Tp57577_TGAC_v2_mRNA13601
Tp57577_TGAC_v2_LG1	Tp57577_TGAC_v2_gene13170	IntronR	17270835	17271509	PB.48552.2|Tp57577_TGAC_v2_LG1:17270158-17273509(-)|c176483/f1p4/1838.path1	Tp57577_TGAC_v2_mRNA13609
Tp57577_TGAC_v2_LG1	Tp57577_TGAC_v2_gene13175	AltA	16797843	16797944	Tp57577_TGAC_v2_mRNA13614	PB.48185.1|Tp57577_TGAC_v2_LG1:16796415-16800012(-)|c226510/f1p1/2777.path1
Tp57577_TGAC_v2_LG1	Tp57577_TGAC_v2_gene13175	IntronR	16797853	16797943	PB.48185.1|Tp57577_TGAC_v2_LG1:16796415-16800012(-)|c226510/f1p1/2777.path1	PB.48185.2|Tp57577_TGAC_v2_LG1:16796439-16800012(-)|c237790/f1p1/2980.path1
Tp57577_TGAC_v2_LG1	Tp57577_TGAC_v2_gene13175	IntronR	16797645	16797719	PB.48185.1|Tp57577_TGAC_v2_LG1:16796415-16800012(-)|c226510/f1p1/2777.path1	PB.48185.2|Tp57577_TGAC_v2_LG1:16796439-16800012(-)|c237790/f1p1/2980.path1
Tp57577_TGAC_v2_LG1	Tp57577_TGAC_v2_gene13175	IntronR	16797011	16797484	Tp57577_TGAC_v2_mRNA13614	PB.48185.1|Tp57577_TGAC_v2_LG1:16796415-16800012(-)|c226510/f1p1/2777.path1
Tp57577_TGAC_v2_LG1	Tp57577_TGAC_v2_gene13175	IntronR	16797645	16797720	Tp57577_TGAC_v2_mRNA13614	PB.48185.2|Tp57577_TGAC_v2_LG1:16796439-16800012(-)|c237790/f1p1/2980.path1
Tp57577_TGAC_v2_LG1	Tp57577_TGAC_v2_gene13175	IntronR	16797843	16797944	Tp57577_TGAC_v2_mRNA13614	PB.48185.2|Tp57577_TGAC_v2_LG1:16796439-16800012(-)|c237790/f1p1/2980.path1
Tp57577_TGAC_v2_LG1	Tp57577_TGAC_v2_gene13175	AltP	16798067	16799219	Tp57577_TGAC_v2_mRNA13614	PB.48185.1|Tp57577_TGAC_v2_LG1:16796415-16800012(-)|c226510/f1p1/2777.path1
Tp57577_TGAC_v2_LG1	Tp57577_TGAC_v2_gene13175	AltP	16798067	16799219	Tp57577_TGAC_v2_mRNA13614	PB.48185.2|Tp57577_TGAC_v2_LG1:16796439-16800012(-)|c237790/f1p1/2980.path1
Tp57577_TGAC_v2_LG1	Tp57577_TGAC_v2_gene13297	AltD	18827743	18828243	Tp57577_TGAC_v2_mRNA13744	PB.49604.5|Tp57577_TGAC_v2_LG1:18826902-18831827(-)|c232298/f1p13/2303.path1
Tp57577_TGAC_v2_LG1	Tp57577_TGAC_v2_gene13297	AltD	18827743	18828242	PB.49604.3|Tp57577_TGAC_v2_LG1:18826897-18829601(-)|c148852/f1p13/1568.path1	PB.49604.5|Tp57577_TGAC_v2_LG1:18826902-18831827(-)|c232298/f1p13/2303.path1
Tp57577_TGAC_v2_LG1	Tp57577_TGAC_v2_gene13297	IntronR	18827746	18828242	PB.49604.4|Tp57577_TGAC_v2_LG1:18826900-18831827(-)|c229846/f1p10/2705.path1	PB.49604.3|Tp57577_TGAC_v2_LG1:18826897-18829601(-)|c148852/f1p13/1568.path1
Tp57577_TGAC_v2_LG1	Tp57577_TGAC_v2_gene13297	IntronR	18827746	18828243	PB.49604.4|Tp57577_TGAC_v2_LG1:18826900-18831827(-)|c229846/f1p10/2705.path1	Tp57577_TGAC_v2_mRNA13744
Tp57577_TGAC_v2_LG1	Tp57577_TGAC_v2_gene13297	IntronR	18827743	18828139	PB.49604.4|Tp57577_TGAC_v2_LG1:18826900-18831827(-)|c229846/f1p10/2705.path1	PB.49604.5|Tp57577_TGAC_v2_LG1:18826902-18831827(-)|c232298/f1p13/2303.path1
Tp57577_TGAC_v2_LG1	Tp57577_TGAC_v2_gene13298	IntronR	18920837	18920901	PB.49649.3|Tp57577_TGAC_v2_LG1:18918053-18925319(-)|c230805/f1p3/2775.path1	PB.49649.2|Tp57577_TGAC_v2_LG1:18918026-18924793(-)|c202557/f1p3/2349.path1
Tp57577_TGAC_v2_LG1	Tp57577_TGAC_v2_gene13298	IntronR	18923170	18923298	PB.49649.3|Tp57577_TGAC_v2_LG1:18918053-18925319(-)|c230805/f1p3/2775.path1	PB.49649.2|Tp57577_TGAC_v2_LG1:18918026-18924793(-)|c202557/f1p3/2349.path1
Tp57577_TGAC_v2_LG1	Tp57577_TGAC_v2_gene13298	IntronR	18923170	18923299	PB.49649.3|Tp57577_TGAC_v2_LG1:18918053-18925319(-)|c230805/f1p3/2775.path1	Tp57577_TGAC_v2_mRNA13745
Tp57577_TGAC_v2_LG1	Tp57577_TGAC_v2_gene13298	IntronR	18920837	18920902	Tp57577_TGAC_v2_mRNA13745	PB.49649.2|Tp57577_TGAC_v2_LG1:18918026-18924793(-)|c202557/f1p3/2349.path1
Tp57577_TGAC_v2_LG1	Tp57577_TGAC_v2_gene13300	ExonS	18935594	18937748	Tp57577_TGAC_v2_mRNA13747	PB.49664.1|Tp57577_TGAC_v2_LG1:18935582-18938037(-)|c68406/f1p0/291.path1
Tp57577_TGAC_v2_LG1	Tp57577_TGAC_v2_gene13300	Other	18936905	18937748	Tp57577_TGAC_v2_mRNA13747	PB.49664.3|Tp57577_TGAC_v2_LG1:18935958-18938031(-)|c91483/f1p1/694.path1
Tp57577_TGAC_v2_LG1	Tp57577_TGAC_v2_gene13300	AltP	18936711	18936823	PB.49664.4|Tp57577_TGAC_v2_LG1:18935959-18937844(-)|c71354/f1p1/457.path1	PB.49664.3|Tp57577_TGAC_v2_LG1:18935958-18938031(-)|c91483/f1p1/694.path1
Tp57577_TGAC_v2_LG1	Tp57577_TGAC_v2_gene13300	AltP	18936711	18936823	PB.49664.4|Tp57577_TGAC_v2_LG1:18935959-18937844(-)|c71354/f1p1/457.path1	Tp57577_TGAC_v2_mRNA13747
Tp57577_TGAC_v2_LG1	Tp57577_TGAC_v2_gene13301	IntronR	18769739	18769823	PB.49576.1|Tp57577_TGAC_v2_LG1:18769385-18778728(-)|c266603/f1p1/4449.path1	Tp57577_TGAC_v2_mRNA13748
Tp57577_TGAC_v2_LG1	Tp57577_TGAC_v2_gene13301	IntronR	18756435	18756537	Tp57577_TGAC_v2_mRNA13748	PB.49556.3|Tp57577_TGAC_v2_LG1:18755077-18764833(-)|c264714/f1p3/4979.path1
Tp57577_TGAC_v2_LG1	Tp57577_TGAC_v2_gene13301	AltP	18772264	18774956	PB.49576.1|Tp57577_TGAC_v2_LG1:18769385-18778728(-)|c266603/f1p1/4449.path1	Tp57577_TGAC_v2_mRNA13748
Tp57577_TGAC_v2_LG1	Tp57577_TGAC_v2_gene13303	Other	18800879	18801361	PB.49587.2|Tp57577_TGAC_v2_LG1:18796666-18801690(-)|c157235/f1p4/1713.path1	Tp57577_TGAC_v2_mRNA13750
Tp57577_TGAC_v2_LG1	Tp57577_TGAC_v2_gene13303	Other	18800520	18800810	PB.49587.2|Tp57577_TGAC_v2_LG1:18796666-18801690(-)|c157235/f1p4/1713.path1	Tp57577_TGAC_v2_mRNA13750
Tp57577_TGAC_v2_LG1	Tp57577_TGAC_v2_gene13305	IntronR	18809260	18809564	PB.49592.1|Tp57577_TGAC_v2_LG1:18803317-18811088(-)|c272424/f1p2/4293.path1	Tp57577_TGAC_v2_mRNA13752
Tp57577_TGAC_v2_LG1	Tp57577_TGAC_v2_gene13307	IntronR	18943661	18943859	Tp57577_TGAC_v2_mRNA13754	PB.49666.5|Tp57577_TGAC_v2_LG1:18943611-18951121(+)|c162854/f1p21/1659.path1
Tp57577_TGAC_v2_LG1	Tp57577_TGAC_v2_gene13385	IntronR	18526961	18528508	PB.49416.2|Tp57577_TGAC_v2_LG1:18525630-18530705(+)|c37678/f5p2/1884.path1	PB.49416.1|Tp57577_TGAC_v2_LG1:18525597-18608082(+)|c270741/f1p2/4587.path1
Tp57577_TGAC_v2_LG1	Tp57577_TGAC_v2_gene13385	IntronR	18529140	18529885	PB.49416.2|Tp57577_TGAC_v2_LG1:18525630-18530705(+)|c37678/f5p2/1884.path1	PB.49416.1|Tp57577_TGAC_v2_LG1:18525597-18608082(+)|c270741/f1p2/4587.path1
Tp57577_TGAC_v2_LG1	Tp57577_TGAC_v2_gene13385	IntronR	18528732	18528808	PB.49416.2|Tp57577_TGAC_v2_LG1:18525630-18530705(+)|c37678/f5p2/1884.path1	PB.49416.1|Tp57577_TGAC_v2_LG1:18525597-18608082(+)|c270741/f1p2/4587.path1
Tp57577_TGAC_v2_LG1	Tp57577_TGAC_v2_gene13385	IntronR	18525723	18525794	PB.49416.2|Tp57577_TGAC_v2_LG1:18525630-18530705(+)|c37678/f5p2/1884.path1	PB.49416.1|Tp57577_TGAC_v2_LG1:18525597-18608082(+)|c270741/f1p2/4587.path1
Tp57577_TGAC_v2_LG1	Tp57577_TGAC_v2_gene13385	IntronR	18530152	18530264	PB.49416.2|Tp57577_TGAC_v2_LG1:18525630-18530705(+)|c37678/f5p2/1884.path1	Tp57577_TGAC_v2_mRNA13833
Tp57577_TGAC_v2_LG1	Tp57577_TGAC_v2_gene13385	IntronR	18526961	18528509	Tp57577_TGAC_v2_mRNA13833	PB.49416.1|Tp57577_TGAC_v2_LG1:18525597-18608082(+)|c270741/f1p2/4587.path1
Tp57577_TGAC_v2_LG1	Tp57577_TGAC_v2_gene13385	IntronR	18529140	18529886	Tp57577_TGAC_v2_mRNA13833	PB.49416.1|Tp57577_TGAC_v2_LG1:18525597-18608082(+)|c270741/f1p2/4587.path1
Tp57577_TGAC_v2_LG1	Tp57577_TGAC_v2_gene13385	IntronR	18528732	18528809	Tp57577_TGAC_v2_mRNA13833	PB.49416.1|Tp57577_TGAC_v2_LG1:18525597-18608082(+)|c270741/f1p2/4587.path1
Tp57577_TGAC_v2_LG1	Tp57577_TGAC_v2_gene13385	Other	18453937	18573520	PB.49416.2|Tp57577_TGAC_v2_LG1:18525630-18530705(+)|c37678/f5p2/1884.path1	PB.49317.3|Tp57577_TGAC_v2_LG1:18378553-18573676(+)|c198179/f1p9/2209.path1
Tp57577_TGAC_v2_LG1	Tp57577_TGAC_v2_gene13385	Other	18453937	18573520	Tp57577_TGAC_v2_mRNA13833	PB.49317.3|Tp57577_TGAC_v2_LG1:18378553-18573676(+)|c198179/f1p9/2209.path1
Tp57577_TGAC_v2_LG1	Tp57577_TGAC_v2_gene13386	ExonS	18623072	18623615	PB.49470.3|Tp57577_TGAC_v2_LG1:18618747-18628184(+)|c236964/f1p2/2877.path1	PB.49470.9|Tp57577_TGAC_v2_LG1:18618781-18628204(+)|c201206/f1p2/2299.path1
Tp57577_TGAC_v2_LG1	Tp57577_TGAC_v2_gene13386	ExonS	18621712	18623615	PB.49470.3|Tp57577_TGAC_v2_LG1:18618747-18628184(+)|c236964/f1p2/2877.path1	PB.49470.5|Tp57577_TGAC_v2_LG1:18618751-18628217(+)|c188624/f1p2/2176.path1
Tp57577_TGAC_v2_LG1	Tp57577_TGAC_v2_gene13386	ExonS	18621712	18623615	PB.49470.9|Tp57577_TGAC_v2_LG1:18618781-18628204(+)|c201206/f1p2/2299.path1	PB.49470.5|Tp57577_TGAC_v2_LG1:18618751-18628217(+)|c188624/f1p2/2176.path1
Tp57577_TGAC_v2_LG1	Tp57577_TGAC_v2_gene13386	ExonS	18621712	18623616	Tp57577_TGAC_v2_mRNA13835	PB.49470.5|Tp57577_TGAC_v2_LG1:18618751-18628217(+)|c188624/f1p2/2176.path1
Tp57577_TGAC_v2_LG1	Tp57577_TGAC_v2_gene13386	AltD	18620086	18620767	PB.49470.3|Tp57577_TGAC_v2_LG1:18618747-18628184(+)|c236964/f1p2/2877.path1	PB.49470.7|Tp57577_TGAC_v2_LG1:18618757-18628181(+)|c197425/f1p2/2136.path1
Tp57577_TGAC_v2_LG1	Tp57577_TGAC_v2_gene13386	AltD	18619804	18620043	PB.49470.3|Tp57577_TGAC_v2_LG1:18618747-18628184(+)|c236964/f1p2/2877.path1	PB.49470.7|Tp57577_TGAC_v2_LG1:18618757-18628181(+)|c197425/f1p2/2136.path1
Tp57577_TGAC_v2_LG1	Tp57577_TGAC_v2_gene13386	AltD	18624092	18624643	PB.49470.9|Tp57577_TGAC_v2_LG1:18618781-18628204(+)|c201206/f1p2/2299.path1	PB.49470.7|Tp57577_TGAC_v2_LG1:18618757-18628181(+)|c197425/f1p2/2136.path1
Tp57577_TGAC_v2_LG1	Tp57577_TGAC_v2_gene13386	AltA	18619287	18619745	PB.49470.3|Tp57577_TGAC_v2_LG1:18618747-18628184(+)|c236964/f1p2/2877.path1	PB.49470.7|Tp57577_TGAC_v2_LG1:18618757-18628181(+)|c197425/f1p2/2136.path1
Tp57577_TGAC_v2_LG1	Tp57577_TGAC_v2_gene13386	AltA	18619287	18619746	Tp57577_TGAC_v2_mRNA13835	PB.49470.7|Tp57577_TGAC_v2_LG1:18618757-18628181(+)|c197425/f1p2/2136.path1
Tp57577_TGAC_v2_LG1	Tp57577_TGAC_v2_gene13386	IntronR	18624097	18624644	PB.49470.3|Tp57577_TGAC_v2_LG1:18618747-18628184(+)|c236964/f1p2/2877.path1	Tp57577_TGAC_v2_mRNA13835
Tp57577_TGAC_v2_LG1	Tp57577_TGAC_v2_gene13386	IntronR	18625706	18625840	PB.49470.3|Tp57577_TGAC_v2_LG1:18618747-18628184(+)|c236964/f1p2/2877.path1	Tp57577_TGAC_v2_mRNA13834
Tp57577_TGAC_v2_LG1	Tp57577_TGAC_v2_gene13386	IntronR	18624092	18624644	PB.49470.3|Tp57577_TGAC_v2_LG1:18618747-18628184(+)|c236964/f1p2/2877.path1	Tp57577_TGAC_v2_mRNA13834
Tp57577_TGAC_v2_LG1	Tp57577_TGAC_v2_gene13386	IntronR	18626030	18626182	PB.49470.3|Tp57577_TGAC_v2_LG1:18618747-18628184(+)|c236964/f1p2/2877.path1	PB.49470.4|Tp57577_TGAC_v2_LG1:18618747-18626359(+)|c269050/f1p1/4606.path1
Tp57577_TGAC_v2_LG1	Tp57577_TGAC_v2_gene13386	IntronR	18625511	18625594	PB.49470.3|Tp57577_TGAC_v2_LG1:18618747-18628184(+)|c236964/f1p2/2877.path1	PB.49470.4|Tp57577_TGAC_v2_LG1:18618747-18626359(+)|c269050/f1p1/4606.path1
Tp57577_TGAC_v2_LG1	Tp57577_TGAC_v2_gene13386	IntronR	18623072	18623615	PB.49470.3|Tp57577_TGAC_v2_LG1:18618747-18628184(+)|c236964/f1p2/2877.path1	PB.49470.4|Tp57577_TGAC_v2_LG1:18618747-18626359(+)|c269050/f1p1/4606.path1
Tp57577_TGAC_v2_LG1	Tp57577_TGAC_v2_gene13386	IntronR	18621712	18623025	PB.49470.3|Tp57577_TGAC_v2_LG1:18618747-18628184(+)|c236964/f1p2/2877.path1	PB.49470.4|Tp57577_TGAC_v2_LG1:18618747-18626359(+)|c269050/f1p1/4606.path1
Tp57577_TGAC_v2_LG1	Tp57577_TGAC_v2_gene13386	IntronR	18624097	18624643	PB.49470.3|Tp57577_TGAC_v2_LG1:18618747-18628184(+)|c236964/f1p2/2877.path1	PB.49470.9|Tp57577_TGAC_v2_LG1:18618781-18628204(+)|c201206/f1p2/2299.path1
Tp57577_TGAC_v2_LG1	Tp57577_TGAC_v2_gene13386	IntronR	18625706	18625839	PB.49470.3|Tp57577_TGAC_v2_LG1:18618747-18628184(+)|c236964/f1p2/2877.path1	PB.49470.9|Tp57577_TGAC_v2_LG1:18618781-18628204(+)|c201206/f1p2/2299.path1
Tp57577_TGAC_v2_LG1	Tp57577_TGAC_v2_gene13386	IntronR	18624092	18624643	PB.49470.3|Tp57577_TGAC_v2_LG1:18618747-18628184(+)|c236964/f1p2/2877.path1	PB.49470.5|Tp57577_TGAC_v2_LG1:18618751-18628217(+)|c188624/f1p2/2176.path1
Tp57577_TGAC_v2_LG1	Tp57577_TGAC_v2_gene13386	IntronR	18625695	18625850	PB.49470.3|Tp57577_TGAC_v2_LG1:18618747-18628184(+)|c236964/f1p2/2877.path1	PB.49470.7|Tp57577_TGAC_v2_LG1:18618757-18628181(+)|c197425/f1p2/2136.path1
Tp57577_TGAC_v2_LG1	Tp57577_TGAC_v2_gene13386	IntronR	18623072	18623157	PB.49470.9|Tp57577_TGAC_v2_LG1:18618781-18628204(+)|c201206/f1p2/2299.path1	PB.49470.4|Tp57577_TGAC_v2_LG1:18618747-18626359(+)|c269050/f1p1/4606.path1
Tp57577_TGAC_v2_LG1	Tp57577_TGAC_v2_gene13386	IntronR	18623284	18623615	PB.49470.9|Tp57577_TGAC_v2_LG1:18618781-18628204(+)|c201206/f1p2/2299.path1	PB.49470.4|Tp57577_TGAC_v2_LG1:18618747-18626359(+)|c269050/f1p1/4606.path1
Tp57577_TGAC_v2_LG1	Tp57577_TGAC_v2_gene13386	IntronR	18623072	18623616	Tp57577_TGAC_v2_mRNA13835	PB.49470.4|Tp57577_TGAC_v2_LG1:18618747-18626359(+)|c269050/f1p1/4606.path1
Tp57577_TGAC_v2_LG1	Tp57577_TGAC_v2_gene13386	IntronR	18621712	18623026	Tp57577_TGAC_v2_mRNA13835	PB.49470.4|Tp57577_TGAC_v2_LG1:18618747-18626359(+)|c269050/f1p1/4606.path1
Tp57577_TGAC_v2_LG1	Tp57577_TGAC_v2_gene13386	IntronR	18626030	18626183	Tp57577_TGAC_v2_mRNA13834	PB.49470.4|Tp57577_TGAC_v2_LG1:18618747-18626359(+)|c269050/f1p1/4606.path1
Tp57577_TGAC_v2_LG1	Tp57577_TGAC_v2_gene13386	IntronR	18625511	18625595	Tp57577_TGAC_v2_mRNA13834	PB.49470.4|Tp57577_TGAC_v2_LG1:18618747-18626359(+)|c269050/f1p1/4606.path1
Tp57577_TGAC_v2_LG1	Tp57577_TGAC_v2_gene13386	IntronR	18621712	18623615	PB.49470.5|Tp57577_TGAC_v2_LG1:18618751-18628217(+)|c188624/f1p2/2176.path1	PB.49470.4|Tp57577_TGAC_v2_LG1:18618747-18626359(+)|c269050/f1p1/4606.path1
Tp57577_TGAC_v2_LG1	Tp57577_TGAC_v2_gene13386	Other	18620866	18621181	PB.49470.3|Tp57577_TGAC_v2_LG1:18618747-18628184(+)|c236964/f1p2/2877.path1	PB.49470.7|Tp57577_TGAC_v2_LG1:18618757-18628181(+)|c197425/f1p2/2136.path1
Tp57577_TGAC_v2_LG1	Tp57577_TGAC_v2_gene13386	AltP	18625695	18625850	PB.49470.9|Tp57577_TGAC_v2_LG1:18618781-18628204(+)|c201206/f1p2/2299.path1	PB.49470.7|Tp57577_TGAC_v2_LG1:18618757-18628181(+)|c197425/f1p2/2136.path1
Tp57577_TGAC_v2_LG1	Tp57577_TGAC_v2_gene13386	AltP	18619804	18620044	Tp57577_TGAC_v2_mRNA13835	PB.49470.7|Tp57577_TGAC_v2_LG1:18618757-18628181(+)|c197425/f1p2/2136.path1
Tp57577_TGAC_v2_LG1	Tp57577_TGAC_v2_gene13386	AltP	18625695	18625850	Tp57577_TGAC_v2_mRNA13834	PB.49470.7|Tp57577_TGAC_v2_LG1:18618757-18628181(+)|c197425/f1p2/2136.path1
Tp57577_TGAC_v2_LG1	Tp57577_TGAC_v2_gene13392	AltP	18581727	18595777	PB.49416.1|Tp57577_TGAC_v2_LG1:18525597-18608082(+)|c270741/f1p2/4587.path1	Tp57577_TGAC_v2_mRNA13841
Tp57577_TGAC_v2_LG1	Tp57577_TGAC_v2_gene13393	Other	18530719	18581705	PB.49416.1|Tp57577_TGAC_v2_LG1:18525597-18608082(+)|c270741/f1p2/4587.path1	Tp57577_TGAC_v2_mRNA13842
Tp57577_TGAC_v2_LG1	Tp57577_TGAC_v2_gene13395	AltP	18666095	18666974	PB.49508.1|Tp57577_TGAC_v2_LG1:18662407-18667404(+)|c178156/f1p14/1801.path1	Tp57577_TGAC_v2_mRNA13844
Tp57577_TGAC_v2_LG1	Tp57577_TGAC_v2_gene13396	AltP	18581727	18595777	Tp57577_TGAC_v2_mRNA13845	PB.49416.1|Tp57577_TGAC_v2_LG1:18525597-18608082(+)|c270741/f1p2/4587.path1
Tp57577_TGAC_v2_LG1	Tp57577_TGAC_v2_gene13397	AltP	18453937	18573520	PB.49317.3|Tp57577_TGAC_v2_LG1:18378553-18573676(+)|c198179/f1p9/2209.path1	Tp57577_TGAC_v2_mRNA13846
Tp57577_TGAC_v2_LG1	Tp57577_TGAC_v2_gene13398	IntronR	18515434	18515524	Tp57577_TGAC_v2_mRNA13847	PB.49410.2|Tp57577_TGAC_v2_LG1:18515260-18523105(-)|c266643/f1p2/4976.path1
Tp57577_TGAC_v2_LG1	Tp57577_TGAC_v2_gene13399	AltA	18534820	18535000	Tp57577_TGAC_v2_mRNA13849	PB.49425.1|Tp57577_TGAC_v2_LG1:18531174-18537991(+)|c173486/f1p1/1895.path1
Tp57577_TGAC_v2_LG1	Tp57577_TGAC_v2_gene13399	Other	18530719	18574940	PB.49425.1|Tp57577_TGAC_v2_LG1:18531174-18537991(+)|c173486/f1p1/1895.path1	PB.49416.1|Tp57577_TGAC_v2_LG1:18525597-18608082(+)|c270741/f1p2/4587.path1
Tp57577_TGAC_v2_LG1	Tp57577_TGAC_v2_gene13399	Other	18530719	18574940	Tp57577_TGAC_v2_mRNA13849	PB.49416.1|Tp57577_TGAC_v2_LG1:18525597-18608082(+)|c270741/f1p2/4587.path1
Tp57577_TGAC_v2_LG1	Tp57577_TGAC_v2_gene13399	Other	18453937	18573520	Tp57577_TGAC_v2_mRNA13849	PB.49317.3|Tp57577_TGAC_v2_LG1:18378553-18573676(+)|c198179/f1p9/2209.path1
Tp57577_TGAC_v2_LG1	Tp57577_TGAC_v2_gene13399	Other	18453937	18573520	PB.49317.3|Tp57577_TGAC_v2_LG1:18378553-18573676(+)|c198179/f1p9/2209.path1	PB.49425.1|Tp57577_TGAC_v2_LG1:18531174-18537991(+)|c173486/f1p1/1895.path1
Tp57577_TGAC_v2_LG1	Tp57577_TGAC_v2_gene13406	AltD	18652054	18652132	PB.49488.1|Tp57577_TGAC_v2_LG1:18646847-18653405(+)|c267056/f1p2/4136.path1	Tp57577_TGAC_v2_mRNA13856
Tp57577_TGAC_v2_LG1	Tp57577_TGAC_v2_gene13406	AltA	18649845	18649993	PB.49488.1|Tp57577_TGAC_v2_LG1:18646847-18653405(+)|c267056/f1p2/4136.path1	Tp57577_TGAC_v2_mRNA13856
Tp57577_TGAC_v2_LG1	Tp57577_TGAC_v2_gene13408	ExonS	18640034	18640341	PB.49486.1|Tp57577_TGAC_v2_LG1:18638962-18645202(-)|c251194/f1p0/3300.path1	Tp57577_TGAC_v2_mRNA13858
Tp57577_TGAC_v2_LG1	Tp57577_TGAC_v2_gene13670	Other	23722602	24286844	PB.53248.5|Tp57577_TGAC_v2_LG1:23718600-24287124(+)|c201969/f1p13/2292.path1	PB.53461.1|Tp57577_TGAC_v2_LG1:24107259-24109328(+)|c159104/f1p0/1684.path1
Tp57577_TGAC_v2_LG1	Tp57577_TGAC_v2_gene13670	Other	23738214	24290237	PB.53248.6|Tp57577_TGAC_v2_LG1:23718600-24299668(+)|c28522/f2p10/1642.path1	PB.53461.1|Tp57577_TGAC_v2_LG1:24107259-24109328(+)|c159104/f1p0/1684.path1
Tp57577_TGAC_v2_LG1	Tp57577_TGAC_v2_gene13670	Other	23733330	24290192	PB.53248.7|Tp57577_TGAC_v2_LG1:23718600-24294520(+)|c31440/f2p11/1791.path1	PB.53461.1|Tp57577_TGAC_v2_LG1:24107259-24109328(+)|c159104/f1p0/1684.path1
Tp57577_TGAC_v2_LG1	Tp57577_TGAC_v2_gene13670	Other	23727473	24290260	PB.53461.1|Tp57577_TGAC_v2_LG1:24107259-24109328(+)|c159104/f1p0/1684.path1	PB.53248.4|Tp57577_TGAC_v2_LG1:23718600-24294355(+)|c152314/f1p11/1607.path1
Tp57577_TGAC_v2_LG1	Tp57577_TGAC_v2_gene13670	Other	23737908	24289964	PB.53461.1|Tp57577_TGAC_v2_LG1:24107259-24109328(+)|c159104/f1p0/1684.path1	PB.53256.5|Tp57577_TGAC_v2_LG1:23736748-24294504(+)|c157781/f1p9/1769.path1
Tp57577_TGAC_v2_LG1	Tp57577_TGAC_v2_gene13672	IntronR	24216308	24216456	PB.53535.3|Tp57577_TGAC_v2_LG1:24213997-24218558(+)|c204745/f1p3/2289.path1	PB.53535.2|Tp57577_TGAC_v2_LG1:24213977-24217801(+)|c213301/f1p2/2159.path1
Tp57577_TGAC_v2_LG1	Tp57577_TGAC_v2_gene13672	IntronR	24214560	24214587	PB.53535.3|Tp57577_TGAC_v2_LG1:24213997-24218558(+)|c204745/f1p3/2289.path1	PB.53535.5|Tp57577_TGAC_v2_LG1:24214113-24217829(+)|c177177/f1p1/2024.path1
Tp57577_TGAC_v2_LG1	Tp57577_TGAC_v2_gene13672	IntronR	24216308	24216457	Tp57577_TGAC_v2_mRNA14127	PB.53535.3|Tp57577_TGAC_v2_LG1:24213997-24218558(+)|c204745/f1p3/2289.path1
Tp57577_TGAC_v2_LG1	Tp57577_TGAC_v2_gene13672	Other	23722602	24286844	PB.53248.5|Tp57577_TGAC_v2_LG1:23718600-24287124(+)|c201969/f1p13/2292.path1	PB.53535.2|Tp57577_TGAC_v2_LG1:24213977-24217801(+)|c213301/f1p2/2159.path1
Tp57577_TGAC_v2_LG1	Tp57577_TGAC_v2_gene13672	Other	23722602	24286844	PB.53248.5|Tp57577_TGAC_v2_LG1:23718600-24287124(+)|c201969/f1p13/2292.path1	PB.53535.5|Tp57577_TGAC_v2_LG1:24214113-24217829(+)|c177177/f1p1/2024.path1
Tp57577_TGAC_v2_LG1	Tp57577_TGAC_v2_gene13672	Other	23738214	24290237	PB.53248.6|Tp57577_TGAC_v2_LG1:23718600-24299668(+)|c28522/f2p10/1642.path1	PB.53535.5|Tp57577_TGAC_v2_LG1:24214113-24217829(+)|c177177/f1p1/2024.path1
Tp57577_TGAC_v2_LG1	Tp57577_TGAC_v2_gene13672	Other	23738214	24290237	PB.53248.6|Tp57577_TGAC_v2_LG1:23718600-24299668(+)|c28522/f2p10/1642.path1	Tp57577_TGAC_v2_mRNA14127
Tp57577_TGAC_v2_LG1	Tp57577_TGAC_v2_gene13672	Other	23738214	24290237	PB.53248.6|Tp57577_TGAC_v2_LG1:23718600-24299668(+)|c28522/f2p10/1642.path1	PB.53535.3|Tp57577_TGAC_v2_LG1:24213997-24218558(+)|c204745/f1p3/2289.path1
Tp57577_TGAC_v2_LG1	Tp57577_TGAC_v2_gene13672	Other	23738214	24290237	PB.53248.6|Tp57577_TGAC_v2_LG1:23718600-24299668(+)|c28522/f2p10/1642.path1	PB.53535.2|Tp57577_TGAC_v2_LG1:24213977-24217801(+)|c213301/f1p2/2159.path1
Tp57577_TGAC_v2_LG1	Tp57577_TGAC_v2_gene13672	Other	23733330	24290192	PB.53248.7|Tp57577_TGAC_v2_LG1:23718600-24294520(+)|c31440/f2p11/1791.path1	PB.53535.2|Tp57577_TGAC_v2_LG1:24213977-24217801(+)|c213301/f1p2/2159.path1
Tp57577_TGAC_v2_LG1	Tp57577_TGAC_v2_gene13672	Other	23733330	24290192	PB.53248.7|Tp57577_TGAC_v2_LG1:23718600-24294520(+)|c31440/f2p11/1791.path1	PB.53535.5|Tp57577_TGAC_v2_LG1:24214113-24217829(+)|c177177/f1p1/2024.path1
Tp57577_TGAC_v2_LG1	Tp57577_TGAC_v2_gene13672	Other	23733330	24290192	PB.53248.7|Tp57577_TGAC_v2_LG1:23718600-24294520(+)|c31440/f2p11/1791.path1	PB.53535.3|Tp57577_TGAC_v2_LG1:24213997-24218558(+)|c204745/f1p3/2289.path1
Tp57577_TGAC_v2_LG1	Tp57577_TGAC_v2_gene13672	Other	23727473	24290260	PB.53535.2|Tp57577_TGAC_v2_LG1:24213977-24217801(+)|c213301/f1p2/2159.path1	PB.53248.4|Tp57577_TGAC_v2_LG1:23718600-24294355(+)|c152314/f1p11/1607.path1
Tp57577_TGAC_v2_LG1	Tp57577_TGAC_v2_gene13672	Other	23737908	24289964	PB.53535.2|Tp57577_TGAC_v2_LG1:24213977-24217801(+)|c213301/f1p2/2159.path1	PB.53256.5|Tp57577_TGAC_v2_LG1:23736748-24294504(+)|c157781/f1p9/1769.path1
Tp57577_TGAC_v2_LG1	Tp57577_TGAC_v2_gene13672	Other	24214560	24214705	PB.53535.2|Tp57577_TGAC_v2_LG1:24213977-24217801(+)|c213301/f1p2/2159.path1	PB.53535.5|Tp57577_TGAC_v2_LG1:24214113-24217829(+)|c177177/f1p1/2024.path1
Tp57577_TGAC_v2_LG1	Tp57577_TGAC_v2_gene13672	Other	23727473	24290260	PB.53535.3|Tp57577_TGAC_v2_LG1:24213997-24218558(+)|c204745/f1p3/2289.path1	PB.53248.4|Tp57577_TGAC_v2_LG1:23718600-24294355(+)|c152314/f1p11/1607.path1
Tp57577_TGAC_v2_LG1	Tp57577_TGAC_v2_gene13672	Other	23737908	24289964	PB.53535.3|Tp57577_TGAC_v2_LG1:24213997-24218558(+)|c204745/f1p3/2289.path1	PB.53256.5|Tp57577_TGAC_v2_LG1:23736748-24294504(+)|c157781/f1p9/1769.path1
Tp57577_TGAC_v2_LG1	Tp57577_TGAC_v2_gene13672	Other	23722602	24286844	PB.53535.3|Tp57577_TGAC_v2_LG1:24213997-24218558(+)|c204745/f1p3/2289.path1	PB.53248.5|Tp57577_TGAC_v2_LG1:23718600-24287124(+)|c201969/f1p13/2292.path1
Tp57577_TGAC_v2_LG1	Tp57577_TGAC_v2_gene13672	Other	23727473	24290260	Tp57577_TGAC_v2_mRNA14127	PB.53248.4|Tp57577_TGAC_v2_LG1:23718600-24294355(+)|c152314/f1p11/1607.path1
Tp57577_TGAC_v2_LG1	Tp57577_TGAC_v2_gene13672	Other	23722602	24286844	Tp57577_TGAC_v2_mRNA14127	PB.53248.5|Tp57577_TGAC_v2_LG1:23718600-24287124(+)|c201969/f1p13/2292.path1
Tp57577_TGAC_v2_LG1	Tp57577_TGAC_v2_gene13672	Other	23737908	24289964	Tp57577_TGAC_v2_mRNA14127	PB.53256.5|Tp57577_TGAC_v2_LG1:23736748-24294504(+)|c157781/f1p9/1769.path1
Tp57577_TGAC_v2_LG1	Tp57577_TGAC_v2_gene13672	Other	23733330	24290192	Tp57577_TGAC_v2_mRNA14127	PB.53248.7|Tp57577_TGAC_v2_LG1:23718600-24294520(+)|c31440/f2p11/1791.path1
Tp57577_TGAC_v2_LG1	Tp57577_TGAC_v2_gene13672	Other	23727473	24290260	PB.53535.5|Tp57577_TGAC_v2_LG1:24214113-24217829(+)|c177177/f1p1/2024.path1	PB.53248.4|Tp57577_TGAC_v2_LG1:23718600-24294355(+)|c152314/f1p11/1607.path1
Tp57577_TGAC_v2_LG1	Tp57577_TGAC_v2_gene13672	Other	23737908	24289964	PB.53535.5|Tp57577_TGAC_v2_LG1:24214113-24217829(+)|c177177/f1p1/2024.path1	PB.53256.5|Tp57577_TGAC_v2_LG1:23736748-24294504(+)|c157781/f1p9/1769.path1
Tp57577_TGAC_v2_LG1	Tp57577_TGAC_v2_gene13672	AltP	24214762	24214989	PB.53535.2|Tp57577_TGAC_v2_LG1:24213977-24217801(+)|c213301/f1p2/2159.path1	PB.53535.5|Tp57577_TGAC_v2_LG1:24214113-24217829(+)|c177177/f1p1/2024.path1
Tp57577_TGAC_v2_LG1	Tp57577_TGAC_v2_gene13672	AltP	24214580	24214705	PB.53535.3|Tp57577_TGAC_v2_LG1:24213997-24218558(+)|c204745/f1p3/2289.path1	PB.53535.2|Tp57577_TGAC_v2_LG1:24213977-24217801(+)|c213301/f1p2/2159.path1
Tp57577_TGAC_v2_LG1	Tp57577_TGAC_v2_gene13672	AltP	24214580	24214705	Tp57577_TGAC_v2_mRNA14127	PB.53535.2|Tp57577_TGAC_v2_LG1:24213977-24217801(+)|c213301/f1p2/2159.path1
Tp57577_TGAC_v2_LG1	Tp57577_TGAC_v2_gene13672	AltP	24214762	24214989	Tp57577_TGAC_v2_mRNA14127	PB.53535.5|Tp57577_TGAC_v2_LG1:24214113-24217829(+)|c177177/f1p1/2024.path1
Tp57577_TGAC_v2_LG1	Tp57577_TGAC_v2_gene13674	Other	23727473	24290260	Tp57577_TGAC_v2_mRNA14130	PB.53248.4|Tp57577_TGAC_v2_LG1:23718600-24294355(+)|c152314/f1p11/1607.path1
Tp57577_TGAC_v2_LG1	Tp57577_TGAC_v2_gene13674	Other	23737908	24289964	Tp57577_TGAC_v2_mRNA14130	PB.53256.5|Tp57577_TGAC_v2_LG1:23736748-24294504(+)|c157781/f1p9/1769.path1
Tp57577_TGAC_v2_LG1	Tp57577_TGAC_v2_gene13674	Other	23722602	24286844	Tp57577_TGAC_v2_mRNA14130	PB.53248.5|Tp57577_TGAC_v2_LG1:23718600-24287124(+)|c201969/f1p13/2292.path1
Tp57577_TGAC_v2_LG1	Tp57577_TGAC_v2_gene13674	Other	23733330	24290192	Tp57577_TGAC_v2_mRNA14130	PB.53248.7|Tp57577_TGAC_v2_LG1:23718600-24294520(+)|c31440/f2p11/1791.path1
Tp57577_TGAC_v2_LG1	Tp57577_TGAC_v2_gene13674	Other	23738214	24290237	PB.53248.6|Tp57577_TGAC_v2_LG1:23718600-24299668(+)|c28522/f2p10/1642.path1	Tp57577_TGAC_v2_mRNA14129
Tp57577_TGAC_v2_LG1	Tp57577_TGAC_v2_gene13675	AltD	24293120	24293758	PB.53582.2|Tp57577_TGAC_v2_LG1:24288750-24294583(+)|c153226/f1p5/1798.path1	Tp57577_TGAC_v2_mRNA14131
Tp57577_TGAC_v2_LG1	Tp57577_TGAC_v2_gene13675	IntronR	24293012	24293092	PB.53582.2|Tp57577_TGAC_v2_LG1:24288750-24294583(+)|c153226/f1p5/1798.path1	Tp57577_TGAC_v2_mRNA14131
Tp57577_TGAC_v2_LG1	Tp57577_TGAC_v2_gene13675	Other	24290407	24292868	Tp57577_TGAC_v2_mRNA14131	PB.53582.1|Tp57577_TGAC_v2_LG1:24288739-24294585(+)|c162746/f1p9/1812.path1
Tp57577_TGAC_v2_LG1	Tp57577_TGAC_v2_gene13675	Other	24293012	24293757	PB.53582.2|Tp57577_TGAC_v2_LG1:24288750-24294583(+)|c153226/f1p5/1798.path1	PB.53248.4|Tp57577_TGAC_v2_LG1:23718600-24294355(+)|c152314/f1p11/1607.path1
Tp57577_TGAC_v2_LG1	Tp57577_TGAC_v2_gene13675	Other	24293012	24293757	PB.53582.2|Tp57577_TGAC_v2_LG1:24288750-24294583(+)|c153226/f1p5/1798.path1	PB.53582.1|Tp57577_TGAC_v2_LG1:24288739-24294585(+)|c162746/f1p9/1812.path1
Tp57577_TGAC_v2_LG1	Tp57577_TGAC_v2_gene13675	AltP	24293033	24293758	Tp57577_TGAC_v2_mRNA14131	PB.53248.4|Tp57577_TGAC_v2_LG1:23718600-24294355(+)|c152314/f1p11/1607.path1
Tp57577_TGAC_v2_LG1	Tp57577_TGAC_v2_gene13675	AltP	24293032	24293758	Tp57577_TGAC_v2_mRNA14131	PB.53582.1|Tp57577_TGAC_v2_LG1:24288739-24294585(+)|c162746/f1p9/1812.path1
Tp57577_TGAC_v2_LG1	Tp57577_TGAC_v2_gene13676	AltP	23727473	24290260	Tp57577_TGAC_v2_mRNA14132	PB.53248.4|Tp57577_TGAC_v2_LG1:23718600-24294355(+)|c152314/f1p11/1607.path1
Tp57577_TGAC_v2_LG1	Tp57577_TGAC_v2_gene13676	AltP	23737908	24289964	Tp57577_TGAC_v2_mRNA14132	PB.53256.5|Tp57577_TGAC_v2_LG1:23736748-24294504(+)|c157781/f1p9/1769.path1
Tp57577_TGAC_v2_LG1	Tp57577_TGAC_v2_gene13676	AltP	23722602	24286844	Tp57577_TGAC_v2_mRNA14132	PB.53248.5|Tp57577_TGAC_v2_LG1:23718600-24287124(+)|c201969/f1p13/2292.path1
Tp57577_TGAC_v2_LG1	Tp57577_TGAC_v2_gene13676	AltP	23733330	24290192	Tp57577_TGAC_v2_mRNA14132	PB.53248.7|Tp57577_TGAC_v2_LG1:23718600-24294520(+)|c31440/f2p11/1791.path1
Tp57577_TGAC_v2_LG1	Tp57577_TGAC_v2_gene13676	AltP	23738214	24290237	PB.53248.6|Tp57577_TGAC_v2_LG1:23718600-24299668(+)|c28522/f2p10/1642.path1	Tp57577_TGAC_v2_mRNA14132
Tp57577_TGAC_v2_LG1	Tp57577_TGAC_v2_gene13680	Other	23727473	24290260	Tp57577_TGAC_v2_mRNA14136	PB.53248.4|Tp57577_TGAC_v2_LG1:23718600-24294355(+)|c152314/f1p11/1607.path1
Tp57577_TGAC_v2_LG1	Tp57577_TGAC_v2_gene13680	Other	23737908	24289964	Tp57577_TGAC_v2_mRNA14136	PB.53256.5|Tp57577_TGAC_v2_LG1:23736748-24294504(+)|c157781/f1p9/1769.path1
Tp57577_TGAC_v2_LG1	Tp57577_TGAC_v2_gene13680	Other	23722602	24286844	Tp57577_TGAC_v2_mRNA14136	PB.53248.5|Tp57577_TGAC_v2_LG1:23718600-24287124(+)|c201969/f1p13/2292.path1
Tp57577_TGAC_v2_LG1	Tp57577_TGAC_v2_gene13680	Other	23733330	24290192	Tp57577_TGAC_v2_mRNA14136	PB.53248.7|Tp57577_TGAC_v2_LG1:23718600-24294520(+)|c31440/f2p11/1791.path1
Tp57577_TGAC_v2_LG1	Tp57577_TGAC_v2_gene13680	Other	23738214	24290237	PB.53248.6|Tp57577_TGAC_v2_LG1:23718600-24299668(+)|c28522/f2p10/1642.path1	Tp57577_TGAC_v2_mRNA14136
Tp57577_TGAC_v2_LG1	Tp57577_TGAC_v2_gene13682	IntronR	24108391	24108572	Tp57577_TGAC_v2_mRNA14138	PB.53461.1|Tp57577_TGAC_v2_LG1:24107259-24109328(+)|c159104/f1p0/1684.path1
Tp57577_TGAC_v2_LG1	Tp57577_TGAC_v2_gene13682	Other	23738214	24290237	PB.53248.6|Tp57577_TGAC_v2_LG1:23718600-24299668(+)|c28522/f2p10/1642.path1	Tp57577_TGAC_v2_mRNA14138
Tp57577_TGAC_v2_LG1	Tp57577_TGAC_v2_gene13682	Other	23727473	24290260	Tp57577_TGAC_v2_mRNA14138	PB.53248.4|Tp57577_TGAC_v2_LG1:23718600-24294355(+)|c152314/f1p11/1607.path1
Tp57577_TGAC_v2_LG1	Tp57577_TGAC_v2_gene13682	Other	23737908	24289964	Tp57577_TGAC_v2_mRNA14138	PB.53256.5|Tp57577_TGAC_v2_LG1:23736748-24294504(+)|c157781/f1p9/1769.path1
Tp57577_TGAC_v2_LG1	Tp57577_TGAC_v2_gene13682	Other	23722602	24286844	Tp57577_TGAC_v2_mRNA14138	PB.53248.5|Tp57577_TGAC_v2_LG1:23718600-24287124(+)|c201969/f1p13/2292.path1
Tp57577_TGAC_v2_LG1	Tp57577_TGAC_v2_gene13682	Other	23733330	24290192	Tp57577_TGAC_v2_mRNA14138	PB.53248.7|Tp57577_TGAC_v2_LG1:23718600-24294520(+)|c31440/f2p11/1791.path1
Tp57577_TGAC_v2_LG1	Tp57577_TGAC_v2_gene13682	AltP	24108646	24108975	Tp57577_TGAC_v2_mRNA14138	PB.53461.1|Tp57577_TGAC_v2_LG1:24107259-24109328(+)|c159104/f1p0/1684.path1
Tp57577_TGAC_v2_LG1	Tp57577_TGAC_v2_gene13683	AltA	24140357	24140578	PB.53485.2|Tp57577_TGAC_v2_LG1:24139370-24141011(-)|c153342/f1p5/1424.path1	Tp57577_TGAC_v2_mRNA14139
Tp57577_TGAC_v2_LG1	Tp57577_TGAC_v2_gene13683	IntronR	24140744	24140892	PB.53485.2|Tp57577_TGAC_v2_LG1:24139370-24141011(-)|c153342/f1p5/1424.path1	PB.53489.2|Tp57577_TGAC_v2_LG1:24140654-24141979(-)|c129438/f1p3/1226.path1
Tp57577_TGAC_v2_LG1	Tp57577_TGAC_v2_gene13683	IntronR	24139775	24139877	PB.53485.2|Tp57577_TGAC_v2_LG1:24139370-24141011(-)|c153342/f1p5/1424.path1	Tp57577_TGAC_v2_mRNA14139
Tp57577_TGAC_v2_LG1	Tp57577_TGAC_v2_gene13683	IntronR	24140744	24140893	Tp57577_TGAC_v2_mRNA14139	PB.53489.2|Tp57577_TGAC_v2_LG1:24140654-24141979(-)|c129438/f1p3/1226.path1
Tp57577_TGAC_v2_LG1	Tp57577_TGAC_v2_gene13683	IntronR	24141084	24141428	Tp57577_TGAC_v2_mRNA14139	PB.53489.2|Tp57577_TGAC_v2_LG1:24140654-24141979(-)|c129438/f1p3/1226.path1
Tp57577_TGAC_v2_LG1	Tp57577_TGAC_v2_gene13684	AltP	23727473	24290260	Tp57577_TGAC_v2_mRNA14140	PB.53248.4|Tp57577_TGAC_v2_LG1:23718600-24294355(+)|c152314/f1p11/1607.path1
Tp57577_TGAC_v2_LG1	Tp57577_TGAC_v2_gene13684	AltP	23738214	24290237	Tp57577_TGAC_v2_mRNA14140	PB.53248.6|Tp57577_TGAC_v2_LG1:23718600-24299668(+)|c28522/f2p10/1642.path1
Tp57577_TGAC_v2_LG1	Tp57577_TGAC_v2_gene13684	AltP	23737908	24289964	Tp57577_TGAC_v2_mRNA14140	PB.53256.5|Tp57577_TGAC_v2_LG1:23736748-24294504(+)|c157781/f1p9/1769.path1
Tp57577_TGAC_v2_LG1	Tp57577_TGAC_v2_gene13684	AltP	23722602	24286844	Tp57577_TGAC_v2_mRNA14140	PB.53248.5|Tp57577_TGAC_v2_LG1:23718600-24287124(+)|c201969/f1p13/2292.path1
Tp57577_TGAC_v2_LG1	Tp57577_TGAC_v2_gene13684	AltP	23733330	24290192	Tp57577_TGAC_v2_mRNA14140	PB.53248.7|Tp57577_TGAC_v2_LG1:23718600-24294520(+)|c31440/f2p11/1791.path1
Tp57577_TGAC_v2_LG1	Tp57577_TGAC_v2_gene13686	AltA	24134292	24135082	Tp57577_TGAC_v2_mRNA14142	PB.53481.1|Tp57577_TGAC_v2_LG1:24133546-24137760(-)|c200960/f1p6/2079.path1
Tp57577_TGAC_v2_LG1	Tp57577_TGAC_v2_gene13687	IntronR	24098173	24098198	Tp57577_TGAC_v2_mRNA14143	PB.53456.3|Tp57577_TGAC_v2_LG1:24094241-24099962(+)|c113434/f1p4/1180.path1
Tp57577_TGAC_v2_LG1	Tp57577_TGAC_v2_gene13687	Other	23738214	24290237	PB.53248.6|Tp57577_TGAC_v2_LG1:23718600-24299668(+)|c28522/f2p10/1642.path1	PB.53456.3|Tp57577_TGAC_v2_LG1:24094241-24099962(+)|c113434/f1p4/1180.path1
Tp57577_TGAC_v2_LG1	Tp57577_TGAC_v2_gene13687	Other	23738214	24290237	PB.53248.6|Tp57577_TGAC_v2_LG1:23718600-24299668(+)|c28522/f2p10/1642.path1	PB.53456.1|Tp57577_TGAC_v2_LG1:24093092-24100465(+)|c210161/f1p4/2327.path1
Tp57577_TGAC_v2_LG1	Tp57577_TGAC_v2_gene13687	Other	23733330	24290192	PB.53248.7|Tp57577_TGAC_v2_LG1:23718600-24294520(+)|c31440/f2p11/1791.path1	PB.53456.1|Tp57577_TGAC_v2_LG1:24093092-24100465(+)|c210161/f1p4/2327.path1
Tp57577_TGAC_v2_LG1	Tp57577_TGAC_v2_gene13687	Other	23733330	24290192	PB.53248.7|Tp57577_TGAC_v2_LG1:23718600-24294520(+)|c31440/f2p11/1791.path1	PB.53456.3|Tp57577_TGAC_v2_LG1:24094241-24099962(+)|c113434/f1p4/1180.path1
Tp57577_TGAC_v2_LG1	Tp57577_TGAC_v2_gene13687	Other	23727473	24290260	PB.53456.1|Tp57577_TGAC_v2_LG1:24093092-24100465(+)|c210161/f1p4/2327.path1	PB.53248.4|Tp57577_TGAC_v2_LG1:23718600-24294355(+)|c152314/f1p11/1607.path1
Tp57577_TGAC_v2_LG1	Tp57577_TGAC_v2_gene13687	Other	24098156	24098663	PB.53456.1|Tp57577_TGAC_v2_LG1:24093092-24100465(+)|c210161/f1p4/2327.path1	PB.53456.3|Tp57577_TGAC_v2_LG1:24094241-24099962(+)|c113434/f1p4/1180.path1
Tp57577_TGAC_v2_LG1	Tp57577_TGAC_v2_gene13687	Other	23737908	24289964	PB.53456.1|Tp57577_TGAC_v2_LG1:24093092-24100465(+)|c210161/f1p4/2327.path1	PB.53256.5|Tp57577_TGAC_v2_LG1:23736748-24294504(+)|c157781/f1p9/1769.path1
Tp57577_TGAC_v2_LG1	Tp57577_TGAC_v2_gene13687	Other	23722602	24286844	PB.53456.1|Tp57577_TGAC_v2_LG1:24093092-24100465(+)|c210161/f1p4/2327.path1	PB.53248.5|Tp57577_TGAC_v2_LG1:23718600-24287124(+)|c201969/f1p13/2292.path1
Tp57577_TGAC_v2_LG1	Tp57577_TGAC_v2_gene13687	Other	23727473	24290260	PB.53456.3|Tp57577_TGAC_v2_LG1:24094241-24099962(+)|c113434/f1p4/1180.path1	PB.53248.4|Tp57577_TGAC_v2_LG1:23718600-24294355(+)|c152314/f1p11/1607.path1
Tp57577_TGAC_v2_LG1	Tp57577_TGAC_v2_gene13687	Other	23737908	24289964	PB.53456.3|Tp57577_TGAC_v2_LG1:24094241-24099962(+)|c113434/f1p4/1180.path1	PB.53256.5|Tp57577_TGAC_v2_LG1:23736748-24294504(+)|c157781/f1p9/1769.path1
Tp57577_TGAC_v2_LG1	Tp57577_TGAC_v2_gene13687	Other	23722602	24286844	PB.53456.3|Tp57577_TGAC_v2_LG1:24094241-24099962(+)|c113434/f1p4/1180.path1	PB.53248.5|Tp57577_TGAC_v2_LG1:23718600-24287124(+)|c201969/f1p13/2292.path1
Tp57577_TGAC_v2_LG1	Tp57577_TGAC_v2_gene13687	Other	23727473	24290260	Tp57577_TGAC_v2_mRNA14143	PB.53248.4|Tp57577_TGAC_v2_LG1:23718600-24294355(+)|c152314/f1p11/1607.path1
Tp57577_TGAC_v2_LG1	Tp57577_TGAC_v2_gene13687	Other	23722602	24286844	Tp57577_TGAC_v2_mRNA14143	PB.53248.5|Tp57577_TGAC_v2_LG1:23718600-24287124(+)|c201969/f1p13/2292.path1
Tp57577_TGAC_v2_LG1	Tp57577_TGAC_v2_gene13687	Other	23737908	24289964	Tp57577_TGAC_v2_mRNA14143	PB.53256.5|Tp57577_TGAC_v2_LG1:23736748-24294504(+)|c157781/f1p9/1769.path1
Tp57577_TGAC_v2_LG1	Tp57577_TGAC_v2_gene13687	Other	23738214	24290237	Tp57577_TGAC_v2_mRNA14143	PB.53248.6|Tp57577_TGAC_v2_LG1:23718600-24299668(+)|c28522/f2p10/1642.path1
Tp57577_TGAC_v2_LG1	Tp57577_TGAC_v2_gene13687	Other	23733330	24290192	Tp57577_TGAC_v2_mRNA14143	PB.53248.7|Tp57577_TGAC_v2_LG1:23718600-24294520(+)|c31440/f2p11/1791.path1
Tp57577_TGAC_v2_LG1	Tp57577_TGAC_v2_gene13687	AltP	24098156	24098569	Tp57577_TGAC_v2_mRNA14143	PB.53456.1|Tp57577_TGAC_v2_LG1:24093092-24100465(+)|c210161/f1p4/2327.path1
Tp57577_TGAC_v2_LG1	Tp57577_TGAC_v2_gene13687	AltP	24098212	24098663	Tp57577_TGAC_v2_mRNA14143	PB.53456.3|Tp57577_TGAC_v2_LG1:24094241-24099962(+)|c113434/f1p4/1180.path1
Tp57577_TGAC_v2_LG1	Tp57577_TGAC_v2_gene13689	Other	23738214	24290237	PB.53248.6|Tp57577_TGAC_v2_LG1:23718600-24299668(+)|c28522/f2p10/1642.path1	Tp57577_TGAC_v2_mRNA14145
Tp57577_TGAC_v2_LG1	Tp57577_TGAC_v2_gene13689	Other	23727473	24290260	Tp57577_TGAC_v2_mRNA14145	PB.53248.4|Tp57577_TGAC_v2_LG1:23718600-24294355(+)|c152314/f1p11/1607.path1
Tp57577_TGAC_v2_LG1	Tp57577_TGAC_v2_gene13689	Other	23737908	24289964	Tp57577_TGAC_v2_mRNA14145	PB.53256.5|Tp57577_TGAC_v2_LG1:23736748-24294504(+)|c157781/f1p9/1769.path1
Tp57577_TGAC_v2_LG1	Tp57577_TGAC_v2_gene13689	Other	23722602	24286844	Tp57577_TGAC_v2_mRNA14145	PB.53248.5|Tp57577_TGAC_v2_LG1:23718600-24287124(+)|c201969/f1p13/2292.path1
Tp57577_TGAC_v2_LG1	Tp57577_TGAC_v2_gene13689	Other	23733330	24290192	Tp57577_TGAC_v2_mRNA14145	PB.53248.7|Tp57577_TGAC_v2_LG1:23718600-24294520(+)|c31440/f2p11/1791.path1
Tp57577_TGAC_v2_LG1	Tp57577_TGAC_v2_gene13691	IntronR	24167089	24167490	PB.53512.2|Tp57577_TGAC_v2_LG1:24166401-24170846(-)|c248533/f1p4/3332.path1	PB.53512.3|Tp57577_TGAC_v2_LG1:24166562-24170833(-)|c212946/f1p6/2354.path1
Tp57577_TGAC_v2_LG1	Tp57577_TGAC_v2_gene13691	IntronR	24167580	24167682	PB.53512.2|Tp57577_TGAC_v2_LG1:24166401-24170846(-)|c248533/f1p4/3332.path1	PB.53512.3|Tp57577_TGAC_v2_LG1:24166562-24170833(-)|c212946/f1p6/2354.path1
Tp57577_TGAC_v2_LG1	Tp57577_TGAC_v2_gene13691	IntronR	24168467	24168588	PB.53512.2|Tp57577_TGAC_v2_LG1:24166401-24170846(-)|c248533/f1p4/3332.path1	PB.53512.3|Tp57577_TGAC_v2_LG1:24166562-24170833(-)|c212946/f1p6/2354.path1
Tp57577_TGAC_v2_LG1	Tp57577_TGAC_v2_gene13691	IntronR	24169142	24169246	PB.53512.2|Tp57577_TGAC_v2_LG1:24166401-24170846(-)|c248533/f1p4/3332.path1	PB.53512.3|Tp57577_TGAC_v2_LG1:24166562-24170833(-)|c212946/f1p6/2354.path1
Tp57577_TGAC_v2_LG1	Tp57577_TGAC_v2_gene13691	IntronR	24168467	24168589	Tp57577_TGAC_v2_mRNA14147	PB.53512.2|Tp57577_TGAC_v2_LG1:24166401-24170846(-)|c248533/f1p4/3332.path1
Tp57577_TGAC_v2_LG1	Tp57577_TGAC_v2_gene13691	IntronR	24168839	24168915	Tp57577_TGAC_v2_mRNA14147	PB.53512.2|Tp57577_TGAC_v2_LG1:24166401-24170846(-)|c248533/f1p4/3332.path1
Tp57577_TGAC_v2_LG1	Tp57577_TGAC_v2_gene13691	IntronR	24167580	24167683	Tp57577_TGAC_v2_mRNA14147	PB.53512.2|Tp57577_TGAC_v2_LG1:24166401-24170846(-)|c248533/f1p4/3332.path1
Tp57577_TGAC_v2_LG1	Tp57577_TGAC_v2_gene13691	IntronR	24169142	24169247	Tp57577_TGAC_v2_mRNA14147	PB.53512.2|Tp57577_TGAC_v2_LG1:24166401-24170846(-)|c248533/f1p4/3332.path1
Tp57577_TGAC_v2_LG1	Tp57577_TGAC_v2_gene13691	IntronR	24167089	24167491	Tp57577_TGAC_v2_mRNA14147	PB.53512.2|Tp57577_TGAC_v2_LG1:24166401-24170846(-)|c248533/f1p4/3332.path1
Tp57577_TGAC_v2_LG1	Tp57577_TGAC_v2_gene13691	AltP	24167783	24168350	Tp57577_TGAC_v2_mRNA14147	PB.53512.2|Tp57577_TGAC_v2_LG1:24166401-24170846(-)|c248533/f1p4/3332.path1
Tp57577_TGAC_v2_LG1	Tp57577_TGAC_v2_gene13692	Other	23722602	24286844	PB.53248.5|Tp57577_TGAC_v2_LG1:23718600-24287124(+)|c201969/f1p13/2292.path1	PB.53474.3|Tp57577_TGAC_v2_LG1:24120827-24124524(+)|c84676/f1p2/753.path1
Tp57577_TGAC_v2_LG1	Tp57577_TGAC_v2_gene13692	Other	23727473	24290260	PB.53248.4|Tp57577_TGAC_v2_LG1:23718600-24294355(+)|c152314/f1p11/1607.path1	PB.53474.3|Tp57577_TGAC_v2_LG1:24120827-24124524(+)|c84676/f1p2/753.path1
Tp57577_TGAC_v2_LG1	Tp57577_TGAC_v2_gene13692	Other	23738214	24290237	PB.53248.6|Tp57577_TGAC_v2_LG1:23718600-24299668(+)|c28522/f2p10/1642.path1	PB.53474.3|Tp57577_TGAC_v2_LG1:24120827-24124524(+)|c84676/f1p2/753.path1
Tp57577_TGAC_v2_LG1	Tp57577_TGAC_v2_gene13692	Other	23738214	24290237	PB.53248.6|Tp57577_TGAC_v2_LG1:23718600-24299668(+)|c28522/f2p10/1642.path1	Tp57577_TGAC_v2_mRNA14148
Tp57577_TGAC_v2_LG1	Tp57577_TGAC_v2_gene13692	Other	23733330	24290192	PB.53248.7|Tp57577_TGAC_v2_LG1:23718600-24294520(+)|c31440/f2p11/1791.path1	PB.53474.3|Tp57577_TGAC_v2_LG1:24120827-24124524(+)|c84676/f1p2/753.path1
Tp57577_TGAC_v2_LG1	Tp57577_TGAC_v2_gene13692	Other	23727473	24290260	Tp57577_TGAC_v2_mRNA14148	PB.53248.4|Tp57577_TGAC_v2_LG1:23718600-24294355(+)|c152314/f1p11/1607.path1
Tp57577_TGAC_v2_LG1	Tp57577_TGAC_v2_gene13692	Other	23737908	24289964	Tp57577_TGAC_v2_mRNA14148	PB.53256.5|Tp57577_TGAC_v2_LG1:23736748-24294504(+)|c157781/f1p9/1769.path1
Tp57577_TGAC_v2_LG1	Tp57577_TGAC_v2_gene13692	Other	23722602	24286844	Tp57577_TGAC_v2_mRNA14148	PB.53248.5|Tp57577_TGAC_v2_LG1:23718600-24287124(+)|c201969/f1p13/2292.path1
Tp57577_TGAC_v2_LG1	Tp57577_TGAC_v2_gene13692	Other	23733330	24290192	Tp57577_TGAC_v2_mRNA14148	PB.53248.7|Tp57577_TGAC_v2_LG1:23718600-24294520(+)|c31440/f2p11/1791.path1
Tp57577_TGAC_v2_LG1	Tp57577_TGAC_v2_gene13692	Other	24122789	24123535	Tp57577_TGAC_v2_mRNA14148	PB.53474.3|Tp57577_TGAC_v2_LG1:24120827-24124524(+)|c84676/f1p2/753.path1
Tp57577_TGAC_v2_LG1	Tp57577_TGAC_v2_gene13692	Other	23737908	24289964	PB.53256.5|Tp57577_TGAC_v2_LG1:23736748-24294504(+)|c157781/f1p9/1769.path1	PB.53474.3|Tp57577_TGAC_v2_LG1:24120827-24124524(+)|c84676/f1p2/753.path1
Tp57577_TGAC_v2_LG1	Tp57577_TGAC_v2_gene13693	AltP	23738214	24290237	PB.53248.6|Tp57577_TGAC_v2_LG1:23718600-24299668(+)|c28522/f2p10/1642.path1	Tp57577_TGAC_v2_mRNA14149
Tp57577_TGAC_v2_LG1	Tp57577_TGAC_v2_gene13693	AltP	23727473	24290260	Tp57577_TGAC_v2_mRNA14149	PB.53248.4|Tp57577_TGAC_v2_LG1:23718600-24294355(+)|c152314/f1p11/1607.path1
Tp57577_TGAC_v2_LG1	Tp57577_TGAC_v2_gene13693	AltP	23737908	24289964	Tp57577_TGAC_v2_mRNA14149	PB.53256.5|Tp57577_TGAC_v2_LG1:23736748-24294504(+)|c157781/f1p9/1769.path1
Tp57577_TGAC_v2_LG1	Tp57577_TGAC_v2_gene13693	AltP	23722602	24286844	Tp57577_TGAC_v2_mRNA14149	PB.53248.5|Tp57577_TGAC_v2_LG1:23718600-24287124(+)|c201969/f1p13/2292.path1
Tp57577_TGAC_v2_LG1	Tp57577_TGAC_v2_gene13693	AltP	23733330	24290192	Tp57577_TGAC_v2_mRNA14149	PB.53248.7|Tp57577_TGAC_v2_LG1:23718600-24294520(+)|c31440/f2p11/1791.path1
Tp57577_TGAC_v2_LG1	Tp57577_TGAC_v2_gene13694	Other	23738214	24290237	PB.53248.6|Tp57577_TGAC_v2_LG1:23718600-24299668(+)|c28522/f2p10/1642.path1	Tp57577_TGAC_v2_mRNA14150
Tp57577_TGAC_v2_LG1	Tp57577_TGAC_v2_gene13694	Other	23727473	24290260	Tp57577_TGAC_v2_mRNA14150	PB.53248.4|Tp57577_TGAC_v2_LG1:23718600-24294355(+)|c152314/f1p11/1607.path1
Tp57577_TGAC_v2_LG1	Tp57577_TGAC_v2_gene13694	Other	23737908	24289964	Tp57577_TGAC_v2_mRNA14150	PB.53256.5|Tp57577_TGAC_v2_LG1:23736748-24294504(+)|c157781/f1p9/1769.path1
Tp57577_TGAC_v2_LG1	Tp57577_TGAC_v2_gene13694	Other	23722602	24286844	Tp57577_TGAC_v2_mRNA14150	PB.53248.5|Tp57577_TGAC_v2_LG1:23718600-24287124(+)|c201969/f1p13/2292.path1
Tp57577_TGAC_v2_LG1	Tp57577_TGAC_v2_gene13694	Other	23733330	24290192	Tp57577_TGAC_v2_mRNA14150	PB.53248.7|Tp57577_TGAC_v2_LG1:23718600-24294520(+)|c31440/f2p11/1791.path1
Tp57577_TGAC_v2_LG1	Tp57577_TGAC_v2_gene13696	IntronR	24240840	24240949	PB.53552.4|Tp57577_TGAC_v2_LG1:24238467-24242180(+)|c232113/f1p16/2720.path1	PB.53552.3|Tp57577_TGAC_v2_LG1:24238464-24242209(+)|c241363/f1p19/2864.path1
Tp57577_TGAC_v2_LG1	Tp57577_TGAC_v2_gene13696	IntronR	24241157	24241278	PB.53552.4|Tp57577_TGAC_v2_LG1:24238467-24242180(+)|c232113/f1p16/2720.path1	PB.53552.1|Tp57577_TGAC_v2_LG1:24238410-24242279(+)|c228335/f1p16/2743.path1
Tp57577_TGAC_v2_LG1	Tp57577_TGAC_v2_gene13696	Other	23727473	24290260	PB.53552.4|Tp57577_TGAC_v2_LG1:24238467-24242180(+)|c232113/f1p16/2720.path1	PB.53248.4|Tp57577_TGAC_v2_LG1:23718600-24294355(+)|c152314/f1p11/1607.path1
Tp57577_TGAC_v2_LG1	Tp57577_TGAC_v2_gene13696	Other	23722602	24286844	PB.53552.4|Tp57577_TGAC_v2_LG1:24238467-24242180(+)|c232113/f1p16/2720.path1	PB.53248.5|Tp57577_TGAC_v2_LG1:23718600-24287124(+)|c201969/f1p13/2292.path1
Tp57577_TGAC_v2_LG1	Tp57577_TGAC_v2_gene13696	Other	23737908	24289964	PB.53552.4|Tp57577_TGAC_v2_LG1:24238467-24242180(+)|c232113/f1p16/2720.path1	PB.53256.5|Tp57577_TGAC_v2_LG1:23736748-24294504(+)|c157781/f1p9/1769.path1
Tp57577_TGAC_v2_LG1	Tp57577_TGAC_v2_gene13696	Other	23738214	24290237	PB.53552.4|Tp57577_TGAC_v2_LG1:24238467-24242180(+)|c232113/f1p16/2720.path1	PB.53248.6|Tp57577_TGAC_v2_LG1:23718600-24299668(+)|c28522/f2p10/1642.path1
Tp57577_TGAC_v2_LG1	Tp57577_TGAC_v2_gene13696	Other	23733330	24290192	PB.53552.4|Tp57577_TGAC_v2_LG1:24238467-24242180(+)|c232113/f1p16/2720.path1	PB.53248.7|Tp57577_TGAC_v2_LG1:23718600-24294520(+)|c31440/f2p11/1791.path1
Tp57577_TGAC_v2_LG1	Tp57577_TGAC_v2_gene13696	Other	23727473	24290260	Tp57577_TGAC_v2_mRNA14152	PB.53248.4|Tp57577_TGAC_v2_LG1:23718600-24294355(+)|c152314/f1p11/1607.path1
Tp57577_TGAC_v2_LG1	Tp57577_TGAC_v2_gene13696	Other	23738214	24290237	Tp57577_TGAC_v2_mRNA14152	PB.53248.6|Tp57577_TGAC_v2_LG1:23718600-24299668(+)|c28522/f2p10/1642.path1
Tp57577_TGAC_v2_LG1	Tp57577_TGAC_v2_gene13696	Other	23737908	24289964	Tp57577_TGAC_v2_mRNA14152	PB.53256.5|Tp57577_TGAC_v2_LG1:23736748-24294504(+)|c157781/f1p9/1769.path1
Tp57577_TGAC_v2_LG1	Tp57577_TGAC_v2_gene13696	Other	23722602	24286844	Tp57577_TGAC_v2_mRNA14152	PB.53248.5|Tp57577_TGAC_v2_LG1:23718600-24287124(+)|c201969/f1p13/2292.path1
Tp57577_TGAC_v2_LG1	Tp57577_TGAC_v2_gene13696	Other	23733330	24290192	Tp57577_TGAC_v2_mRNA14152	PB.53248.7|Tp57577_TGAC_v2_LG1:23718600-24294520(+)|c31440/f2p11/1791.path1
Tp57577_TGAC_v2_LG1	Tp57577_TGAC_v2_gene13696	Other	23727473	24290260	PB.53552.1|Tp57577_TGAC_v2_LG1:24238410-24242279(+)|c228335/f1p16/2743.path1	PB.53248.4|Tp57577_TGAC_v2_LG1:23718600-24294355(+)|c152314/f1p11/1607.path1
Tp57577_TGAC_v2_LG1	Tp57577_TGAC_v2_gene13696	Other	23738214	24290237	PB.53552.1|Tp57577_TGAC_v2_LG1:24238410-24242279(+)|c228335/f1p16/2743.path1	PB.53248.6|Tp57577_TGAC_v2_LG1:23718600-24299668(+)|c28522/f2p10/1642.path1
Tp57577_TGAC_v2_LG1	Tp57577_TGAC_v2_gene13696	Other	23737908	24289964	PB.53552.1|Tp57577_TGAC_v2_LG1:24238410-24242279(+)|c228335/f1p16/2743.path1	PB.53256.5|Tp57577_TGAC_v2_LG1:23736748-24294504(+)|c157781/f1p9/1769.path1
Tp57577_TGAC_v2_LG1	Tp57577_TGAC_v2_gene13696	Other	23722602	24286844	PB.53552.1|Tp57577_TGAC_v2_LG1:24238410-24242279(+)|c228335/f1p16/2743.path1	PB.53248.5|Tp57577_TGAC_v2_LG1:23718600-24287124(+)|c201969/f1p13/2292.path1
Tp57577_TGAC_v2_LG1	Tp57577_TGAC_v2_gene13696	Other	23733330	24290192	PB.53552.1|Tp57577_TGAC_v2_LG1:24238410-24242279(+)|c228335/f1p16/2743.path1	PB.53248.7|Tp57577_TGAC_v2_LG1:23718600-24294520(+)|c31440/f2p11/1791.path1
Tp57577_TGAC_v2_LG1	Tp57577_TGAC_v2_gene13696	Other	23727473	24290260	PB.53552.3|Tp57577_TGAC_v2_LG1:24238464-24242209(+)|c241363/f1p19/2864.path1	PB.53248.4|Tp57577_TGAC_v2_LG1:23718600-24294355(+)|c152314/f1p11/1607.path1
Tp57577_TGAC_v2_LG1	Tp57577_TGAC_v2_gene13696	Other	23722602	24286844	PB.53552.3|Tp57577_TGAC_v2_LG1:24238464-24242209(+)|c241363/f1p19/2864.path1	PB.53248.5|Tp57577_TGAC_v2_LG1:23718600-24287124(+)|c201969/f1p13/2292.path1
Tp57577_TGAC_v2_LG1	Tp57577_TGAC_v2_gene13696	Other	23737908	24289964	PB.53552.3|Tp57577_TGAC_v2_LG1:24238464-24242209(+)|c241363/f1p19/2864.path1	PB.53256.5|Tp57577_TGAC_v2_LG1:23736748-24294504(+)|c157781/f1p9/1769.path1
Tp57577_TGAC_v2_LG1	Tp57577_TGAC_v2_gene13696	Other	23738214	24290237	PB.53552.3|Tp57577_TGAC_v2_LG1:24238464-24242209(+)|c241363/f1p19/2864.path1	PB.53248.6|Tp57577_TGAC_v2_LG1:23718600-24299668(+)|c28522/f2p10/1642.path1
Tp57577_TGAC_v2_LG1	Tp57577_TGAC_v2_gene13696	Other	23733330	24290192	PB.53552.3|Tp57577_TGAC_v2_LG1:24238464-24242209(+)|c241363/f1p19/2864.path1	PB.53248.7|Tp57577_TGAC_v2_LG1:23718600-24294520(+)|c31440/f2p11/1791.path1
Tp57577_TGAC_v2_LG1	Tp57577_TGAC_v2_gene13697	ExonS	24126841	24127364	Tp57577_TGAC_v2_mRNA14153	PB.53477.2|Tp57577_TGAC_v2_LG1:24126358-24131811(+)|c170129/f1p0/1948.path1
Tp57577_TGAC_v2_LG1	Tp57577_TGAC_v2_gene13697	IntronR	24129533	24129621	Tp57577_TGAC_v2_mRNA14153	PB.53477.2|Tp57577_TGAC_v2_LG1:24126358-24131811(+)|c170129/f1p0/1948.path1
Tp57577_TGAC_v2_LG1	Tp57577_TGAC_v2_gene13697	Other	23722602	24286844	PB.53248.5|Tp57577_TGAC_v2_LG1:23718600-24287124(+)|c201969/f1p13/2292.path1	PB.53477.2|Tp57577_TGAC_v2_LG1:24126358-24131811(+)|c170129/f1p0/1948.path1
Tp57577_TGAC_v2_LG1	Tp57577_TGAC_v2_gene13697	Other	23738214	24290237	PB.53248.6|Tp57577_TGAC_v2_LG1:23718600-24299668(+)|c28522/f2p10/1642.path1	Tp57577_TGAC_v2_mRNA14153
Tp57577_TGAC_v2_LG1	Tp57577_TGAC_v2_gene13697	Other	23738214	24290237	PB.53248.6|Tp57577_TGAC_v2_LG1:23718600-24299668(+)|c28522/f2p10/1642.path1	PB.53477.2|Tp57577_TGAC_v2_LG1:24126358-24131811(+)|c170129/f1p0/1948.path1
Tp57577_TGAC_v2_LG1	Tp57577_TGAC_v2_gene13697	Other	23727473	24290260	Tp57577_TGAC_v2_mRNA14153	PB.53248.4|Tp57577_TGAC_v2_LG1:23718600-24294355(+)|c152314/f1p11/1607.path1
Tp57577_TGAC_v2_LG1	Tp57577_TGAC_v2_gene13697	Other	23737908	24289964	Tp57577_TGAC_v2_mRNA14153	PB.53256.5|Tp57577_TGAC_v2_LG1:23736748-24294504(+)|c157781/f1p9/1769.path1
Tp57577_TGAC_v2_LG1	Tp57577_TGAC_v2_gene13697	Other	23722602	24286844	Tp57577_TGAC_v2_mRNA14153	PB.53248.5|Tp57577_TGAC_v2_LG1:23718600-24287124(+)|c201969/f1p13/2292.path1
Tp57577_TGAC_v2_LG1	Tp57577_TGAC_v2_gene13697	Other	23733330	24290192	Tp57577_TGAC_v2_mRNA14153	PB.53248.7|Tp57577_TGAC_v2_LG1:23718600-24294520(+)|c31440/f2p11/1791.path1
Tp57577_TGAC_v2_LG1	Tp57577_TGAC_v2_gene13697	Other	24127424	24129288	Tp57577_TGAC_v2_mRNA14153	PB.53477.2|Tp57577_TGAC_v2_LG1:24126358-24131811(+)|c170129/f1p0/1948.path1
Tp57577_TGAC_v2_LG1	Tp57577_TGAC_v2_gene13697	Other	23727473	24290260	PB.53477.2|Tp57577_TGAC_v2_LG1:24126358-24131811(+)|c170129/f1p0/1948.path1	PB.53248.4|Tp57577_TGAC_v2_LG1:23718600-24294355(+)|c152314/f1p11/1607.path1
Tp57577_TGAC_v2_LG1	Tp57577_TGAC_v2_gene13697	Other	23737908	24289964	PB.53477.2|Tp57577_TGAC_v2_LG1:24126358-24131811(+)|c170129/f1p0/1948.path1	PB.53256.5|Tp57577_TGAC_v2_LG1:23736748-24294504(+)|c157781/f1p9/1769.path1
Tp57577_TGAC_v2_LG1	Tp57577_TGAC_v2_gene13697	Other	23733330	24290192	PB.53248.7|Tp57577_TGAC_v2_LG1:23718600-24294520(+)|c31440/f2p11/1791.path1	PB.53477.2|Tp57577_TGAC_v2_LG1:24126358-24131811(+)|c170129/f1p0/1948.path1
Tp57577_TGAC_v2_LG1	Tp57577_TGAC_v2_gene13698	Other	23738214	24290237	PB.53248.6|Tp57577_TGAC_v2_LG1:23718600-24299668(+)|c28522/f2p10/1642.path1	Tp57577_TGAC_v2_mRNA14154
Tp57577_TGAC_v2_LG1	Tp57577_TGAC_v2_gene13698	Other	23727473	24290260	Tp57577_TGAC_v2_mRNA14154	PB.53248.4|Tp57577_TGAC_v2_LG1:23718600-24294355(+)|c152314/f1p11/1607.path1
Tp57577_TGAC_v2_LG1	Tp57577_TGAC_v2_gene13698	Other	23737908	24289964	Tp57577_TGAC_v2_mRNA14154	PB.53256.5|Tp57577_TGAC_v2_LG1:23736748-24294504(+)|c157781/f1p9/1769.path1
Tp57577_TGAC_v2_LG1	Tp57577_TGAC_v2_gene13698	Other	23722602	24286844	Tp57577_TGAC_v2_mRNA14154	PB.53248.5|Tp57577_TGAC_v2_LG1:23718600-24287124(+)|c201969/f1p13/2292.path1
Tp57577_TGAC_v2_LG1	Tp57577_TGAC_v2_gene13698	Other	23733330	24290192	Tp57577_TGAC_v2_mRNA14154	PB.53248.7|Tp57577_TGAC_v2_LG1:23718600-24294520(+)|c31440/f2p11/1791.path1
Tp57577_TGAC_v2_LG1	Tp57577_TGAC_v2_gene13699	IntronR	24283011	24284054	Tp57577_TGAC_v2_mRNA14155	PB.53578.4|Tp57577_TGAC_v2_LG1:24282643-24287194(+)|c249850/f1p4/3164.path1
Tp57577_TGAC_v2_LG1	Tp57577_TGAC_v2_gene13699	Other	23727473	24290260	PB.53578.4|Tp57577_TGAC_v2_LG1:24282643-24287194(+)|c249850/f1p4/3164.path1	PB.53248.4|Tp57577_TGAC_v2_LG1:23718600-24294355(+)|c152314/f1p11/1607.path1
Tp57577_TGAC_v2_LG1	Tp57577_TGAC_v2_gene13699	Other	23738214	24290237	PB.53578.4|Tp57577_TGAC_v2_LG1:24282643-24287194(+)|c249850/f1p4/3164.path1	PB.53248.6|Tp57577_TGAC_v2_LG1:23718600-24299668(+)|c28522/f2p10/1642.path1
Tp57577_TGAC_v2_LG1	Tp57577_TGAC_v2_gene13699	Other	23737908	24289964	PB.53578.4|Tp57577_TGAC_v2_LG1:24282643-24287194(+)|c249850/f1p4/3164.path1	PB.53256.5|Tp57577_TGAC_v2_LG1:23736748-24294504(+)|c157781/f1p9/1769.path1
Tp57577_TGAC_v2_LG1	Tp57577_TGAC_v2_gene13699	Other	23733330	24290192	PB.53578.4|Tp57577_TGAC_v2_LG1:24282643-24287194(+)|c249850/f1p4/3164.path1	PB.53248.7|Tp57577_TGAC_v2_LG1:23718600-24294520(+)|c31440/f2p11/1791.path1
Tp57577_TGAC_v2_LG1	Tp57577_TGAC_v2_gene13699	Other	23738214	24290237	Tp57577_TGAC_v2_mRNA14155	PB.53248.6|Tp57577_TGAC_v2_LG1:23718600-24299668(+)|c28522/f2p10/1642.path1
Tp57577_TGAC_v2_LG1	Tp57577_TGAC_v2_gene13699	Other	23737908	24289964	Tp57577_TGAC_v2_mRNA14155	PB.53256.5|Tp57577_TGAC_v2_LG1:23736748-24294504(+)|c157781/f1p9/1769.path1
Tp57577_TGAC_v2_LG1	Tp57577_TGAC_v2_gene13699	Other	23733330	24290192	Tp57577_TGAC_v2_mRNA14155	PB.53248.7|Tp57577_TGAC_v2_LG1:23718600-24294520(+)|c31440/f2p11/1791.path1
Tp57577_TGAC_v2_LG1	Tp57577_TGAC_v2_gene13699	Other	23727473	24290260	Tp57577_TGAC_v2_mRNA14155	PB.53248.4|Tp57577_TGAC_v2_LG1:23718600-24294355(+)|c152314/f1p11/1607.path1
Tp57577_TGAC_v2_LG1	Tp57577_TGAC_v2_gene13857	ExonS	1885163	1885327	Tp57577_TGAC_v2_mRNA14315	PB.34323.3|Tp57577_TGAC_v2_LG1:1881421-1886446(+)|c262296/f1p22/3969.path1
Tp57577_TGAC_v2_LG1	Tp57577_TGAC_v2_gene13857	IntronR	1885601	1885681	Tp57577_TGAC_v2_mRNA14315	PB.34323.3|Tp57577_TGAC_v2_LG1:1881421-1886446(+)|c262296/f1p22/3969.path1
Tp57577_TGAC_v2_LG1	Tp57577_TGAC_v2_gene13857	IntronR	1885707	1885830	Tp57577_TGAC_v2_mRNA14315	PB.34323.3|Tp57577_TGAC_v2_LG1:1881421-1886446(+)|c262296/f1p22/3969.path1
Tp57577_TGAC_v2_LG1	Tp57577_TGAC_v2_gene13859	IntronR	1902665	1902777	Tp57577_TGAC_v2_mRNA14317	PB.34341.1|Tp57577_TGAC_v2_LG1:1901908-1904496(+)|c36821/f2p1/1861.path1
Tp57577_TGAC_v2_LG1	Tp57577_TGAC_v2_gene13859	IntronR	1902981	1903200	PB.34341.2|Tp57577_TGAC_v2_LG1:1901918-1904480(+)|c200161/f1p1/2058.path1	Tp57577_TGAC_v2_mRNA14317
Tp57577_TGAC_v2_LG1	Tp57577_TGAC_v2_gene13859	IntronR	1902981	1903199	PB.34341.2|Tp57577_TGAC_v2_LG1:1901918-1904480(+)|c200161/f1p1/2058.path1	PB.34341.1|Tp57577_TGAC_v2_LG1:1901908-1904496(+)|c36821/f2p1/1861.path1
Tp57577_TGAC_v2_LG1	Tp57577_TGAC_v2_gene13861	AltP	1780756	1781152	PB.34208.2|Tp57577_TGAC_v2_LG1:1779539-1781424(-)|c160027/f1p0/1613.path1	Tp57577_TGAC_v2_mRNA14319
Tp57577_TGAC_v2_LG1	Tp57577_TGAC_v2_gene13863	Other	1840951	1844067	PB.34269.2|Tp57577_TGAC_v2_LG1:1830343-1861685(-)|c226239/f1p24/2798.path1	Tp57577_TGAC_v2_mRNA14321
Tp57577_TGAC_v2_LG1	Tp57577_TGAC_v2_gene13865	AltA	1765577	1765696	PB.34185.1|Tp57577_TGAC_v2_LG1:1765509-1766856(+)|c113165/f1p14/1226.path1	PB.34185.3|Tp57577_TGAC_v2_LG1:1765513-1766080(+)|c68270/f1p0/343.path1
Tp57577_TGAC_v2_LG1	Tp57577_TGAC_v2_gene13865	IntronR	1765798	1765899	PB.34185.1|Tp57577_TGAC_v2_LG1:1765509-1766856(+)|c113165/f1p14/1226.path1	PB.34185.3|Tp57577_TGAC_v2_LG1:1765513-1766080(+)|c68270/f1p0/343.path1
Tp57577_TGAC_v2_LG1	Tp57577_TGAC_v2_gene13867	IntronR	1936934	1937167	Tp57577_TGAC_v2_mRNA14326	PB.34367.2|Tp57577_TGAC_v2_LG1:1936154-1937464(-)|c116920/f1p0/1196.path1
Tp57577_TGAC_v2_LG1	Tp57577_TGAC_v2_gene13867	IntronR	1936407	1936757	Tp57577_TGAC_v2_mRNA14326	PB.34367.2|Tp57577_TGAC_v2_LG1:1936154-1937464(-)|c116920/f1p0/1196.path1
Tp57577_TGAC_v2_LG1	Tp57577_TGAC_v2_gene13870	Other	1892814	1895958	PB.34332.2|Tp57577_TGAC_v2_LG1:1891539-1897494(+)|c171976/f1p14/2158.path1	PB.34332.3|Tp57577_TGAC_v2_LG1:1891556-1897482(+)|c128425/f1p14/1271.path1
Tp57577_TGAC_v2_LG1	Tp57577_TGAC_v2_gene13870	Other	1895991	1896365	PB.34332.2|Tp57577_TGAC_v2_LG1:1891539-1897494(+)|c171976/f1p14/2158.path1	PB.34332.3|Tp57577_TGAC_v2_LG1:1891556-1897482(+)|c128425/f1p14/1271.path1
Tp57577_TGAC_v2_LG1	Tp57577_TGAC_v2_gene13870	Other	1895991	1896366	Tp57577_TGAC_v2_mRNA14329	PB.34332.2|Tp57577_TGAC_v2_LG1:1891539-1897494(+)|c171976/f1p14/2158.path1
Tp57577_TGAC_v2_LG1	Tp57577_TGAC_v2_gene13870	Other	1892814	1895942	Tp57577_TGAC_v2_mRNA14329	PB.34332.3|Tp57577_TGAC_v2_LG1:1891556-1897482(+)|c128425/f1p14/1271.path1
Tp57577_TGAC_v2_LG1	Tp57577_TGAC_v2_gene13870	AltP	1896487	1896596	PB.34332.2|Tp57577_TGAC_v2_LG1:1891539-1897494(+)|c171976/f1p14/2158.path1	PB.34332.3|Tp57577_TGAC_v2_LG1:1891556-1897482(+)|c128425/f1p14/1271.path1
Tp57577_TGAC_v2_LG1	Tp57577_TGAC_v2_gene13870	AltP	1895864	1895958	Tp57577_TGAC_v2_mRNA14329	PB.34332.2|Tp57577_TGAC_v2_LG1:1891539-1897494(+)|c171976/f1p14/2158.path1
Tp57577_TGAC_v2_LG1	Tp57577_TGAC_v2_gene13870	AltP	1896487	1896596	Tp57577_TGAC_v2_mRNA14329	PB.34332.2|Tp57577_TGAC_v2_LG1:1891539-1897494(+)|c171976/f1p14/2158.path1
Tp57577_TGAC_v2_LG1	Tp57577_TGAC_v2_gene13871	AltA	1948906	1949345	Tp57577_TGAC_v2_mRNA14330	PB.34398.3|Tp57577_TGAC_v2_LG1:1947990-1951441(-)|c226613/f1p25/2314.path1
Tp57577_TGAC_v2_LG1	Tp57577_TGAC_v2_gene13871	IntronR	1948906	1949344	PB.34398.5|Tp57577_TGAC_v2_LG1:1947997-1951486(-)|c244614/f1p24/2586.path1	PB.34398.4|Tp57577_TGAC_v2_LG1:1947997-1951440(-)|c131053/f1p19/1479.path1
Tp57577_TGAC_v2_LG1	Tp57577_TGAC_v2_gene13871	IntronR	1949095	1949344	PB.34398.5|Tp57577_TGAC_v2_LG1:1947997-1951486(-)|c244614/f1p24/2586.path1	PB.34398.3|Tp57577_TGAC_v2_LG1:1947990-1951441(-)|c226613/f1p25/2314.path1
Tp57577_TGAC_v2_LG1	Tp57577_TGAC_v2_gene13871	IntronR	1948906	1949345	Tp57577_TGAC_v2_mRNA14330	PB.34398.5|Tp57577_TGAC_v2_LG1:1947997-1951486(-)|c244614/f1p24/2586.path1
Tp57577_TGAC_v2_LG1	Tp57577_TGAC_v2_gene13871	AltP	1950023	1951316	PB.34398.5|Tp57577_TGAC_v2_LG1:1947997-1951486(-)|c244614/f1p24/2586.path1	PB.34398.4|Tp57577_TGAC_v2_LG1:1947997-1951440(-)|c131053/f1p19/1479.path1
Tp57577_TGAC_v2_LG1	Tp57577_TGAC_v2_gene13871	AltP	1950023	1951316	Tp57577_TGAC_v2_mRNA14330	PB.34398.4|Tp57577_TGAC_v2_LG1:1947997-1951440(-)|c131053/f1p19/1479.path1
Tp57577_TGAC_v2_LG1	Tp57577_TGAC_v2_gene13873	IntronR	1786571	1787110	PB.34215.3|Tp57577_TGAC_v2_LG1:1783977-1788135(-)|c215409/f1p5/2559.path1	PB.34215.4|Tp57577_TGAC_v2_LG1:1783978-1788131(-)|c236358/f1p3/3075.path1
Tp57577_TGAC_v2_LG1	Tp57577_TGAC_v2_gene13873	IntronR	1787317	1787581	Tp57577_TGAC_v2_mRNA14332	PB.34215.4|Tp57577_TGAC_v2_LG1:1783978-1788131(-)|c236358/f1p3/3075.path1
Tp57577_TGAC_v2_LG1	Tp57577_TGAC_v2_gene13873	IntronR	1786571	1787111	Tp57577_TGAC_v2_mRNA14332	PB.34215.4|Tp57577_TGAC_v2_LG1:1783978-1788131(-)|c236358/f1p3/3075.path1
Tp57577_TGAC_v2_LG1	Tp57577_TGAC_v2_gene13873	IntronR	1787375	1787591	PB.34223.1|Tp57577_TGAC_v2_LG1:1784487-1788025(-)|c171475/f1p5/1741.path1	PB.34215.4|Tp57577_TGAC_v2_LG1:1783978-1788131(-)|c236358/f1p3/3075.path1
Tp57577_TGAC_v2_LG1	Tp57577_TGAC_v2_gene13873	AltP	1787317	1787591	Tp57577_TGAC_v2_mRNA14332	PB.34223.1|Tp57577_TGAC_v2_LG1:1784487-1788025(-)|c171475/f1p5/1741.path1
Tp57577_TGAC_v2_LG1	Tp57577_TGAC_v2_gene13877	IntronR	1925320	1925405	PB.34356.6|Tp57577_TGAC_v2_LG1:1925062-1930443(-)|c255044/f1p9/3628.path1	PB.34356.3|Tp57577_TGAC_v2_LG1:1924993-1930450(-)|c44135/f2p8/2346.path1
Tp57577_TGAC_v2_LG1	Tp57577_TGAC_v2_gene13877	IntronR	1926704	1927909	PB.34356.6|Tp57577_TGAC_v2_LG1:1925062-1930443(-)|c255044/f1p9/3628.path1	PB.34356.3|Tp57577_TGAC_v2_LG1:1924993-1930450(-)|c44135/f2p8/2346.path1
Tp57577_TGAC_v2_LG1	Tp57577_TGAC_v2_gene13877	IntronR	1926929	1927627	PB.34356.6|Tp57577_TGAC_v2_LG1:1925062-1930443(-)|c255044/f1p9/3628.path1	PB.34356.5|Tp57577_TGAC_v2_LG1:1925052-1930450(-)|c209245/f1p7/2404.path1
Tp57577_TGAC_v2_LG1	Tp57577_TGAC_v2_gene13877	IntronR	1927630	1927941	PB.34356.6|Tp57577_TGAC_v2_LG1:1925062-1930443(-)|c255044/f1p9/3628.path1	PB.34356.5|Tp57577_TGAC_v2_LG1:1925052-1930450(-)|c209245/f1p7/2404.path1
Tp57577_TGAC_v2_LG1	Tp57577_TGAC_v2_gene13877	IntronR	1926756	1926920	PB.34356.6|Tp57577_TGAC_v2_LG1:1925062-1930443(-)|c255044/f1p9/3628.path1	PB.34356.5|Tp57577_TGAC_v2_LG1:1925052-1930450(-)|c209245/f1p7/2404.path1
Tp57577_TGAC_v2_LG1	Tp57577_TGAC_v2_gene13877	IntronR	1926704	1927910	PB.34356.6|Tp57577_TGAC_v2_LG1:1925062-1930443(-)|c255044/f1p9/3628.path1	Tp57577_TGAC_v2_mRNA14336
Tp57577_TGAC_v2_LG1	Tp57577_TGAC_v2_gene13877	IntronR	1925555	1926632	PB.34356.6|Tp57577_TGAC_v2_LG1:1925062-1930443(-)|c255044/f1p9/3628.path1	Tp57577_TGAC_v2_mRNA14336
Tp57577_TGAC_v2_LG1	Tp57577_TGAC_v2_gene13877	IntronR	1925555	1926631	PB.34356.6|Tp57577_TGAC_v2_LG1:1925062-1930443(-)|c255044/f1p9/3628.path1	PB.34356.7|Tp57577_TGAC_v2_LG1:1925077-1930259(-)|c171269/f1p8/1934.path1
Tp57577_TGAC_v2_LG1	Tp57577_TGAC_v2_gene13877	IntronR	1928009	1928876	PB.34356.6|Tp57577_TGAC_v2_LG1:1925062-1930443(-)|c255044/f1p9/3628.path1	PB.34356.7|Tp57577_TGAC_v2_LG1:1925077-1930259(-)|c171269/f1p8/1934.path1
Tp57577_TGAC_v2_LG1	Tp57577_TGAC_v2_gene13877	IntronR	1928009	1928877	Tp57577_TGAC_v2_mRNA14336	PB.34356.7|Tp57577_TGAC_v2_LG1:1925077-1930259(-)|c171269/f1p8/1934.path1
Tp57577_TGAC_v2_LG1	Tp57577_TGAC_v2_gene13877	Other	1926704	1927941	Tp57577_TGAC_v2_mRNA14336	PB.34356.5|Tp57577_TGAC_v2_LG1:1925052-1930450(-)|c209245/f1p7/2404.path1
Tp57577_TGAC_v2_LG1	Tp57577_TGAC_v2_gene13877	Other	1926704	1927941	PB.34356.3|Tp57577_TGAC_v2_LG1:1924993-1930450(-)|c44135/f2p8/2346.path1	PB.34356.5|Tp57577_TGAC_v2_LG1:1925052-1930450(-)|c209245/f1p7/2404.path1
Tp57577_TGAC_v2_LG1	Tp57577_TGAC_v2_gene13992	IntronR	11810205	11810334	PB.44063.1|Tp57577_TGAC_v2_LG1:11808070-11810834(+)|c25354/f2p0/1535.path1	Tp57577_TGAC_v2_mRNA14455
Tp57577_TGAC_v2_LG1	Tp57577_TGAC_v2_gene13994	AltD	11737001	11737112	PB.44004.1|Tp57577_TGAC_v2_LG1:11736873-11740903(+)|c11934/f25p4/896.path1	Tp57577_TGAC_v2_mRNA14457
Tp57577_TGAC_v2_LG1	Tp57577_TGAC_v2_gene14001	IntronR	11782977	11783059	Tp57577_TGAC_v2_mRNA14464	PB.44029.1|Tp57577_TGAC_v2_LG1:11780406-11789639(+)|c56205/f4p11/5219.path1
Tp57577_TGAC_v2_LG1	Tp57577_TGAC_v2_gene14001	IntronR	11780642	11780655	PB.44029.1|Tp57577_TGAC_v2_LG1:11780406-11789639(+)|c56205/f4p11/5219.path1	PB.44029.2|Tp57577_TGAC_v2_LG1:11780497-11789638(+)|c270173/f1p9/5190.path1
Tp57577_TGAC_v2_LG1	Tp57577_TGAC_v2_gene14001	IntronR	11780666	11780691	PB.44029.1|Tp57577_TGAC_v2_LG1:11780406-11789639(+)|c56205/f4p11/5219.path1	PB.44029.2|Tp57577_TGAC_v2_LG1:11780497-11789638(+)|c270173/f1p9/5190.path1
Tp57577_TGAC_v2_LG1	Tp57577_TGAC_v2_gene14011	AltD	11851699	11851841	PB.44105.2|Tp57577_TGAC_v2_LG1:11847701-11853482(+)|c225297/f1p1/2791.path1	PB.44105.1|Tp57577_TGAC_v2_LG1:11847655-11853461(+)|c198697/f1p1/2066.path1
Tp57577_TGAC_v2_LG1	Tp57577_TGAC_v2_gene14011	AltA	11848312	11848727	PB.44105.2|Tp57577_TGAC_v2_LG1:11847701-11853482(+)|c225297/f1p1/2791.path1	PB.44105.1|Tp57577_TGAC_v2_LG1:11847655-11853461(+)|c198697/f1p1/2066.path1
Tp57577_TGAC_v2_LG1	Tp57577_TGAC_v2_gene14011	IntronR	11852970	11853101	PB.44105.2|Tp57577_TGAC_v2_LG1:11847701-11853482(+)|c225297/f1p1/2791.path1	PB.44105.4|Tp57577_TGAC_v2_LG1:11847726-11853483(+)|c186209/f1p1/2204.path1
Tp57577_TGAC_v2_LG1	Tp57577_TGAC_v2_gene14011	IntronR	11850819	11851544	PB.44105.2|Tp57577_TGAC_v2_LG1:11847701-11853482(+)|c225297/f1p1/2791.path1	PB.44105.4|Tp57577_TGAC_v2_LG1:11847726-11853483(+)|c186209/f1p1/2204.path1
Tp57577_TGAC_v2_LG1	Tp57577_TGAC_v2_gene14011	IntronR	11850819	11851545	PB.44105.2|Tp57577_TGAC_v2_LG1:11847701-11853482(+)|c225297/f1p1/2791.path1	Tp57577_TGAC_v2_mRNA14474
Tp57577_TGAC_v2_LG1	Tp57577_TGAC_v2_gene14011	IntronR	11851727	11851841	PB.44105.2|Tp57577_TGAC_v2_LG1:11847701-11853482(+)|c225297/f1p1/2791.path1	PB.44105.5|Tp57577_TGAC_v2_LG1:11847732-11853481(+)|c251970/f1p1/3344.path1
Tp57577_TGAC_v2_LG1	Tp57577_TGAC_v2_gene14011	IntronR	11852542	11852839	PB.44105.2|Tp57577_TGAC_v2_LG1:11847701-11853482(+)|c225297/f1p1/2791.path1	PB.44105.5|Tp57577_TGAC_v2_LG1:11847732-11853481(+)|c251970/f1p1/3344.path1
Tp57577_TGAC_v2_LG1	Tp57577_TGAC_v2_gene14011	IntronR	11852970	11853102	Tp57577_TGAC_v2_mRNA14474	PB.44105.4|Tp57577_TGAC_v2_LG1:11847726-11853483(+)|c186209/f1p1/2204.path1
Tp57577_TGAC_v2_LG1	Tp57577_TGAC_v2_gene14011	IntronR	11852542	11852840	Tp57577_TGAC_v2_mRNA14474	PB.44105.5|Tp57577_TGAC_v2_LG1:11847732-11853481(+)|c251970/f1p1/3344.path1
Tp57577_TGAC_v2_LG1	Tp57577_TGAC_v2_gene14011	IntronR	11851727	11851842	Tp57577_TGAC_v2_mRNA14474	PB.44105.5|Tp57577_TGAC_v2_LG1:11847732-11853481(+)|c251970/f1p1/3344.path1
Tp57577_TGAC_v2_LG1	Tp57577_TGAC_v2_gene14011	IntronR	11851699	11851841	PB.44105.5|Tp57577_TGAC_v2_LG1:11847732-11853481(+)|c251970/f1p1/3344.path1	PB.44105.1|Tp57577_TGAC_v2_LG1:11847655-11853461(+)|c198697/f1p1/2066.path1
Tp57577_TGAC_v2_LG1	Tp57577_TGAC_v2_gene14012	AltA	11748292	11748401	Tp57577_TGAC_v2_mRNA14475	PB.44007.2|Tp57577_TGAC_v2_LG1:11743972-11749583(+)|c33407/f7p3/1922.path1
Tp57577_TGAC_v2_LG1	Tp57577_TGAC_v2_gene14016	IntronR	11704736	11704840	Tp57577_TGAC_v2_mRNA14480	PB.43975.1|Tp57577_TGAC_v2_LG1:11703066-11705692(+)|c151908/f1p3/1744.path1
Tp57577_TGAC_v2_LG1	Tp57577_TGAC_v2_gene14016	IntronR	11704910	11705312	Tp57577_TGAC_v2_mRNA14480	PB.43975.1|Tp57577_TGAC_v2_LG1:11703066-11705692(+)|c151908/f1p3/1744.path1
Tp57577_TGAC_v2_LG1	Tp57577_TGAC_v2_gene14019	IntronR	11664593	11664711	PB.43951.2|Tp57577_TGAC_v2_LG1:11663050-11667698(-)|c252720/f1p3/3362.path1	Tp57577_TGAC_v2_mRNA14483
Tp57577_TGAC_v2_LG1	Tp57577_TGAC_v2_gene14019	IntronR	11664811	11665560	PB.43951.2|Tp57577_TGAC_v2_LG1:11663050-11667698(-)|c252720/f1p3/3362.path1	Tp57577_TGAC_v2_mRNA14483
Tp57577_TGAC_v2_LG1	Tp57577_TGAC_v2_gene14019	IntronR	11664190	11664433	PB.43951.2|Tp57577_TGAC_v2_LG1:11663050-11667698(-)|c252720/f1p3/3362.path1	Tp57577_TGAC_v2_mRNA14483
Tp57577_TGAC_v2_LG1	Tp57577_TGAC_v2_gene14019	AltP	11665704	11666863	PB.43951.2|Tp57577_TGAC_v2_LG1:11663050-11667698(-)|c252720/f1p3/3362.path1	Tp57577_TGAC_v2_mRNA14483
Tp57577_TGAC_v2_LG1	Tp57577_TGAC_v2_gene14320	IntronR	13060581	13060966	PB.45232.1|Tp57577_TGAC_v2_LG1:13059527-13062316(-)|c172224/f1p0/1850.path1	Tp57577_TGAC_v2_mRNA14799
Tp57577_TGAC_v2_LG1	Tp57577_TGAC_v2_gene14322	AltA	13172765	13172875	PB.45315.1|Tp57577_TGAC_v2_LG1:13170300-13173161(+)|c184047/f1p0/1993.path1	Tp57577_TGAC_v2_mRNA14801
Tp57577_TGAC_v2_LG1	Tp57577_TGAC_v2_gene14322	AltA	13171757	13171927	PB.45315.1|Tp57577_TGAC_v2_LG1:13170300-13173161(+)|c184047/f1p0/1993.path1	Tp57577_TGAC_v2_mRNA14801
Tp57577_TGAC_v2_LG1	Tp57577_TGAC_v2_gene14327	IntronR	13097684	13098365	Tp57577_TGAC_v2_mRNA14806	PB.45248.4|Tp57577_TGAC_v2_LG1:13096912-13099780(-)|c183248/f1p1/1946.path1
Tp57577_TGAC_v2_LG1	Tp57577_TGAC_v2_gene14330	IntronR	13106181	13106344	Tp57577_TGAC_v2_mRNA14809	PB.45256.2|Tp57577_TGAC_v2_LG1:13105916-13114959(-)|c259206/f1p0/3674.path1
Tp57577_TGAC_v2_LG1	Tp57577_TGAC_v2_gene14337	IntronR	13056487	13056552	PB.45226.1|Tp57577_TGAC_v2_LG1:13054893-13056661(-)|c152030/f1p0/1705.path1	Tp57577_TGAC_v2_mRNA14816
Tp57577_TGAC_v2_LG1	Tp57577_TGAC_v2_gene14337	IntronR	13055957	13056053	PB.45226.1|Tp57577_TGAC_v2_LG1:13054893-13056661(-)|c152030/f1p0/1705.path1	Tp57577_TGAC_v2_mRNA14816
Tp57577_TGAC_v2_LG1	Tp57577_TGAC_v2_gene14341	AltD	13112870	13114284	PB.45256.2|Tp57577_TGAC_v2_LG1:13105916-13114959(-)|c259206/f1p0/3674.path1	PB.45256.3|Tp57577_TGAC_v2_LG1:13105963-13114959(-)|c255278/f1p0/3558.path1
Tp57577_TGAC_v2_LG1	Tp57577_TGAC_v2_gene14341	IntronR	13106181	13106343	PB.45256.2|Tp57577_TGAC_v2_LG1:13105916-13114959(-)|c259206/f1p0/3674.path1	PB.45256.3|Tp57577_TGAC_v2_LG1:13105963-13114959(-)|c255278/f1p0/3558.path1
Tp57577_TGAC_v2_LG1	Tp57577_TGAC_v2_gene14347	Other	13145356	13146788	Tp57577_TGAC_v2_mRNA14826	PB.45296.2|Tp57577_TGAC_v2_LG1:13143472-13146849(-)|c109220/f1p9/837.path1
Tp57577_TGAC_v2_LG1	Tp57577_TGAC_v2_gene14492	IntronR	2784246	2784303	PB.35277.2|Tp57577_TGAC_v2_LG1:2780075-2786562(-)|c143138/f1p3/1434.path1	Tp57577_TGAC_v2_mRNA14975
Tp57577_TGAC_v2_LG1	Tp57577_TGAC_v2_gene14492	AltP	2783227	2783434	PB.35277.2|Tp57577_TGAC_v2_LG1:2780075-2786562(-)|c143138/f1p3/1434.path1	Tp57577_TGAC_v2_mRNA14975
Tp57577_TGAC_v2_LG1	Tp57577_TGAC_v2_gene14493	AltD	2858095	2858312	Tp57577_TGAC_v2_mRNA14976	PB.35354.1|Tp57577_TGAC_v2_LG1:2857170-2858650(-)|c150728/f1p5/1367.path1
Tp57577_TGAC_v2_LG1	Tp57577_TGAC_v2_gene14493	IntronR	2857572	2857809	Tp57577_TGAC_v2_mRNA14976	PB.35354.1|Tp57577_TGAC_v2_LG1:2857170-2858650(-)|c150728/f1p5/1367.path1
Tp57577_TGAC_v2_LG1	Tp57577_TGAC_v2_gene14494	ExonS	2684897	2685630	Tp57577_TGAC_v2_mRNA14977	PB.35206.3|Tp57577_TGAC_v2_LG1:2684030-2686262(-)|c115326/f1p0/1087.path1
Tp57577_TGAC_v2_LG1	Tp57577_TGAC_v2_gene14494	AltA	2684391	2684483	PB.35206.6|Tp57577_TGAC_v2_LG1:2684127-2686262(-)|c141681/f1p0/1562.path1	PB.35206.3|Tp57577_TGAC_v2_LG1:2684030-2686262(-)|c115326/f1p0/1087.path1
Tp57577_TGAC_v2_LG1	Tp57577_TGAC_v2_gene14494	IntronR	2685353	2685629	PB.35206.6|Tp57577_TGAC_v2_LG1:2684127-2686262(-)|c141681/f1p0/1562.path1	PB.35206.3|Tp57577_TGAC_v2_LG1:2684030-2686262(-)|c115326/f1p0/1087.path1
Tp57577_TGAC_v2_LG1	Tp57577_TGAC_v2_gene14494	IntronR	2684897	2685085	PB.35206.6|Tp57577_TGAC_v2_LG1:2684127-2686262(-)|c141681/f1p0/1562.path1	PB.35206.3|Tp57577_TGAC_v2_LG1:2684030-2686262(-)|c115326/f1p0/1087.path1
Tp57577_TGAC_v2_LG1	Tp57577_TGAC_v2_gene14494	IntronR	2684897	2685630	Tp57577_TGAC_v2_mRNA14977	PB.35206.6|Tp57577_TGAC_v2_LG1:2684127-2686262(-)|c141681/f1p0/1562.path1
Tp57577_TGAC_v2_LG1	Tp57577_TGAC_v2_gene14494	IntronR	2684400	2684483	PB.35206.5|Tp57577_TGAC_v2_LG1:2684058-2686916(-)|c176176/f1p0/1821.path1	PB.35206.3|Tp57577_TGAC_v2_LG1:2684030-2686262(-)|c115326/f1p0/1087.path1
Tp57577_TGAC_v2_LG1	Tp57577_TGAC_v2_gene14494	IntronR	2684608	2684730	PB.35206.5|Tp57577_TGAC_v2_LG1:2684058-2686916(-)|c176176/f1p0/1821.path1	PB.35206.3|Tp57577_TGAC_v2_LG1:2684030-2686262(-)|c115326/f1p0/1087.path1
Tp57577_TGAC_v2_LG1	Tp57577_TGAC_v2_gene14494	IntronR	2684391	2684483	PB.35206.5|Tp57577_TGAC_v2_LG1:2684058-2686916(-)|c176176/f1p0/1821.path1	PB.35206.6|Tp57577_TGAC_v2_LG1:2684127-2686262(-)|c141681/f1p0/1562.path1
Tp57577_TGAC_v2_LG1	Tp57577_TGAC_v2_gene14494	IntronR	2684608	2684731	PB.35206.5|Tp57577_TGAC_v2_LG1:2684058-2686916(-)|c176176/f1p0/1821.path1	Tp57577_TGAC_v2_mRNA14977
Tp57577_TGAC_v2_LG1	Tp57577_TGAC_v2_gene14494	IntronR	2684391	2684484	PB.35206.5|Tp57577_TGAC_v2_LG1:2684058-2686916(-)|c176176/f1p0/1821.path1	Tp57577_TGAC_v2_mRNA14977
Tp57577_TGAC_v2_LG1	Tp57577_TGAC_v2_gene14495	AltA	2772588	2772950	Tp57577_TGAC_v2_mRNA14978	PB.35267.4|Tp57577_TGAC_v2_LG1:2770290-2777294(-)|c196643/f1p14/1961.path1
Tp57577_TGAC_v2_LG1	Tp57577_TGAC_v2_gene14495	IntronR	2773065	2773566	PB.35267.4|Tp57577_TGAC_v2_LG1:2770290-2777294(-)|c196643/f1p14/1961.path1	PB.35267.3|Tp57577_TGAC_v2_LG1:2770268-2777301(-)|c238492/f1p12/2860.path1
Tp57577_TGAC_v2_LG1	Tp57577_TGAC_v2_gene14495	IntronR	2773634	2773724	PB.35267.4|Tp57577_TGAC_v2_LG1:2770290-2777294(-)|c196643/f1p14/1961.path1	PB.35267.3|Tp57577_TGAC_v2_LG1:2770268-2777301(-)|c238492/f1p12/2860.path1
Tp57577_TGAC_v2_LG1	Tp57577_TGAC_v2_gene14495	IntronR	2772225	2772459	PB.35267.4|Tp57577_TGAC_v2_LG1:2770290-2777294(-)|c196643/f1p14/1961.path1	PB.35267.3|Tp57577_TGAC_v2_LG1:2770268-2777301(-)|c238492/f1p12/2860.path1
Tp57577_TGAC_v2_LG1	Tp57577_TGAC_v2_gene14495	IntronR	2772843	2772949	PB.35267.4|Tp57577_TGAC_v2_LG1:2770290-2777294(-)|c196643/f1p14/1961.path1	PB.35267.3|Tp57577_TGAC_v2_LG1:2770268-2777301(-)|c238492/f1p12/2860.path1
Tp57577_TGAC_v2_LG1	Tp57577_TGAC_v2_gene14495	IntronR	2772225	2772460	Tp57577_TGAC_v2_mRNA14978	PB.35267.3|Tp57577_TGAC_v2_LG1:2770268-2777301(-)|c238492/f1p12/2860.path1
Tp57577_TGAC_v2_LG1	Tp57577_TGAC_v2_gene14495	IntronR	2773065	2773567	Tp57577_TGAC_v2_mRNA14978	PB.35267.3|Tp57577_TGAC_v2_LG1:2770268-2777301(-)|c238492/f1p12/2860.path1
Tp57577_TGAC_v2_LG1	Tp57577_TGAC_v2_gene14495	IntronR	2773634	2773725	Tp57577_TGAC_v2_mRNA14978	PB.35267.3|Tp57577_TGAC_v2_LG1:2770268-2777301(-)|c238492/f1p12/2860.path1
Tp57577_TGAC_v2_LG1	Tp57577_TGAC_v2_gene14495	IntronR	2772588	2772950	Tp57577_TGAC_v2_mRNA14978	PB.35267.3|Tp57577_TGAC_v2_LG1:2770268-2777301(-)|c238492/f1p12/2860.path1
Tp57577_TGAC_v2_LG1	Tp57577_TGAC_v2_gene14497	IntronR	2718355	2719175	PB.35234.2|Tp57577_TGAC_v2_LG1:2718205-2722069(+)|c205791/f1p0/2313.path1	Tp57577_TGAC_v2_mRNA14980
Tp57577_TGAC_v2_LG1	Tp57577_TGAC_v2_gene14502	Other	2693121	2693437	PB.35216.1|Tp57577_TGAC_v2_LG1:2691529-2703088(+)|c212272/f1p1/2282.path1	Tp57577_TGAC_v2_mRNA14985
Tp57577_TGAC_v2_LG1	Tp57577_TGAC_v2_gene14579	AltD	19127422	19127891	Tp57577_TGAC_v2_mRNA15064	PB.49801.3|Tp57577_TGAC_v2_LG1:19126424-19128140(+)|c172295/f1p1/1782.path1
Tp57577_TGAC_v2_LG1	Tp57577_TGAC_v2_gene14579	IntronR	19127184	19127292	Tp57577_TGAC_v2_mRNA15064	PB.49801.3|Tp57577_TGAC_v2_LG1:19126424-19128140(+)|c172295/f1p1/1782.path1
Tp57577_TGAC_v2_LG1	Tp57577_TGAC_v2_gene14580	IntronR	19001057	19001068	PB.49698.5|Tp57577_TGAC_v2_LG1:18999241-19002201(+)|c161378/f1p1/1777.path1	PB.49698.3|Tp57577_TGAC_v2_LG1:18999225-19002205(+)|c210125/f1p6/2328.path1
Tp57577_TGAC_v2_LG1	Tp57577_TGAC_v2_gene14580	IntronR	18999475	19000068	PB.49698.5|Tp57577_TGAC_v2_LG1:18999241-19002201(+)|c161378/f1p1/1777.path1	PB.49698.3|Tp57577_TGAC_v2_LG1:18999225-19002205(+)|c210125/f1p6/2328.path1
Tp57577_TGAC_v2_LG1	Tp57577_TGAC_v2_gene14580	IntronR	18999475	19000069	Tp57577_TGAC_v2_mRNA15067	PB.49698.3|Tp57577_TGAC_v2_LG1:18999225-19002205(+)|c210125/f1p6/2328.path1
Tp57577_TGAC_v2_LG1	Tp57577_TGAC_v2_gene14580	Other	19000899	19001051	PB.49698.5|Tp57577_TGAC_v2_LG1:18999241-19002201(+)|c161378/f1p1/1777.path1	PB.49698.3|Tp57577_TGAC_v2_LG1:18999225-19002205(+)|c210125/f1p6/2328.path1
Tp57577_TGAC_v2_LG1	Tp57577_TGAC_v2_gene14587	ExonS	19052056	19056651	Tp57577_TGAC_v2_mRNA15075	PB.49748.4|Tp57577_TGAC_v2_LG1:19050128-19056840(-)|c110981/f1p0/820.path1
Tp57577_TGAC_v2_LG1	Tp57577_TGAC_v2_gene14588	ExonS	19102314	19107957	Tp57577_TGAC_v2_mRNA15076	PB.49786.2|Tp57577_TGAC_v2_LG1:19102208-19111108(+)|c146560/f1p1/1271.path1
Tp57577_TGAC_v2_LG1	Tp57577_TGAC_v2_gene14588	AltD	19107738	19107957	Tp57577_TGAC_v2_mRNA15076	PB.49788.6|Tp57577_TGAC_v2_LG1:19107725-19111258(+)|c134523/f1p1/1313.path1
Tp57577_TGAC_v2_LG1	Tp57577_TGAC_v2_gene14588	AltD	19104418	19104636	Tp57577_TGAC_v2_mRNA15076	PB.49786.1|Tp57577_TGAC_v2_LG1:19102144-19111279(+)|c134117/f1p1/1313.path1
Tp57577_TGAC_v2_LG1	Tp57577_TGAC_v2_gene14588	AltA	19110351	19110535	PB.49788.6|Tp57577_TGAC_v2_LG1:19107725-19111258(+)|c134523/f1p1/1313.path1	PB.49786.2|Tp57577_TGAC_v2_LG1:19102208-19111108(+)|c146560/f1p1/1271.path1
Tp57577_TGAC_v2_LG1	Tp57577_TGAC_v2_gene14588	IntronR	19109657	19109750	Tp57577_TGAC_v2_mRNA15076	PB.49788.5|Tp57577_TGAC_v2_LG1:19107630-19111273(+)|c154783/f1p1/1696.path1
Tp57577_TGAC_v2_LG1	Tp57577_TGAC_v2_gene14588	IntronR	19109657	19109749	PB.49788.5|Tp57577_TGAC_v2_LG1:19107630-19111273(+)|c154783/f1p1/1696.path1	PB.49788.6|Tp57577_TGAC_v2_LG1:19107725-19111258(+)|c134523/f1p1/1313.path1
Tp57577_TGAC_v2_LG1	Tp57577_TGAC_v2_gene14588	IntronR	19110618	19110687	PB.49788.5|Tp57577_TGAC_v2_LG1:19107630-19111273(+)|c154783/f1p1/1696.path1	PB.49788.6|Tp57577_TGAC_v2_LG1:19107725-19111258(+)|c134523/f1p1/1313.path1
Tp57577_TGAC_v2_LG1	Tp57577_TGAC_v2_gene14588	IntronR	19110779	19110852	PB.49788.5|Tp57577_TGAC_v2_LG1:19107630-19111273(+)|c154783/f1p1/1696.path1	PB.49788.6|Tp57577_TGAC_v2_LG1:19107725-19111258(+)|c134523/f1p1/1313.path1
Tp57577_TGAC_v2_LG1	Tp57577_TGAC_v2_gene14588	IntronR	19110351	19110535	PB.49788.5|Tp57577_TGAC_v2_LG1:19107630-19111273(+)|c154783/f1p1/1696.path1	PB.49788.6|Tp57577_TGAC_v2_LG1:19107725-19111258(+)|c134523/f1p1/1313.path1
Tp57577_TGAC_v2_LG1	Tp57577_TGAC_v2_gene14588	IntronR	19110353	19110427	PB.49788.5|Tp57577_TGAC_v2_LG1:19107630-19111273(+)|c154783/f1p1/1696.path1	PB.49786.2|Tp57577_TGAC_v2_LG1:19102208-19111108(+)|c146560/f1p1/1271.path1
Tp57577_TGAC_v2_LG1	Tp57577_TGAC_v2_gene14588	Other	19104659	19109600	Tp57577_TGAC_v2_mRNA15076	PB.49786.1|Tp57577_TGAC_v2_LG1:19102144-19111279(+)|c134117/f1p1/1313.path1
Tp57577_TGAC_v2_LG1	Tp57577_TGAC_v2_gene14588	Other	19102314	19109600	PB.49786.2|Tp57577_TGAC_v2_LG1:19102208-19111108(+)|c146560/f1p1/1271.path1	PB.49786.1|Tp57577_TGAC_v2_LG1:19102144-19111279(+)|c134117/f1p1/1313.path1
Tp57577_TGAC_v2_LG1	Tp57577_TGAC_v2_gene14590	IntronR	19096461	19096601	PB.49780.1|Tp57577_TGAC_v2_LG1:19095425-19096828(-)|c131792/f1p7/1384.path1	Tp57577_TGAC_v2_mRNA15078
Tp57577_TGAC_v2_LG1	Tp57577_TGAC_v2_gene14590	IntronR	19095551	19095561	PB.49780.1|Tp57577_TGAC_v2_LG1:19095425-19096828(-)|c131792/f1p7/1384.path1	Tp57577_TGAC_v2_mRNA15078
Tp57577_TGAC_v2_LG1	Tp57577_TGAC_v2_gene14591	IntronR	19148841	19148904	Tp57577_TGAC_v2_mRNA15079	PB.49810.2|Tp57577_TGAC_v2_LG1:19148455-19154736(+)|c128481/f1p4/1261.path1
Tp57577_TGAC_v2_LG1	Tp57577_TGAC_v2_gene14591	Other	19152719	19153511	PB.49810.2|Tp57577_TGAC_v2_LG1:19148455-19154736(+)|c128481/f1p4/1261.path1	PB.49810.3|Tp57577_TGAC_v2_LG1:19148458-19154701(+)|c111185/f1p0/1191.path1
Tp57577_TGAC_v2_LG1	Tp57577_TGAC_v2_gene14592	IntronR	19017158	19017241	PB.49720.1|Tp57577_TGAC_v2_LG1:19013691-19019952(+)|c246405/f1p0/3034.path1	Tp57577_TGAC_v2_mRNA15080
Tp57577_TGAC_v2_LG1	Tp57577_TGAC_v2_gene14592	Other	19013786	19015408	PB.49720.1|Tp57577_TGAC_v2_LG1:19013691-19019952(+)|c246405/f1p0/3034.path1	Tp57577_TGAC_v2_mRNA15080
Tp57577_TGAC_v2_LG1	Tp57577_TGAC_v2_gene14592	AltP	19017855	19018042	PB.49720.1|Tp57577_TGAC_v2_LG1:19013691-19019952(+)|c246405/f1p0/3034.path1	Tp57577_TGAC_v2_mRNA15080
Tp57577_TGAC_v2_LG1	Tp57577_TGAC_v2_gene14592	AltP	19016916	19017072	PB.49720.1|Tp57577_TGAC_v2_LG1:19013691-19019952(+)|c246405/f1p0/3034.path1	Tp57577_TGAC_v2_mRNA15080
Tp57577_TGAC_v2_LG1	Tp57577_TGAC_v2_gene14592	AltP	19018121	19018361	PB.49720.1|Tp57577_TGAC_v2_LG1:19013691-19019952(+)|c246405/f1p0/3034.path1	Tp57577_TGAC_v2_mRNA15080
Tp57577_TGAC_v2_LG1	Tp57577_TGAC_v2_gene14777	AltD	10391256	10391451	Tp57577_TGAC_v2_mRNA15272	PB.42954.1|Tp57577_TGAC_v2_LG1:10390315-10396289(-)|c36037/f19p4/1978.path1
Tp57577_TGAC_v2_LG1	Tp57577_TGAC_v2_gene14777	AltA	10390918	10391016	Tp57577_TGAC_v2_mRNA15272	PB.42954.1|Tp57577_TGAC_v2_LG1:10390315-10396289(-)|c36037/f19p4/1978.path1
Tp57577_TGAC_v2_LG1	Tp57577_TGAC_v2_gene14784	IntronR	10351998	10352080	PB.42901.1|Tp57577_TGAC_v2_LG1:10351369-10352793(-)|c112072/f1p3/1199.path1	Tp57577_TGAC_v2_mRNA15279
Tp57577_TGAC_v2_LG1	Tp57577_TGAC_v2_gene14786	IntronR	10449991	10450036	Tp57577_TGAC_v2_mRNA15281	PB.42999.2|Tp57577_TGAC_v2_LG1:10449252-10451327(-)|c200671/f1p9/1994.path1
Tp57577_TGAC_v2_LG1	Tp57577_TGAC_v2_gene14786	IntronR	10450060	10450117	Tp57577_TGAC_v2_mRNA15281	PB.42999.2|Tp57577_TGAC_v2_LG1:10449252-10451327(-)|c200671/f1p9/1994.path1
Tp57577_TGAC_v2_LG1	Tp57577_TGAC_v2_gene14787	AltD	10343084	10343920	PB.42872.3|Tp57577_TGAC_v2_LG1:10329700-10344008(-)|c263414/f1p6/3522.path1	PB.42874.1|Tp57577_TGAC_v2_LG1:10335265-10343923(-)|c240103/f1p4/2996.path1
Tp57577_TGAC_v2_LG1	Tp57577_TGAC_v2_gene14787	AltD	10343084	10343920	Tp57577_TGAC_v2_mRNA15282	PB.42872.3|Tp57577_TGAC_v2_LG1:10329700-10344008(-)|c263414/f1p6/3522.path1
Tp57577_TGAC_v2_LG1	Tp57577_TGAC_v2_gene14787	IntronR	10335997	10336747	PB.42872.1|Tp57577_TGAC_v2_LG1:10329617-10343801(-)|c272708/f1p4/4238.path1	PB.42874.1|Tp57577_TGAC_v2_LG1:10335265-10343923(-)|c240103/f1p4/2996.path1
Tp57577_TGAC_v2_LG1	Tp57577_TGAC_v2_gene14787	IntronR	10335731	10335900	PB.42872.1|Tp57577_TGAC_v2_LG1:10329617-10343801(-)|c272708/f1p4/4238.path1	PB.42874.1|Tp57577_TGAC_v2_LG1:10335265-10343923(-)|c240103/f1p4/2996.path1
Tp57577_TGAC_v2_LG1	Tp57577_TGAC_v2_gene14787	IntronR	10335731	10335901	Tp57577_TGAC_v2_mRNA15282	PB.42874.1|Tp57577_TGAC_v2_LG1:10335265-10343923(-)|c240103/f1p4/2996.path1
Tp57577_TGAC_v2_LG1	Tp57577_TGAC_v2_gene14787	IntronR	10335997	10336748	Tp57577_TGAC_v2_mRNA15282	PB.42874.1|Tp57577_TGAC_v2_LG1:10335265-10343923(-)|c240103/f1p4/2996.path1
Tp57577_TGAC_v2_LG1	Tp57577_TGAC_v2_gene14787	AltP	10330763	10331352	PB.42872.1|Tp57577_TGAC_v2_LG1:10329617-10343801(-)|c272708/f1p4/4238.path1	PB.42872.3|Tp57577_TGAC_v2_LG1:10329700-10344008(-)|c263414/f1p6/3522.path1
Tp57577_TGAC_v2_LG1	Tp57577_TGAC_v2_gene14787	AltP	10330763	10331353	Tp57577_TGAC_v2_mRNA15282	PB.42872.1|Tp57577_TGAC_v2_LG1:10329617-10343801(-)|c272708/f1p4/4238.path1
Tp57577_TGAC_v2_LG1	Tp57577_TGAC_v2_gene14792	IntronR	10375560	10375715	PB.42930.2|Tp57577_TGAC_v2_LG1:10366652-10377131(+)|c31695/f3p3/1660.path1	PB.42930.3|Tp57577_TGAC_v2_LG1:10366718-10377137(+)|c154270/f1p3/1754.path1
Tp57577_TGAC_v2_LG1	Tp57577_TGAC_v2_gene14792	IntronR	10366783	10366941	PB.42930.1|Tp57577_TGAC_v2_LG1:10366652-10377117(+)|c140415/f1p3/1490.path1	PB.42930.2|Tp57577_TGAC_v2_LG1:10366652-10377131(+)|c31695/f3p3/1660.path1
Tp57577_TGAC_v2_LG1	Tp57577_TGAC_v2_gene14792	IntronR	10366783	10366939	Tp57577_TGAC_v2_mRNA15287	PB.42930.2|Tp57577_TGAC_v2_LG1:10366652-10377131(+)|c31695/f3p3/1660.path1
Tp57577_TGAC_v2_LG1	Tp57577_TGAC_v2_gene14792	IntronR	10375560	10375716	Tp57577_TGAC_v2_mRNA15287	PB.42930.3|Tp57577_TGAC_v2_LG1:10366718-10377137(+)|c154270/f1p3/1754.path1
Tp57577_TGAC_v2_LG1	Tp57577_TGAC_v2_gene14792	Other	10368455	10373351	PB.42930.1|Tp57577_TGAC_v2_LG1:10366652-10377117(+)|c140415/f1p3/1490.path1	Tp57577_TGAC_v2_mRNA15287
Tp57577_TGAC_v2_LG1	Tp57577_TGAC_v2_gene15437	AltA	1055756	1055989	Tp57577_TGAC_v2_mRNA15956	PB.33447.6|Tp57577_TGAC_v2_LG1:1053766-1056027(-)|c113089/f1p7/973.path1
Tp57577_TGAC_v2_LG1	Tp57577_TGAC_v2_gene15437	IntronR	1053989	1054126	PB.33447.4|Tp57577_TGAC_v2_LG1:1050657-1056026(-)|c174610/f1p6/1916.path1	PB.33447.6|Tp57577_TGAC_v2_LG1:1053766-1056027(-)|c113089/f1p7/973.path1
Tp57577_TGAC_v2_LG1	Tp57577_TGAC_v2_gene15437	Other	1055735	1055988	PB.33447.4|Tp57577_TGAC_v2_LG1:1050657-1056026(-)|c174610/f1p6/1916.path1	PB.33447.6|Tp57577_TGAC_v2_LG1:1053766-1056027(-)|c113089/f1p7/973.path1
Tp57577_TGAC_v2_LG1	Tp57577_TGAC_v2_gene15437	Other	1055508	1055989	Tp57577_TGAC_v2_mRNA15956	PB.33447.4|Tp57577_TGAC_v2_LG1:1050657-1056026(-)|c174610/f1p6/1916.path1
Tp57577_TGAC_v2_LG1	Tp57577_TGAC_v2_gene15437	AltP	1055508	1055750	Tp57577_TGAC_v2_mRNA15956	PB.33447.6|Tp57577_TGAC_v2_LG1:1053766-1056027(-)|c113089/f1p7/973.path1
Tp57577_TGAC_v2_LG1	Tp57577_TGAC_v2_gene15438	AltD	1052497	1052603	PB.33447.4|Tp57577_TGAC_v2_LG1:1050657-1056026(-)|c174610/f1p6/1916.path1	Tp57577_TGAC_v2_mRNA15957
Tp57577_TGAC_v2_LG1	Tp57577_TGAC_v2_gene15438	IntronR	1052719	1052844	PB.33447.4|Tp57577_TGAC_v2_LG1:1050657-1056026(-)|c174610/f1p6/1916.path1	Tp57577_TGAC_v2_mRNA15957
Tp57577_TGAC_v2_LG1	Tp57577_TGAC_v2_gene15438	Other	1050699	1054126	PB.33447.4|Tp57577_TGAC_v2_LG1:1050657-1056026(-)|c174610/f1p6/1916.path1	PB.33447.3|Tp57577_TGAC_v2_LG1:1050634-1054160(-)|c67855/f1p0/219.path1
Tp57577_TGAC_v2_LG1	Tp57577_TGAC_v2_gene15438	AltP	1050699	1054004	Tp57577_TGAC_v2_mRNA15957	PB.33447.3|Tp57577_TGAC_v2_LG1:1050634-1054160(-)|c67855/f1p0/219.path1
Tp57577_TGAC_v2_LG1	Tp57577_TGAC_v2_gene15644	IntronR	23463836	23463888	PB.53102.1|Tp57577_TGAC_v2_LG1:23461042-23465176(+)|c250352/f1p83/3412.path1	Tp57577_TGAC_v2_mRNA16172
Tp57577_TGAC_v2_LG1	Tp57577_TGAC_v2_gene15656	Other	23246138	23260192	PB.52871.1|Tp57577_TGAC_v2_LG1:23245002-23265289(-)|c250688/f1p54/3309.path1	Tp57577_TGAC_v2_mRNA16184
Tp57577_TGAC_v2_LG1	Tp57577_TGAC_v2_gene15663	Other	23485574	23486828	PB.53127.1|Tp57577_TGAC_v2_LG1:23483543-23487100(+)|c252296/f1p2/3369.path1	PB.53128.2|Tp57577_TGAC_v2_LG1:23483545-23487068(-)|c201798/f1p3/2271.path1
Tp57577_TGAC_v2_LG1	Tp57577_TGAC_v2_gene15664	ExonS	23323964	23324442	PB.52948.1|Tp57577_TGAC_v2_LG1:23323712-23329452(+)|c231590/f1p1/2615.path1	PB.52948.2|Tp57577_TGAC_v2_LG1:23323777-23329462(+)|c226148/f1p13/2642.path1
Tp57577_TGAC_v2_LG1	Tp57577_TGAC_v2_gene15664	AltA	23325513	23325637	PB.52948.1|Tp57577_TGAC_v2_LG1:23323712-23329452(+)|c231590/f1p1/2615.path1	Tp57577_TGAC_v2_mRNA16192
Tp57577_TGAC_v2_LG1	Tp57577_TGAC_v2_gene15664	AltA	23328641	23328737	PB.52948.1|Tp57577_TGAC_v2_LG1:23323712-23329452(+)|c231590/f1p1/2615.path1	Tp57577_TGAC_v2_mRNA16192
Tp57577_TGAC_v2_LG1	Tp57577_TGAC_v2_gene15664	AltA	23325513	23325637	PB.52948.1|Tp57577_TGAC_v2_LG1:23323712-23329452(+)|c231590/f1p1/2615.path1	PB.52948.2|Tp57577_TGAC_v2_LG1:23323777-23329462(+)|c226148/f1p13/2642.path1
Tp57577_TGAC_v2_LG1	Tp57577_TGAC_v2_gene15664	AltA	23328641	23328735	Tp57577_TGAC_v2_mRNA16192	PB.52948.2|Tp57577_TGAC_v2_LG1:23323777-23329462(+)|c226148/f1p13/2642.path1
Tp57577_TGAC_v2_LG1	Tp57577_TGAC_v2_gene15664	IntronR	23327365	23327480	PB.52948.1|Tp57577_TGAC_v2_LG1:23323712-23329452(+)|c231590/f1p1/2615.path1	PB.52948.2|Tp57577_TGAC_v2_LG1:23323777-23329462(+)|c226148/f1p13/2642.path1
Tp57577_TGAC_v2_LG1	Tp57577_TGAC_v2_gene15665	IntronR	23316705	23316716	PB.52935.1|Tp57577_TGAC_v2_LG1:23316273-23318357(-)|c200620/f1p3/2190.path1	Tp57577_TGAC_v2_mRNA16193
Tp57577_TGAC_v2_LG1	Tp57577_TGAC_v2_gene15665	Other	23316740	23318167	PB.52935.1|Tp57577_TGAC_v2_LG1:23316273-23318357(-)|c200620/f1p3/2190.path1	Tp57577_TGAC_v2_mRNA16193
Tp57577_TGAC_v2_LG1	Tp57577_TGAC_v2_gene15668	ExonS	23309437	23310427	PB.52927.1|Tp57577_TGAC_v2_LG1:23306399-23315648(+)|c235618/f1p4/2951.path1	PB.52927.4|Tp57577_TGAC_v2_LG1:23306439-23315683(+)|c254283/f1p4/3281.path1
Tp57577_TGAC_v2_LG1	Tp57577_TGAC_v2_gene15668	IntronR	23314619	23314809	PB.52927.1|Tp57577_TGAC_v2_LG1:23306399-23315648(+)|c235618/f1p4/2951.path1	PB.52927.4|Tp57577_TGAC_v2_LG1:23306439-23315683(+)|c254283/f1p4/3281.path1
Tp57577_TGAC_v2_LG1	Tp57577_TGAC_v2_gene15668	IntronR	23307063	23307970	PB.52927.1|Tp57577_TGAC_v2_LG1:23306399-23315648(+)|c235618/f1p4/2951.path1	PB.52927.5|Tp57577_TGAC_v2_LG1:23306456-23308973(+)|c215193/f1p3/2437.path1
Tp57577_TGAC_v2_LG1	Tp57577_TGAC_v2_gene15668	IntronR	23308139	23308616	PB.52927.1|Tp57577_TGAC_v2_LG1:23306399-23315648(+)|c235618/f1p4/2951.path1	PB.52927.5|Tp57577_TGAC_v2_LG1:23306456-23308973(+)|c215193/f1p3/2437.path1
Tp57577_TGAC_v2_LG1	Tp57577_TGAC_v2_gene15668	IntronR	23314619	23314810	PB.52927.1|Tp57577_TGAC_v2_LG1:23306399-23315648(+)|c235618/f1p4/2951.path1	Tp57577_TGAC_v2_mRNA16196
Tp57577_TGAC_v2_LG1	Tp57577_TGAC_v2_gene15668	IntronR	23307560	23307951	PB.52927.5|Tp57577_TGAC_v2_LG1:23306456-23308973(+)|c215193/f1p3/2437.path1	PB.52927.3|Tp57577_TGAC_v2_LG1:23306434-23315779(+)|c227725/f1p3/2912.path1
Tp57577_TGAC_v2_LG1	Tp57577_TGAC_v2_gene15668	IntronR	23307055	23307549	PB.52927.5|Tp57577_TGAC_v2_LG1:23306456-23308973(+)|c215193/f1p3/2437.path1	PB.52927.3|Tp57577_TGAC_v2_LG1:23306434-23315779(+)|c227725/f1p3/2912.path1
Tp57577_TGAC_v2_LG1	Tp57577_TGAC_v2_gene15668	IntronR	23308139	23308617	Tp57577_TGAC_v2_mRNA16196	PB.52927.5|Tp57577_TGAC_v2_LG1:23306456-23308973(+)|c215193/f1p3/2437.path1
Tp57577_TGAC_v2_LG1	Tp57577_TGAC_v2_gene15668	IntronR	23307063	23307971	Tp57577_TGAC_v2_mRNA16196	PB.52927.5|Tp57577_TGAC_v2_LG1:23306456-23308973(+)|c215193/f1p3/2437.path1
Tp57577_TGAC_v2_LG1	Tp57577_TGAC_v2_gene15668	Other	23307055	23307970	PB.52927.1|Tp57577_TGAC_v2_LG1:23306399-23315648(+)|c235618/f1p4/2951.path1	PB.52927.3|Tp57577_TGAC_v2_LG1:23306434-23315779(+)|c227725/f1p3/2912.path1
Tp57577_TGAC_v2_LG1	Tp57577_TGAC_v2_gene15668	Other	23307055	23307971	Tp57577_TGAC_v2_mRNA16196	PB.52927.3|Tp57577_TGAC_v2_LG1:23306434-23315779(+)|c227725/f1p3/2912.path1
Tp57577_TGAC_v2_LG1	Tp57577_TGAC_v2_gene15668	AltP	23314085	23314179	PB.52927.1|Tp57577_TGAC_v2_LG1:23306399-23315648(+)|c235618/f1p4/2951.path1	Tp57577_TGAC_v2_mRNA16196
Tp57577_TGAC_v2_LG1	Tp57577_TGAC_v2_gene15669	AltD	23361862	23361989	PB.52981.4|Tp57577_TGAC_v2_LG1:23360256-23363260(+)|c101076/f2p9/868.path1	Tp57577_TGAC_v2_mRNA16197
Tp57577_TGAC_v2_LG1	Tp57577_TGAC_v2_gene15670	IntronR	23453661	23453754	PB.53093.1|Tp57577_TGAC_v2_LG1:23452543-23454179(+)|c116849/f1p0/1046.path1	PB.53095.1|Tp57577_TGAC_v2_LG1:23452661-23454747(+)|c154584/f1p0/1748.path1
Tp57577_TGAC_v2_LG1	Tp57577_TGAC_v2_gene15670	IntronR	23453661	23453755	Tp57577_TGAC_v2_mRNA16198	PB.53095.1|Tp57577_TGAC_v2_LG1:23452661-23454747(+)|c154584/f1p0/1748.path1
Tp57577_TGAC_v2_LG1	Tp57577_TGAC_v2_gene15670	IntronR	23452660	23452741	Tp57577_TGAC_v2_mRNA16198	PB.53095.1|Tp57577_TGAC_v2_LG1:23452661-23454747(+)|c154584/f1p0/1748.path1
Tp57577_TGAC_v2_LG1	Tp57577_TGAC_v2_gene15670	IntronR	23453661	23454345	PB.53091.1|Tp57577_TGAC_v2_LG1:23452267-23454525(+)|c91640/f1p0/633.path1	PB.53095.1|Tp57577_TGAC_v2_LG1:23452661-23454747(+)|c154584/f1p0/1748.path1
Tp57577_TGAC_v2_LG1	Tp57577_TGAC_v2_gene15671	AltA	23507744	23507877	PB.53146.4|Tp57577_TGAC_v2_LG1:23506429-23508818(+)|c191164/f1p12/1958.path1	PB.53146.3|Tp57577_TGAC_v2_LG1:23505888-23508721(+)|c209526/f1p12/2393.path1
Tp57577_TGAC_v2_LG1	Tp57577_TGAC_v2_gene15671	Other	23507522	23508101	Tp57577_TGAC_v2_mRNA16199	PB.53146.4|Tp57577_TGAC_v2_LG1:23506429-23508818(+)|c191164/f1p12/1958.path1
Tp57577_TGAC_v2_LG1	Tp57577_TGAC_v2_gene15671	Other	23507522	23508101	Tp57577_TGAC_v2_mRNA16199	PB.53146.3|Tp57577_TGAC_v2_LG1:23505888-23508721(+)|c209526/f1p12/2393.path1
Tp57577_TGAC_v2_LG1	Tp57577_TGAC_v2_gene15672	AltA	23378506	23378623	PB.52995.1|Tp57577_TGAC_v2_LG1:23374210-23380421(-)|c243430/f1p1/3096.path1	Tp57577_TGAC_v2_mRNA16200
Tp57577_TGAC_v2_LG1	Tp57577_TGAC_v2_gene15673	IntronR	23279117	23279177	PB.52897.1|Tp57577_TGAC_v2_LG1:23279090-23279668(-)|c77091/f1p0/428.path1	Tp57577_TGAC_v2_mRNA16201
Tp57577_TGAC_v2_LG1	Tp57577_TGAC_v2_gene15675	IntronR	23474186	23474301	Tp57577_TGAC_v2_mRNA16203	PB.53121.3|Tp57577_TGAC_v2_LG1:23471542-23476443(-)|c264492/f1p9/4466.path1
Tp57577_TGAC_v2_LG1	Tp57577_TGAC_v2_gene15675	IntronR	23472353	23473919	Tp57577_TGAC_v2_mRNA16203	PB.53121.3|Tp57577_TGAC_v2_LG1:23471542-23476443(-)|c264492/f1p9/4466.path1
Tp57577_TGAC_v2_LG1	Tp57577_TGAC_v2_gene15675	IntronR	23474399	23474528	Tp57577_TGAC_v2_mRNA16203	PB.53121.3|Tp57577_TGAC_v2_LG1:23471542-23476443(-)|c264492/f1p9/4466.path1
Tp57577_TGAC_v2_LG1	Tp57577_TGAC_v2_gene15676	IntronR	23493592	23493723	Tp57577_TGAC_v2_mRNA16205	PB.53138.3|Tp57577_TGAC_v2_LG1:23493231-23497164(+)|c257099/f1p1/3562.path1
Tp57577_TGAC_v2_LG1	Tp57577_TGAC_v2_gene15676	IntronR	23493801	23495204	Tp57577_TGAC_v2_mRNA16205	PB.53138.3|Tp57577_TGAC_v2_LG1:23493231-23497164(+)|c257099/f1p1/3562.path1
Tp57577_TGAC_v2_LG1	Tp57577_TGAC_v2_gene15676	IntronR	23495367	23495467	Tp57577_TGAC_v2_mRNA16205	PB.53138.3|Tp57577_TGAC_v2_LG1:23493231-23497164(+)|c257099/f1p1/3562.path1
Tp57577_TGAC_v2_LG1	Tp57577_TGAC_v2_gene15676	IntronR	23496650	23496749	Tp57577_TGAC_v2_mRNA16205	PB.53138.3|Tp57577_TGAC_v2_LG1:23493231-23497164(+)|c257099/f1p1/3562.path1
Tp57577_TGAC_v2_LG1	Tp57577_TGAC_v2_gene15676	AltP	23495602	23496183	Tp57577_TGAC_v2_mRNA16205	PB.53138.3|Tp57577_TGAC_v2_LG1:23493231-23497164(+)|c257099/f1p1/3562.path1
Tp57577_TGAC_v2_LG1	Tp57577_TGAC_v2_gene15676	AltP	23496315	23496613	Tp57577_TGAC_v2_mRNA16205	PB.53138.3|Tp57577_TGAC_v2_LG1:23493231-23497164(+)|c257099/f1p1/3562.path1
Tp57577_TGAC_v2_LG1	Tp57577_TGAC_v2_gene15677	ExonS	23430301	23430906	Tp57577_TGAC_v2_mRNA16206	PB.53063.3|Tp57577_TGAC_v2_LG1:23427482-23433240(-)|c220066/f1p10/2257.path1
Tp57577_TGAC_v2_LG1	Tp57577_TGAC_v2_gene15677	AltA	23431615	23432133	Tp57577_TGAC_v2_mRNA16206	PB.53063.2|Tp57577_TGAC_v2_LG1:23427362-23433035(-)|c218750/f1p17/2502.path1
Tp57577_TGAC_v2_LG1	Tp57577_TGAC_v2_gene15677	AltA	23430301	23430366	PB.53063.2|Tp57577_TGAC_v2_LG1:23427362-23433035(-)|c218750/f1p17/2502.path1	PB.53063.3|Tp57577_TGAC_v2_LG1:23427482-23433240(-)|c220066/f1p10/2257.path1
Tp57577_TGAC_v2_LG1	Tp57577_TGAC_v2_gene15677	IntronR	23430867	23430905	PB.53063.2|Tp57577_TGAC_v2_LG1:23427362-23433035(-)|c218750/f1p17/2502.path1	PB.53063.3|Tp57577_TGAC_v2_LG1:23427482-23433240(-)|c220066/f1p10/2257.path1
Tp57577_TGAC_v2_LG1	Tp57577_TGAC_v2_gene15677	AltP	23430301	23430906	Tp57577_TGAC_v2_mRNA16206	PB.53063.2|Tp57577_TGAC_v2_LG1:23427362-23433035(-)|c218750/f1p17/2502.path1
Tp57577_TGAC_v2_LG1	Tp57577_TGAC_v2_gene15678	IntronR	23388345	23388915	Tp57577_TGAC_v2_mRNA16208	PB.53005.3|Tp57577_TGAC_v2_LG1:23387755-23391989(-)|c177118/f1p3/1963.path1
Tp57577_TGAC_v2_LG1	Tp57577_TGAC_v2_gene15679	AltA	23511746	23512410	PB.53152.3|Tp57577_TGAC_v2_LG1:23509268-23512622(-)|c237737/f1p31/2843.path1	Tp57577_TGAC_v2_mRNA16210
Tp57577_TGAC_v2_LG1	Tp57577_TGAC_v2_gene15679	IntronR	23511532	23511561	Tp57577_TGAC_v2_mRNA16210	PB.53158.1|Tp57577_TGAC_v2_LG1:23509323-23512679(-)|c234410/f1p25/2754.path1
Tp57577_TGAC_v2_LG1	Tp57577_TGAC_v2_gene15684	ExonS	23264055	23264806	Tp57577_TGAC_v2_mRNA16217	PB.52883.1|Tp57577_TGAC_v2_LG1:23259844-23269167(-)|c264517/f1p32/4792.path1
Tp57577_TGAC_v2_LG1	Tp57577_TGAC_v2_gene15684	ExonS	23266993	23268035	Tp57577_TGAC_v2_mRNA16217	PB.52883.1|Tp57577_TGAC_v2_LG1:23259844-23269167(-)|c264517/f1p32/4792.path1
Tp57577_TGAC_v2_LG1	Tp57577_TGAC_v2_gene15684	Other	23263475	23268808	PB.52883.1|Tp57577_TGAC_v2_LG1:23259844-23269167(-)|c264517/f1p32/4792.path1	PB.52883.4|Tp57577_TGAC_v2_LG1:23259923-23269199(-)|c220233/f1p58/2424.path1
Tp57577_TGAC_v2_LG1	Tp57577_TGAC_v2_gene15684	Other	23264968	23266499	Tp57577_TGAC_v2_mRNA16217	PB.52883.1|Tp57577_TGAC_v2_LG1:23259844-23269167(-)|c264517/f1p32/4792.path1
Tp57577_TGAC_v2_LG1	Tp57577_TGAC_v2_gene15684	Other	23261467	23263782	Tp57577_TGAC_v2_mRNA16217	PB.52883.1|Tp57577_TGAC_v2_LG1:23259844-23269167(-)|c264517/f1p32/4792.path1
Tp57577_TGAC_v2_LG1	Tp57577_TGAC_v2_gene15684	Other	23261467	23268808	Tp57577_TGAC_v2_mRNA16217	PB.52883.4|Tp57577_TGAC_v2_LG1:23259923-23269199(-)|c220233/f1p58/2424.path1
Tp57577_TGAC_v2_LG1	Tp57577_TGAC_v2_gene15730	AltD	23954658	23954784	Tp57577_TGAC_v2_mRNA16265	PB.53384.1|Tp57577_TGAC_v2_LG1:23953186-23956784(+)|c186677/f1p2/2015.path1
Tp57577_TGAC_v2_LG1	Tp57577_TGAC_v2_gene15730	IntronR	23955269	23955650	Tp57577_TGAC_v2_mRNA16265	PB.53384.1|Tp57577_TGAC_v2_LG1:23953186-23956784(+)|c186677/f1p2/2015.path1
Tp57577_TGAC_v2_LG1	Tp57577_TGAC_v2_gene15730	IntronR	23953521	23953596	Tp57577_TGAC_v2_mRNA16265	PB.53384.4|Tp57577_TGAC_v2_LG1:23953305-23956736(+)|c172826/f1p1/1911.path1
Tp57577_TGAC_v2_LG1	Tp57577_TGAC_v2_gene15730	IntronR	23953521	23953595	PB.53384.4|Tp57577_TGAC_v2_LG1:23953305-23956736(+)|c172826/f1p1/1911.path1	PB.53384.1|Tp57577_TGAC_v2_LG1:23953186-23956784(+)|c186677/f1p2/2015.path1
Tp57577_TGAC_v2_LG1	Tp57577_TGAC_v2_gene15730	Other	23722602	24286844	PB.53248.5|Tp57577_TGAC_v2_LG1:23718600-24287124(+)|c201969/f1p13/2292.path1	PB.53384.1|Tp57577_TGAC_v2_LG1:23953186-23956784(+)|c186677/f1p2/2015.path1
Tp57577_TGAC_v2_LG1	Tp57577_TGAC_v2_gene15730	Other	23727473	24290260	PB.53248.4|Tp57577_TGAC_v2_LG1:23718600-24294355(+)|c152314/f1p11/1607.path1	PB.53384.1|Tp57577_TGAC_v2_LG1:23953186-23956784(+)|c186677/f1p2/2015.path1
Tp57577_TGAC_v2_LG1	Tp57577_TGAC_v2_gene15730	Other	23738214	24290237	PB.53248.6|Tp57577_TGAC_v2_LG1:23718600-24299668(+)|c28522/f2p10/1642.path1	PB.53384.4|Tp57577_TGAC_v2_LG1:23953305-23956736(+)|c172826/f1p1/1911.path1
Tp57577_TGAC_v2_LG1	Tp57577_TGAC_v2_gene15730	Other	23738214	24290237	PB.53248.6|Tp57577_TGAC_v2_LG1:23718600-24299668(+)|c28522/f2p10/1642.path1	Tp57577_TGAC_v2_mRNA16265
Tp57577_TGAC_v2_LG1	Tp57577_TGAC_v2_gene15730	Other	23738214	24290237	PB.53248.6|Tp57577_TGAC_v2_LG1:23718600-24299668(+)|c28522/f2p10/1642.path1	PB.53384.1|Tp57577_TGAC_v2_LG1:23953186-23956784(+)|c186677/f1p2/2015.path1
Tp57577_TGAC_v2_LG1	Tp57577_TGAC_v2_gene15730	Other	23727473	24290260	Tp57577_TGAC_v2_mRNA16265	PB.53248.4|Tp57577_TGAC_v2_LG1:23718600-24294355(+)|c152314/f1p11/1607.path1
Tp57577_TGAC_v2_LG1	Tp57577_TGAC_v2_gene15730	Other	23722602	24286844	Tp57577_TGAC_v2_mRNA16265	PB.53248.5|Tp57577_TGAC_v2_LG1:23718600-24287124(+)|c201969/f1p13/2292.path1
Tp57577_TGAC_v2_LG1	Tp57577_TGAC_v2_gene15730	Other	23737908	24289964	Tp57577_TGAC_v2_mRNA16265	PB.53256.5|Tp57577_TGAC_v2_LG1:23736748-24294504(+)|c157781/f1p9/1769.path1
Tp57577_TGAC_v2_LG1	Tp57577_TGAC_v2_gene15730	Other	23733330	24290192	Tp57577_TGAC_v2_mRNA16265	PB.53248.7|Tp57577_TGAC_v2_LG1:23718600-24294520(+)|c31440/f2p11/1791.path1
Tp57577_TGAC_v2_LG1	Tp57577_TGAC_v2_gene15730	Other	23733330	24290192	PB.53248.7|Tp57577_TGAC_v2_LG1:23718600-24294520(+)|c31440/f2p11/1791.path1	PB.53384.1|Tp57577_TGAC_v2_LG1:23953186-23956784(+)|c186677/f1p2/2015.path1
Tp57577_TGAC_v2_LG1	Tp57577_TGAC_v2_gene15730	Other	23733330	24290192	PB.53248.7|Tp57577_TGAC_v2_LG1:23718600-24294520(+)|c31440/f2p11/1791.path1	PB.53384.4|Tp57577_TGAC_v2_LG1:23953305-23956736(+)|c172826/f1p1/1911.path1
Tp57577_TGAC_v2_LG1	Tp57577_TGAC_v2_gene15730	Other	23727473	24290260	PB.53384.4|Tp57577_TGAC_v2_LG1:23953305-23956736(+)|c172826/f1p1/1911.path1	PB.53248.4|Tp57577_TGAC_v2_LG1:23718600-24294355(+)|c152314/f1p11/1607.path1
Tp57577_TGAC_v2_LG1	Tp57577_TGAC_v2_gene15730	Other	23737908	24289964	PB.53384.4|Tp57577_TGAC_v2_LG1:23953305-23956736(+)|c172826/f1p1/1911.path1	PB.53256.5|Tp57577_TGAC_v2_LG1:23736748-24294504(+)|c157781/f1p9/1769.path1
Tp57577_TGAC_v2_LG1	Tp57577_TGAC_v2_gene15730	Other	23722602	24286844	PB.53384.4|Tp57577_TGAC_v2_LG1:23953305-23956736(+)|c172826/f1p1/1911.path1	PB.53248.5|Tp57577_TGAC_v2_LG1:23718600-24287124(+)|c201969/f1p13/2292.path1
Tp57577_TGAC_v2_LG1	Tp57577_TGAC_v2_gene15730	Other	23737908	24289964	PB.53256.5|Tp57577_TGAC_v2_LG1:23736748-24294504(+)|c157781/f1p9/1769.path1	PB.53384.1|Tp57577_TGAC_v2_LG1:23953186-23956784(+)|c186677/f1p2/2015.path1
Tp57577_TGAC_v2_LG1	Tp57577_TGAC_v2_gene15731	Other	23738214	24290237	PB.53248.6|Tp57577_TGAC_v2_LG1:23718600-24299668(+)|c28522/f2p10/1642.path1	Tp57577_TGAC_v2_mRNA16266
Tp57577_TGAC_v2_LG1	Tp57577_TGAC_v2_gene15731	Other	23727473	24290260	Tp57577_TGAC_v2_mRNA16266	PB.53248.4|Tp57577_TGAC_v2_LG1:23718600-24294355(+)|c152314/f1p11/1607.path1
Tp57577_TGAC_v2_LG1	Tp57577_TGAC_v2_gene15731	Other	23737908	24289964	Tp57577_TGAC_v2_mRNA16266	PB.53256.5|Tp57577_TGAC_v2_LG1:23736748-24294504(+)|c157781/f1p9/1769.path1
Tp57577_TGAC_v2_LG1	Tp57577_TGAC_v2_gene15731	Other	23722602	24286844	Tp57577_TGAC_v2_mRNA16266	PB.53248.5|Tp57577_TGAC_v2_LG1:23718600-24287124(+)|c201969/f1p13/2292.path1
Tp57577_TGAC_v2_LG1	Tp57577_TGAC_v2_gene15731	Other	23733330	24290192	Tp57577_TGAC_v2_mRNA16266	PB.53248.7|Tp57577_TGAC_v2_LG1:23718600-24294520(+)|c31440/f2p11/1791.path1
Tp57577_TGAC_v2_LG1	Tp57577_TGAC_v2_gene15732	AltD	23896171	23898980	PB.53356.5|Tp57577_TGAC_v2_LG1:23895962-23900054(+)|c262981/f1p3/4001.path1	PB.53356.2|Tp57577_TGAC_v2_LG1:23895865-23900230(+)|c117836/f1p3/1167.path1
Tp57577_TGAC_v2_LG1	Tp57577_TGAC_v2_gene15732	IntronR	23899113	23899511	PB.53356.5|Tp57577_TGAC_v2_LG1:23895962-23900054(+)|c262981/f1p3/4001.path1	PB.53356.2|Tp57577_TGAC_v2_LG1:23895865-23900230(+)|c117836/f1p3/1167.path1
Tp57577_TGAC_v2_LG1	Tp57577_TGAC_v2_gene15732	IntronR	23898803	23898980	PB.53356.5|Tp57577_TGAC_v2_LG1:23895962-23900054(+)|c262981/f1p3/4001.path1	PB.53358.1|Tp57577_TGAC_v2_LG1:23896997-23904283(+)|c248743/f1p3/3406.path1
Tp57577_TGAC_v2_LG1	Tp57577_TGAC_v2_gene15732	IntronR	23899251	23899288	PB.53356.5|Tp57577_TGAC_v2_LG1:23895962-23900054(+)|c262981/f1p3/4001.path1	PB.53358.1|Tp57577_TGAC_v2_LG1:23896997-23904283(+)|c248743/f1p3/3406.path1
Tp57577_TGAC_v2_LG1	Tp57577_TGAC_v2_gene15732	IntronR	23898803	23898981	Tp57577_TGAC_v2_mRNA16267	PB.53358.1|Tp57577_TGAC_v2_LG1:23896997-23904283(+)|c248743/f1p3/3406.path1
Tp57577_TGAC_v2_LG1	Tp57577_TGAC_v2_gene15732	IntronR	23899113	23899512	Tp57577_TGAC_v2_mRNA16267	PB.53356.5|Tp57577_TGAC_v2_LG1:23895962-23900054(+)|c262981/f1p3/4001.path1
Tp57577_TGAC_v2_LG1	Tp57577_TGAC_v2_gene15732	Other	23722602	24286844	PB.53248.5|Tp57577_TGAC_v2_LG1:23718600-24287124(+)|c201969/f1p13/2292.path1	PB.53356.2|Tp57577_TGAC_v2_LG1:23895865-23900230(+)|c117836/f1p3/1167.path1
Tp57577_TGAC_v2_LG1	Tp57577_TGAC_v2_gene15732	Other	23722602	24286844	PB.53248.5|Tp57577_TGAC_v2_LG1:23718600-24287124(+)|c201969/f1p13/2292.path1	PB.53358.1|Tp57577_TGAC_v2_LG1:23896997-23904283(+)|c248743/f1p3/3406.path1
Tp57577_TGAC_v2_LG1	Tp57577_TGAC_v2_gene15732	Other	23727473	24290260	PB.53358.1|Tp57577_TGAC_v2_LG1:23896997-23904283(+)|c248743/f1p3/3406.path1	PB.53248.4|Tp57577_TGAC_v2_LG1:23718600-24294355(+)|c152314/f1p11/1607.path1
Tp57577_TGAC_v2_LG1	Tp57577_TGAC_v2_gene15732	Other	23737908	24289964	PB.53358.1|Tp57577_TGAC_v2_LG1:23896997-23904283(+)|c248743/f1p3/3406.path1	PB.53256.5|Tp57577_TGAC_v2_LG1:23736748-24294504(+)|c157781/f1p9/1769.path1
Tp57577_TGAC_v2_LG1	Tp57577_TGAC_v2_gene15732	Other	23738214	24290237	PB.53248.6|Tp57577_TGAC_v2_LG1:23718600-24299668(+)|c28522/f2p10/1642.path1	Tp57577_TGAC_v2_mRNA16267
Tp57577_TGAC_v2_LG1	Tp57577_TGAC_v2_gene15732	Other	23738214	24290237	PB.53248.6|Tp57577_TGAC_v2_LG1:23718600-24299668(+)|c28522/f2p10/1642.path1	PB.53356.2|Tp57577_TGAC_v2_LG1:23895865-23900230(+)|c117836/f1p3/1167.path1
Tp57577_TGAC_v2_LG1	Tp57577_TGAC_v2_gene15732	Other	23738214	24290237	PB.53248.6|Tp57577_TGAC_v2_LG1:23718600-24299668(+)|c28522/f2p10/1642.path1	PB.53358.1|Tp57577_TGAC_v2_LG1:23896997-23904283(+)|c248743/f1p3/3406.path1
Tp57577_TGAC_v2_LG1	Tp57577_TGAC_v2_gene15732	Other	23727473	24290260	Tp57577_TGAC_v2_mRNA16267	PB.53248.4|Tp57577_TGAC_v2_LG1:23718600-24294355(+)|c152314/f1p11/1607.path1
Tp57577_TGAC_v2_LG1	Tp57577_TGAC_v2_gene15732	Other	23737908	24289964	Tp57577_TGAC_v2_mRNA16267	PB.53256.5|Tp57577_TGAC_v2_LG1:23736748-24294504(+)|c157781/f1p9/1769.path1
Tp57577_TGAC_v2_LG1	Tp57577_TGAC_v2_gene15732	Other	23733330	24290192	Tp57577_TGAC_v2_mRNA16267	PB.53248.7|Tp57577_TGAC_v2_LG1:23718600-24294520(+)|c31440/f2p11/1791.path1
Tp57577_TGAC_v2_LG1	Tp57577_TGAC_v2_gene15732	Other	23722602	24286844	Tp57577_TGAC_v2_mRNA16267	PB.53248.5|Tp57577_TGAC_v2_LG1:23718600-24287124(+)|c201969/f1p13/2292.path1
Tp57577_TGAC_v2_LG1	Tp57577_TGAC_v2_gene15732	Other	23733330	24290192	PB.53248.7|Tp57577_TGAC_v2_LG1:23718600-24294520(+)|c31440/f2p11/1791.path1	PB.53356.2|Tp57577_TGAC_v2_LG1:23895865-23900230(+)|c117836/f1p3/1167.path1
Tp57577_TGAC_v2_LG1	Tp57577_TGAC_v2_gene15732	Other	23733330	24290192	PB.53248.7|Tp57577_TGAC_v2_LG1:23718600-24294520(+)|c31440/f2p11/1791.path1	PB.53358.1|Tp57577_TGAC_v2_LG1:23896997-23904283(+)|c248743/f1p3/3406.path1
Tp57577_TGAC_v2_LG1	Tp57577_TGAC_v2_gene15732	Other	23727473	24290260	PB.53356.2|Tp57577_TGAC_v2_LG1:23895865-23900230(+)|c117836/f1p3/1167.path1	PB.53248.4|Tp57577_TGAC_v2_LG1:23718600-24294355(+)|c152314/f1p11/1607.path1
Tp57577_TGAC_v2_LG1	Tp57577_TGAC_v2_gene15732	Other	23737908	24289964	PB.53356.2|Tp57577_TGAC_v2_LG1:23895865-23900230(+)|c117836/f1p3/1167.path1	PB.53256.5|Tp57577_TGAC_v2_LG1:23736748-24294504(+)|c157781/f1p9/1769.path1
Tp57577_TGAC_v2_LG1	Tp57577_TGAC_v2_gene15732	AltP	23727473	24290260	PB.53356.5|Tp57577_TGAC_v2_LG1:23895962-23900054(+)|c262981/f1p3/4001.path1	PB.53248.4|Tp57577_TGAC_v2_LG1:23718600-24294355(+)|c152314/f1p11/1607.path1
Tp57577_TGAC_v2_LG1	Tp57577_TGAC_v2_gene15732	AltP	23737908	24289964	PB.53356.5|Tp57577_TGAC_v2_LG1:23895962-23900054(+)|c262981/f1p3/4001.path1	PB.53256.5|Tp57577_TGAC_v2_LG1:23736748-24294504(+)|c157781/f1p9/1769.path1
Tp57577_TGAC_v2_LG1	Tp57577_TGAC_v2_gene15732	AltP	23733330	24290192	PB.53356.5|Tp57577_TGAC_v2_LG1:23895962-23900054(+)|c262981/f1p3/4001.path1	PB.53248.7|Tp57577_TGAC_v2_LG1:23718600-24294520(+)|c31440/f2p11/1791.path1
Tp57577_TGAC_v2_LG1	Tp57577_TGAC_v2_gene15732	AltP	23722602	24286844	PB.53356.5|Tp57577_TGAC_v2_LG1:23895962-23900054(+)|c262981/f1p3/4001.path1	PB.53248.5|Tp57577_TGAC_v2_LG1:23718600-24287124(+)|c201969/f1p13/2292.path1
Tp57577_TGAC_v2_LG1	Tp57577_TGAC_v2_gene15732	AltP	23738214	24290237	PB.53248.6|Tp57577_TGAC_v2_LG1:23718600-24299668(+)|c28522/f2p10/1642.path1	PB.53356.5|Tp57577_TGAC_v2_LG1:23895962-23900054(+)|c262981/f1p3/4001.path1
Tp57577_TGAC_v2_LG1	Tp57577_TGAC_v2_gene15732	AltP	23899113	23899512	Tp57577_TGAC_v2_mRNA16267	PB.53358.1|Tp57577_TGAC_v2_LG1:23896997-23904283(+)|c248743/f1p3/3406.path1
Tp57577_TGAC_v2_LG1	Tp57577_TGAC_v2_gene15732	AltP	23899113	23899511	PB.53356.2|Tp57577_TGAC_v2_LG1:23895865-23900230(+)|c117836/f1p3/1167.path1	PB.53358.1|Tp57577_TGAC_v2_LG1:23896997-23904283(+)|c248743/f1p3/3406.path1
Tp57577_TGAC_v2_LG1	Tp57577_TGAC_v2_gene15733	Other	23727473	24290260	Tp57577_TGAC_v2_mRNA16268	PB.53248.4|Tp57577_TGAC_v2_LG1:23718600-24294355(+)|c152314/f1p11/1607.path1
Tp57577_TGAC_v2_LG1	Tp57577_TGAC_v2_gene15733	Other	23737908	24289964	Tp57577_TGAC_v2_mRNA16268	PB.53256.5|Tp57577_TGAC_v2_LG1:23736748-24294504(+)|c157781/f1p9/1769.path1
Tp57577_TGAC_v2_LG1	Tp57577_TGAC_v2_gene15733	Other	23722602	24286844	Tp57577_TGAC_v2_mRNA16268	PB.53248.5|Tp57577_TGAC_v2_LG1:23718600-24287124(+)|c201969/f1p13/2292.path1
Tp57577_TGAC_v2_LG1	Tp57577_TGAC_v2_gene15733	Other	23733330	24290192	Tp57577_TGAC_v2_mRNA16268	PB.53248.7|Tp57577_TGAC_v2_LG1:23718600-24294520(+)|c31440/f2p11/1791.path1
Tp57577_TGAC_v2_LG1	Tp57577_TGAC_v2_gene15733	Other	23738214	24290237	PB.53248.6|Tp57577_TGAC_v2_LG1:23718600-24299668(+)|c28522/f2p10/1642.path1	Tp57577_TGAC_v2_mRNA16268
Tp57577_TGAC_v2_LG1	Tp57577_TGAC_v2_gene15739	IntronR	23859448	23859772	Tp57577_TGAC_v2_mRNA16274	PB.53339.2|Tp57577_TGAC_v2_LG1:23855851-23861099(+)|c251584/f1p4/3330.path1
Tp57577_TGAC_v2_LG1	Tp57577_TGAC_v2_gene15739	IntronR	23859892	23860340	Tp57577_TGAC_v2_mRNA16274	PB.53339.2|Tp57577_TGAC_v2_LG1:23855851-23861099(+)|c251584/f1p4/3330.path1
Tp57577_TGAC_v2_LG1	Tp57577_TGAC_v2_gene15739	IntronR	23857926	23858049	Tp57577_TGAC_v2_mRNA16274	PB.53339.2|Tp57577_TGAC_v2_LG1:23855851-23861099(+)|c251584/f1p4/3330.path1
Tp57577_TGAC_v2_LG1	Tp57577_TGAC_v2_gene15739	IntronR	23860400	23860578	Tp57577_TGAC_v2_mRNA16274	PB.53339.2|Tp57577_TGAC_v2_LG1:23855851-23861099(+)|c251584/f1p4/3330.path1
Tp57577_TGAC_v2_LG1	Tp57577_TGAC_v2_gene15739	IntronR	23858134	23858575	Tp57577_TGAC_v2_mRNA16274	PB.53339.2|Tp57577_TGAC_v2_LG1:23855851-23861099(+)|c251584/f1p4/3330.path1
Tp57577_TGAC_v2_LG1	Tp57577_TGAC_v2_gene15739	Other	23738214	24290237	PB.53248.6|Tp57577_TGAC_v2_LG1:23718600-24299668(+)|c28522/f2p10/1642.path1	Tp57577_TGAC_v2_mRNA16274
Tp57577_TGAC_v2_LG1	Tp57577_TGAC_v2_gene15739	Other	23738214	24290237	PB.53248.6|Tp57577_TGAC_v2_LG1:23718600-24299668(+)|c28522/f2p10/1642.path1	PB.53339.2|Tp57577_TGAC_v2_LG1:23855851-23861099(+)|c251584/f1p4/3330.path1
Tp57577_TGAC_v2_LG1	Tp57577_TGAC_v2_gene15739	Other	23727473	24290260	PB.53339.2|Tp57577_TGAC_v2_LG1:23855851-23861099(+)|c251584/f1p4/3330.path1	PB.53248.4|Tp57577_TGAC_v2_LG1:23718600-24294355(+)|c152314/f1p11/1607.path1
Tp57577_TGAC_v2_LG1	Tp57577_TGAC_v2_gene15739	Other	23737908	24289964	PB.53339.2|Tp57577_TGAC_v2_LG1:23855851-23861099(+)|c251584/f1p4/3330.path1	PB.53256.5|Tp57577_TGAC_v2_LG1:23736748-24294504(+)|c157781/f1p9/1769.path1
Tp57577_TGAC_v2_LG1	Tp57577_TGAC_v2_gene15739	Other	23722602	24286844	PB.53339.2|Tp57577_TGAC_v2_LG1:23855851-23861099(+)|c251584/f1p4/3330.path1	PB.53248.5|Tp57577_TGAC_v2_LG1:23718600-24287124(+)|c201969/f1p13/2292.path1
Tp57577_TGAC_v2_LG1	Tp57577_TGAC_v2_gene15739	Other	23733330	24290192	PB.53248.7|Tp57577_TGAC_v2_LG1:23718600-24294520(+)|c31440/f2p11/1791.path1	PB.53339.2|Tp57577_TGAC_v2_LG1:23855851-23861099(+)|c251584/f1p4/3330.path1
Tp57577_TGAC_v2_LG1	Tp57577_TGAC_v2_gene15739	Other	23737908	24289964	Tp57577_TGAC_v2_mRNA16274	PB.53256.5|Tp57577_TGAC_v2_LG1:23736748-24294504(+)|c157781/f1p9/1769.path1
Tp57577_TGAC_v2_LG1	Tp57577_TGAC_v2_gene15739	Other	23722602	24286844	Tp57577_TGAC_v2_mRNA16274	PB.53248.5|Tp57577_TGAC_v2_LG1:23718600-24287124(+)|c201969/f1p13/2292.path1
Tp57577_TGAC_v2_LG1	Tp57577_TGAC_v2_gene15739	Other	23733330	24290192	Tp57577_TGAC_v2_mRNA16274	PB.53248.7|Tp57577_TGAC_v2_LG1:23718600-24294520(+)|c31440/f2p11/1791.path1
Tp57577_TGAC_v2_LG1	Tp57577_TGAC_v2_gene15739	Other	23727473	24290260	Tp57577_TGAC_v2_mRNA16274	PB.53248.4|Tp57577_TGAC_v2_LG1:23718600-24294355(+)|c152314/f1p11/1607.path1
Tp57577_TGAC_v2_LG1	Tp57577_TGAC_v2_gene15744	AltP	23738214	24290237	PB.53248.6|Tp57577_TGAC_v2_LG1:23718600-24299668(+)|c28522/f2p10/1642.path1	Tp57577_TGAC_v2_mRNA16279
Tp57577_TGAC_v2_LG1	Tp57577_TGAC_v2_gene15744	AltP	23727473	24290260	Tp57577_TGAC_v2_mRNA16279	PB.53248.4|Tp57577_TGAC_v2_LG1:23718600-24294355(+)|c152314/f1p11/1607.path1
Tp57577_TGAC_v2_LG1	Tp57577_TGAC_v2_gene15744	AltP	23737908	24289964	Tp57577_TGAC_v2_mRNA16279	PB.53256.5|Tp57577_TGAC_v2_LG1:23736748-24294504(+)|c157781/f1p9/1769.path1
Tp57577_TGAC_v2_LG1	Tp57577_TGAC_v2_gene15744	AltP	23722602	24286844	Tp57577_TGAC_v2_mRNA16279	PB.53248.5|Tp57577_TGAC_v2_LG1:23718600-24287124(+)|c201969/f1p13/2292.path1
Tp57577_TGAC_v2_LG1	Tp57577_TGAC_v2_gene15744	AltP	23733330	24290192	Tp57577_TGAC_v2_mRNA16279	PB.53248.7|Tp57577_TGAC_v2_LG1:23718600-24294520(+)|c31440/f2p11/1791.path1
Tp57577_TGAC_v2_LG1	Tp57577_TGAC_v2_gene15747	AltP	23722602	24286844	PB.53248.5|Tp57577_TGAC_v2_LG1:23718600-24287124(+)|c201969/f1p13/2292.path1	PB.53389.2|Tp57577_TGAC_v2_LG1:23961523-23965665(+)|c254024/f1p2/3687.path1
Tp57577_TGAC_v2_LG1	Tp57577_TGAC_v2_gene15747	AltP	23738214	24290237	PB.53248.6|Tp57577_TGAC_v2_LG1:23718600-24299668(+)|c28522/f2p10/1642.path1	PB.53389.2|Tp57577_TGAC_v2_LG1:23961523-23965665(+)|c254024/f1p2/3687.path1
Tp57577_TGAC_v2_LG1	Tp57577_TGAC_v2_gene15747	AltP	23733330	24290192	PB.53248.7|Tp57577_TGAC_v2_LG1:23718600-24294520(+)|c31440/f2p11/1791.path1	PB.53389.2|Tp57577_TGAC_v2_LG1:23961523-23965665(+)|c254024/f1p2/3687.path1
Tp57577_TGAC_v2_LG1	Tp57577_TGAC_v2_gene15747	AltP	23727473	24290260	PB.53389.2|Tp57577_TGAC_v2_LG1:23961523-23965665(+)|c254024/f1p2/3687.path1	PB.53248.4|Tp57577_TGAC_v2_LG1:23718600-24294355(+)|c152314/f1p11/1607.path1
Tp57577_TGAC_v2_LG1	Tp57577_TGAC_v2_gene15747	AltP	23737908	24289964	PB.53389.2|Tp57577_TGAC_v2_LG1:23961523-23965665(+)|c254024/f1p2/3687.path1	PB.53256.5|Tp57577_TGAC_v2_LG1:23736748-24294504(+)|c157781/f1p9/1769.path1
Tp57577_TGAC_v2_LG1	Tp57577_TGAC_v2_gene15748	IntronR	23739991	23740096	PB.53256.1|Tp57577_TGAC_v2_LG1:23736664-23740402(+)|c154340/f1p7/1742.path1	PB.53256.2|Tp57577_TGAC_v2_LG1:23736664-23740357(+)|c225911/f1p4/2745.path1
Tp57577_TGAC_v2_LG1	Tp57577_TGAC_v2_gene15748	IntronR	23738095	23738144	PB.53256.1|Tp57577_TGAC_v2_LG1:23736664-23740402(+)|c154340/f1p7/1742.path1	PB.53256.2|Tp57577_TGAC_v2_LG1:23736664-23740357(+)|c225911/f1p4/2745.path1
Tp57577_TGAC_v2_LG1	Tp57577_TGAC_v2_gene15748	IntronR	23738373	23739274	PB.53256.1|Tp57577_TGAC_v2_LG1:23736664-23740402(+)|c154340/f1p7/1742.path1	PB.53256.2|Tp57577_TGAC_v2_LG1:23736664-23740357(+)|c225911/f1p4/2745.path1
Tp57577_TGAC_v2_LG1	Tp57577_TGAC_v2_gene15748	IntronR	23738373	23739275	Tp57577_TGAC_v2_mRNA16283	PB.53256.2|Tp57577_TGAC_v2_LG1:23736664-23740357(+)|c225911/f1p4/2745.path1
Tp57577_TGAC_v2_LG1	Tp57577_TGAC_v2_gene15748	IntronR	23739991	23740097	Tp57577_TGAC_v2_mRNA16283	PB.53256.2|Tp57577_TGAC_v2_LG1:23736664-23740357(+)|c225911/f1p4/2745.path1
Tp57577_TGAC_v2_LG1	Tp57577_TGAC_v2_gene15748	Other	23722602	24286844	PB.53248.5|Tp57577_TGAC_v2_LG1:23718600-24287124(+)|c201969/f1p13/2292.path1	PB.53256.2|Tp57577_TGAC_v2_LG1:23736664-23740357(+)|c225911/f1p4/2745.path1
Tp57577_TGAC_v2_LG1	Tp57577_TGAC_v2_gene15748	Other	23727473	24290260	PB.53256.1|Tp57577_TGAC_v2_LG1:23736664-23740402(+)|c154340/f1p7/1742.path1	PB.53248.4|Tp57577_TGAC_v2_LG1:23718600-24294355(+)|c152314/f1p11/1607.path1
Tp57577_TGAC_v2_LG1	Tp57577_TGAC_v2_gene15748	Other	23722602	24286844	PB.53256.1|Tp57577_TGAC_v2_LG1:23736664-23740402(+)|c154340/f1p7/1742.path1	PB.53248.5|Tp57577_TGAC_v2_LG1:23718600-24287124(+)|c201969/f1p13/2292.path1
Tp57577_TGAC_v2_LG1	Tp57577_TGAC_v2_gene15748	Other	23727473	24290260	PB.53248.4|Tp57577_TGAC_v2_LG1:23718600-24294355(+)|c152314/f1p11/1607.path1	PB.53256.2|Tp57577_TGAC_v2_LG1:23736664-23740357(+)|c225911/f1p4/2745.path1
Tp57577_TGAC_v2_LG1	Tp57577_TGAC_v2_gene15748	Other	23727473	24290260	Tp57577_TGAC_v2_mRNA16283	PB.53248.4|Tp57577_TGAC_v2_LG1:23718600-24294355(+)|c152314/f1p11/1607.path1
Tp57577_TGAC_v2_LG1	Tp57577_TGAC_v2_gene15748	Other	23722602	24286844	Tp57577_TGAC_v2_mRNA16283	PB.53248.5|Tp57577_TGAC_v2_LG1:23718600-24287124(+)|c201969/f1p13/2292.path1
Tp57577_TGAC_v2_LG1	Tp57577_TGAC_v2_gene15748	Other	23733330	24290192	Tp57577_TGAC_v2_mRNA16283	PB.53248.7|Tp57577_TGAC_v2_LG1:23718600-24294520(+)|c31440/f2p11/1791.path1
Tp57577_TGAC_v2_LG1	Tp57577_TGAC_v2_gene15748	Other	23733330	24290192	PB.53248.7|Tp57577_TGAC_v2_LG1:23718600-24294520(+)|c31440/f2p11/1791.path1	PB.53256.1|Tp57577_TGAC_v2_LG1:23736664-23740402(+)|c154340/f1p7/1742.path1
Tp57577_TGAC_v2_LG1	Tp57577_TGAC_v2_gene15748	Other	23733330	24290192	PB.53248.7|Tp57577_TGAC_v2_LG1:23718600-24294520(+)|c31440/f2p11/1791.path1	PB.53256.2|Tp57577_TGAC_v2_LG1:23736664-23740357(+)|c225911/f1p4/2745.path1
Tp57577_TGAC_v2_LG1	Tp57577_TGAC_v2_gene15748	Other	23727473	24290260	PB.53256.4|Tp57577_TGAC_v2_LG1:23736673-23740402(+)|c33327/f7p7/1871.path1	PB.53248.4|Tp57577_TGAC_v2_LG1:23718600-24294355(+)|c152314/f1p11/1607.path1
Tp57577_TGAC_v2_LG1	Tp57577_TGAC_v2_gene15748	Other	23722602	24286844	PB.53256.4|Tp57577_TGAC_v2_LG1:23736673-23740402(+)|c33327/f7p7/1871.path1	PB.53248.5|Tp57577_TGAC_v2_LG1:23718600-24287124(+)|c201969/f1p13/2292.path1
Tp57577_TGAC_v2_LG1	Tp57577_TGAC_v2_gene15748	Other	23733330	24290192	PB.53256.4|Tp57577_TGAC_v2_LG1:23736673-23740402(+)|c33327/f7p7/1871.path1	PB.53248.7|Tp57577_TGAC_v2_LG1:23718600-24294520(+)|c31440/f2p11/1791.path1
Tp57577_TGAC_v2_LG1	Tp57577_TGAC_v2_gene15750	Other	23738214	24290237	PB.53248.6|Tp57577_TGAC_v2_LG1:23718600-24299668(+)|c28522/f2p10/1642.path1	Tp57577_TGAC_v2_mRNA16285
Tp57577_TGAC_v2_LG1	Tp57577_TGAC_v2_gene15750	Other	23727473	24290260	Tp57577_TGAC_v2_mRNA16285	PB.53248.4|Tp57577_TGAC_v2_LG1:23718600-24294355(+)|c152314/f1p11/1607.path1
Tp57577_TGAC_v2_LG1	Tp57577_TGAC_v2_gene15750	Other	23737908	24289964	Tp57577_TGAC_v2_mRNA16285	PB.53256.5|Tp57577_TGAC_v2_LG1:23736748-24294504(+)|c157781/f1p9/1769.path1
Tp57577_TGAC_v2_LG1	Tp57577_TGAC_v2_gene15750	Other	23722602	24286844	Tp57577_TGAC_v2_mRNA16285	PB.53248.5|Tp57577_TGAC_v2_LG1:23718600-24287124(+)|c201969/f1p13/2292.path1
Tp57577_TGAC_v2_LG1	Tp57577_TGAC_v2_gene15750	Other	23733330	24290192	Tp57577_TGAC_v2_mRNA16285	PB.53248.7|Tp57577_TGAC_v2_LG1:23718600-24294520(+)|c31440/f2p11/1791.path1
Tp57577_TGAC_v2_LG1	Tp57577_TGAC_v2_gene15752	AltA	23787979	23788550	PB.53294.1|Tp57577_TGAC_v2_LG1:23785531-23789429(-)|c216557/f1p15/2440.path1	PB.53294.3|Tp57577_TGAC_v2_LG1:23785532-23789383(-)|c257669/f1p6/2872.path1
Tp57577_TGAC_v2_LG1	Tp57577_TGAC_v2_gene15752	AltA	23787979	23788549	PB.53294.1|Tp57577_TGAC_v2_LG1:23785531-23789429(-)|c216557/f1p15/2440.path1	PB.53296.3|Tp57577_TGAC_v2_LG1:23786027-23789411(-)|c251963/f1p11/2640.path1
Tp57577_TGAC_v2_LG1	Tp57577_TGAC_v2_gene15752	AltA	23788369	23788550	PB.53296.3|Tp57577_TGAC_v2_LG1:23786027-23789411(-)|c251963/f1p11/2640.path1	PB.53294.3|Tp57577_TGAC_v2_LG1:23785532-23789383(-)|c257669/f1p6/2872.path1
Tp57577_TGAC_v2_LG1	Tp57577_TGAC_v2_gene15752	IntronR	23787724	23787864	PB.53294.1|Tp57577_TGAC_v2_LG1:23785531-23789429(-)|c216557/f1p15/2440.path1	Tp57577_TGAC_v2_mRNA16287
Tp57577_TGAC_v2_LG1	Tp57577_TGAC_v2_gene15752	IntronR	23787501	23787585	PB.53294.1|Tp57577_TGAC_v2_LG1:23785531-23789429(-)|c216557/f1p15/2440.path1	PB.53294.3|Tp57577_TGAC_v2_LG1:23785532-23789383(-)|c257669/f1p6/2872.path1
Tp57577_TGAC_v2_LG1	Tp57577_TGAC_v2_gene15752	IntronR	23787724	23787863	PB.53294.1|Tp57577_TGAC_v2_LG1:23785531-23789429(-)|c216557/f1p15/2440.path1	PB.53294.2|Tp57577_TGAC_v2_LG1:23785531-23789429(-)|c211291/f1p9/2287.path1
Tp57577_TGAC_v2_LG1	Tp57577_TGAC_v2_gene15752	IntronR	23787501	23787586	Tp57577_TGAC_v2_mRNA16287	PB.53294.3|Tp57577_TGAC_v2_LG1:23785532-23789383(-)|c257669/f1p6/2872.path1
Tp57577_TGAC_v2_LG1	Tp57577_TGAC_v2_gene15752	Other	23786724	23787288	PB.53294.1|Tp57577_TGAC_v2_LG1:23785531-23789429(-)|c216557/f1p15/2440.path1	Tp57577_TGAC_v2_mRNA16287
Tp57577_TGAC_v2_LG1	Tp57577_TGAC_v2_gene15754	Other	23727473	24290260	Tp57577_TGAC_v2_mRNA16289	PB.53248.4|Tp57577_TGAC_v2_LG1:23718600-24294355(+)|c152314/f1p11/1607.path1
Tp57577_TGAC_v2_LG1	Tp57577_TGAC_v2_gene15754	Other	23738214	24290237	Tp57577_TGAC_v2_mRNA16289	PB.53248.6|Tp57577_TGAC_v2_LG1:23718600-24299668(+)|c28522/f2p10/1642.path1
Tp57577_TGAC_v2_LG1	Tp57577_TGAC_v2_gene15754	Other	23737908	24289964	Tp57577_TGAC_v2_mRNA16289	PB.53256.5|Tp57577_TGAC_v2_LG1:23736748-24294504(+)|c157781/f1p9/1769.path1
Tp57577_TGAC_v2_LG1	Tp57577_TGAC_v2_gene15754	Other	23722602	24286844	Tp57577_TGAC_v2_mRNA16289	PB.53248.5|Tp57577_TGAC_v2_LG1:23718600-24287124(+)|c201969/f1p13/2292.path1
Tp57577_TGAC_v2_LG1	Tp57577_TGAC_v2_gene15754	Other	23733330	24290192	Tp57577_TGAC_v2_mRNA16289	PB.53248.7|Tp57577_TGAC_v2_LG1:23718600-24294520(+)|c31440/f2p11/1791.path1
Tp57577_TGAC_v2_LG1	Tp57577_TGAC_v2_gene15754	Other	23727473	24290260	Tp57577_TGAC_v2_mRNA16290	PB.53248.4|Tp57577_TGAC_v2_LG1:23718600-24294355(+)|c152314/f1p11/1607.path1
Tp57577_TGAC_v2_LG1	Tp57577_TGAC_v2_gene15754	Other	23738214	24290237	Tp57577_TGAC_v2_mRNA16290	PB.53248.6|Tp57577_TGAC_v2_LG1:23718600-24299668(+)|c28522/f2p10/1642.path1
Tp57577_TGAC_v2_LG1	Tp57577_TGAC_v2_gene15754	Other	23737908	24289964	Tp57577_TGAC_v2_mRNA16290	PB.53256.5|Tp57577_TGAC_v2_LG1:23736748-24294504(+)|c157781/f1p9/1769.path1
Tp57577_TGAC_v2_LG1	Tp57577_TGAC_v2_gene15754	Other	23722602	24286844	Tp57577_TGAC_v2_mRNA16290	PB.53248.5|Tp57577_TGAC_v2_LG1:23718600-24287124(+)|c201969/f1p13/2292.path1
Tp57577_TGAC_v2_LG1	Tp57577_TGAC_v2_gene15754	Other	23733330	24290192	Tp57577_TGAC_v2_mRNA16290	PB.53248.7|Tp57577_TGAC_v2_LG1:23718600-24294520(+)|c31440/f2p11/1791.path1
Tp57577_TGAC_v2_LG1	Tp57577_TGAC_v2_gene15758	IntronR	23667972	23668642	Tp57577_TGAC_v2_mRNA16295	PB.53233.1|Tp57577_TGAC_v2_LG1:23666262-23668980(-)|c34718/f2p4/1835.path1
Tp57577_TGAC_v2_LG1	Tp57577_TGAC_v2_gene15758	IntronR	23666705	23666859	Tp57577_TGAC_v2_mRNA16295	PB.53233.1|Tp57577_TGAC_v2_LG1:23666262-23668980(-)|c34718/f2p4/1835.path1
Tp57577_TGAC_v2_LG1	Tp57577_TGAC_v2_gene15758	IntronR	23666705	23666858	PB.53233.2|Tp57577_TGAC_v2_LG1:23666265-23668980(-)|c162675/f2p4/1700.path1	PB.53233.1|Tp57577_TGAC_v2_LG1:23666262-23668980(-)|c34718/f2p4/1835.path1
Tp57577_TGAC_v2_LG1	Tp57577_TGAC_v2_gene15759	AltP	23781391	23781759	Tp57577_TGAC_v2_mRNA16296	PB.53286.1|Tp57577_TGAC_v2_LG1:23778957-23784534(-)|c235256/f1p6/2874.path1
Tp57577_TGAC_v2_LG1	Tp57577_TGAC_v2_gene15760	Other	23722602	24286844	Tp57577_TGAC_v2_mRNA16297	PB.53248.5|Tp57577_TGAC_v2_LG1:23718600-24287124(+)|c201969/f1p13/2292.path1
Tp57577_TGAC_v2_LG1	Tp57577_TGAC_v2_gene15761	Other	23733585	23734867	Tp57577_TGAC_v2_mRNA16298	PB.53255.1|Tp57577_TGAC_v2_LG1:23732111-23735171(+)|c207462/f1p0/2237.path1
Tp57577_TGAC_v2_LG1	Tp57577_TGAC_v2_gene15761	Other	23727473	24290260	Tp57577_TGAC_v2_mRNA16298	PB.53248.4|Tp57577_TGAC_v2_LG1:23718600-24294355(+)|c152314/f1p11/1607.path1
Tp57577_TGAC_v2_LG1	Tp57577_TGAC_v2_gene15761	Other	23722602	24286844	Tp57577_TGAC_v2_mRNA16298	PB.53248.5|Tp57577_TGAC_v2_LG1:23718600-24287124(+)|c201969/f1p13/2292.path1
Tp57577_TGAC_v2_LG1	Tp57577_TGAC_v2_gene15761	Other	23722602	24286844	PB.53248.5|Tp57577_TGAC_v2_LG1:23718600-24287124(+)|c201969/f1p13/2292.path1	PB.53255.1|Tp57577_TGAC_v2_LG1:23732111-23735171(+)|c207462/f1p0/2237.path1
Tp57577_TGAC_v2_LG1	Tp57577_TGAC_v2_gene15761	Other	23727473	24290260	PB.53255.1|Tp57577_TGAC_v2_LG1:23732111-23735171(+)|c207462/f1p0/2237.path1	PB.53248.4|Tp57577_TGAC_v2_LG1:23718600-24294355(+)|c152314/f1p11/1607.path1
Tp57577_TGAC_v2_LG1	Tp57577_TGAC_v2_gene15761	AltP	23732273	23732906	Tp57577_TGAC_v2_mRNA16298	PB.53255.1|Tp57577_TGAC_v2_LG1:23732111-23735171(+)|c207462/f1p0/2237.path1
Tp57577_TGAC_v2_LG1	Tp57577_TGAC_v2_gene15763	IntronR	23779948	23780084	PB.53286.2|Tp57577_TGAC_v2_LG1:23779359-23782756(-)|c220122/f1p7/2741.path1	PB.53286.1|Tp57577_TGAC_v2_LG1:23778957-23784534(-)|c235256/f1p6/2874.path1
Tp57577_TGAC_v2_LG1	Tp57577_TGAC_v2_gene15763	IntronR	23779948	23780036	Tp57577_TGAC_v2_mRNA16300	PB.53286.2|Tp57577_TGAC_v2_LG1:23779359-23782756(-)|c220122/f1p7/2741.path1
Tp57577_TGAC_v2_LG1	Tp57577_TGAC_v2_gene15765	IntronR	23947201	23947420	PB.53382.2|Tp57577_TGAC_v2_LG1:23946002-23948728(-)|c123220/f1p2/1396.path1	Tp57577_TGAC_v2_mRNA16302
Tp57577_TGAC_v2_LG1	Tp57577_TGAC_v2_gene15766	IntronR	23719669	23719796	PB.53248.2|Tp57577_TGAC_v2_LG1:23718517-23722855(+)|c213027/f1p8/2243.path1	PB.53248.4|Tp57577_TGAC_v2_LG1:23718600-24294355(+)|c152314/f1p11/1607.path1
Tp57577_TGAC_v2_LG1	Tp57577_TGAC_v2_gene15766	IntronR	23721660	23721685	PB.53248.2|Tp57577_TGAC_v2_LG1:23718517-23722855(+)|c213027/f1p8/2243.path1	Tp57577_TGAC_v2_mRNA16303
Tp57577_TGAC_v2_LG1	Tp57577_TGAC_v2_gene15768	Other	23738214	24290237	PB.53248.6|Tp57577_TGAC_v2_LG1:23718600-24299668(+)|c28522/f2p10/1642.path1	Tp57577_TGAC_v2_mRNA16305
Tp57577_TGAC_v2_LG1	Tp57577_TGAC_v2_gene15768	Other	23727473	24290260	Tp57577_TGAC_v2_mRNA16305	PB.53248.4|Tp57577_TGAC_v2_LG1:23718600-24294355(+)|c152314/f1p11/1607.path1
Tp57577_TGAC_v2_LG1	Tp57577_TGAC_v2_gene15768	Other	23737908	24289964	Tp57577_TGAC_v2_mRNA16305	PB.53256.5|Tp57577_TGAC_v2_LG1:23736748-24294504(+)|c157781/f1p9/1769.path1
Tp57577_TGAC_v2_LG1	Tp57577_TGAC_v2_gene15768	Other	23722602	24286844	Tp57577_TGAC_v2_mRNA16305	PB.53248.5|Tp57577_TGAC_v2_LG1:23718600-24287124(+)|c201969/f1p13/2292.path1
Tp57577_TGAC_v2_LG1	Tp57577_TGAC_v2_gene15768	Other	23733330	24290192	Tp57577_TGAC_v2_mRNA16305	PB.53248.7|Tp57577_TGAC_v2_LG1:23718600-24294520(+)|c31440/f2p11/1791.path1
Tp57577_TGAC_v2_LG1	Tp57577_TGAC_v2_gene15769	AltA	23823545	23824807	Tp57577_TGAC_v2_mRNA16306	PB.53321.4|Tp57577_TGAC_v2_LG1:23822210-23831325(-)|c33049/f3p1/1850.path1
Tp57577_TGAC_v2_LG1	Tp57577_TGAC_v2_gene15769	AltA	23822992	23823388	Tp57577_TGAC_v2_mRNA16306	PB.53321.4|Tp57577_TGAC_v2_LG1:23822210-23831325(-)|c33049/f3p1/1850.path1
Tp57577_TGAC_v2_LG1	Tp57577_TGAC_v2_gene15769	IntronR	23822863	23822966	Tp57577_TGAC_v2_mRNA16306	PB.53321.4|Tp57577_TGAC_v2_LG1:23822210-23831325(-)|c33049/f3p1/1850.path1
Tp57577_TGAC_v2_LG1	Tp57577_TGAC_v2_gene15769	IntronR	23832446	23832542	Tp57577_TGAC_v2_mRNA16306	PB.53323.1|Tp57577_TGAC_v2_LG1:23829517-23834368(-)|c13551/f2p5/1129.path1
Tp57577_TGAC_v2_LG1	Tp57577_TGAC_v2_gene16918	AltD	4568822	4569405	Tp57577_TGAC_v2_mRNA17503	PB.37000.3|Tp57577_TGAC_v2_LG1:4568165-4571302(+)|c236783/f1p23/2696.path1
Tp57577_TGAC_v2_LG1	Tp57577_TGAC_v2_gene16918	IntronR	4569157	4569405	PB.37000.2|Tp57577_TGAC_v2_LG1:4568160-4571208(+)|c240922/f1p21/2951.path1	PB.37000.3|Tp57577_TGAC_v2_LG1:4568165-4571302(+)|c236783/f1p23/2696.path1
Tp57577_TGAC_v2_LG1	Tp57577_TGAC_v2_gene16918	IntronR	4569978	4570092	PB.37000.2|Tp57577_TGAC_v2_LG1:4568160-4571208(+)|c240922/f1p21/2951.path1	PB.37000.3|Tp57577_TGAC_v2_LG1:4568165-4571302(+)|c236783/f1p23/2696.path1
Tp57577_TGAC_v2_LG1	Tp57577_TGAC_v2_gene16918	IntronR	4568822	4569404	Tp57577_TGAC_v2_mRNA17503	PB.37000.2|Tp57577_TGAC_v2_LG1:4568160-4571208(+)|c240922/f1p21/2951.path1
Tp57577_TGAC_v2_LG1	Tp57577_TGAC_v2_gene16918	IntronR	4569654	4569715	Tp57577_TGAC_v2_mRNA17503	PB.37000.2|Tp57577_TGAC_v2_LG1:4568160-4571208(+)|c240922/f1p21/2951.path1
Tp57577_TGAC_v2_LG1	Tp57577_TGAC_v2_gene16918	IntronR	4569726	4569804	Tp57577_TGAC_v2_mRNA17503	PB.37000.2|Tp57577_TGAC_v2_LG1:4568160-4571208(+)|c240922/f1p21/2951.path1
Tp57577_TGAC_v2_LG1	Tp57577_TGAC_v2_gene16918	IntronR	4569978	4570093	Tp57577_TGAC_v2_mRNA17503	PB.37000.2|Tp57577_TGAC_v2_LG1:4568160-4571208(+)|c240922/f1p21/2951.path1
Tp57577_TGAC_v2_LG1	Tp57577_TGAC_v2_gene16921	AltP	4507766	4508052	PB.36945.1|Tp57577_TGAC_v2_LG1:4504768-4508548(+)|c173073/f1p1/1914.path1	Tp57577_TGAC_v2_mRNA17506
Tp57577_TGAC_v2_LG1	Tp57577_TGAC_v2_gene16922	IntronR	4407507	4408182	PB.36893.2|Tp57577_TGAC_v2_LG1:4407152-4409627(+)|c174020/f1p9/1969.path1	Tp57577_TGAC_v2_mRNA17507
Tp57577_TGAC_v2_LG1	Tp57577_TGAC_v2_gene16923	IntronR	4540709	4540800	PB.36981.1|Tp57577_TGAC_v2_LG1:4540007-4543672(-)|c193888/f1p0/2081.path1	Tp57577_TGAC_v2_mRNA17508
Tp57577_TGAC_v2_LG1	Tp57577_TGAC_v2_gene16938	AltD	4400187	4400414	PB.36888.2|Tp57577_TGAC_v2_LG1:4398861-4402041(+)|c172147/f1p1/1982.path1	Tp57577_TGAC_v2_mRNA17523
Tp57577_TGAC_v2_LG1	Tp57577_TGAC_v2_gene16938	IntronR	4400987	4401079	PB.36888.2|Tp57577_TGAC_v2_LG1:4398861-4402041(+)|c172147/f1p1/1982.path1	Tp57577_TGAC_v2_mRNA17523
Tp57577_TGAC_v2_LG1	Tp57577_TGAC_v2_gene16940	ExonS	4447494	4448198	PB.36908.1|Tp57577_TGAC_v2_LG1:4445838-4448709(-)|c192647/f1p8/2095.path1	PB.36908.2|Tp57577_TGAC_v2_LG1:4445989-4448343(-)|c184006/f1p7/1878.path1
Tp57577_TGAC_v2_LG1	Tp57577_TGAC_v2_gene16940	IntronR	4447258	4447376	PB.36908.1|Tp57577_TGAC_v2_LG1:4445838-4448709(-)|c192647/f1p8/2095.path1	Tp57577_TGAC_v2_mRNA17525
Tp57577_TGAC_v2_LG1	Tp57577_TGAC_v2_gene16941	IntronR	4532801	4532902	Tp57577_TGAC_v2_mRNA17526	PB.36970.2|Tp57577_TGAC_v2_LG1:4529579-4536806(+)|c208549/f1p5/2322.path1
Tp57577_TGAC_v2_LG1	Tp57577_TGAC_v2_gene16945	IntronR	4524358	4524445	PB.36964.1|Tp57577_TGAC_v2_LG1:4521923-4525863(-)|c122838/f1p1/1446.path1	Tp57577_TGAC_v2_mRNA17530
Tp57577_TGAC_v2_LG1	Tp57577_TGAC_v2_gene16950	AltP	4473458	4476089	Tp57577_TGAC_v2_mRNA17536	PB.36915.4|Tp57577_TGAC_v2_LG1:4474131-4475874(+)|c159478/f1p0/1661.path1
Tp57577_TGAC_v2_LG1	Tp57577_TGAC_v2_gene16950	AltP	4480617	4480732	Tp57577_TGAC_v2_mRNA17536	PB.36915.1|Tp57577_TGAC_v2_LG1:4470568-4482175(+)|c259732/f1p2/3542.path1
Tp57577_TGAC_v2_LG1	Tp57577_TGAC_v2_gene16950	AltP	4473458	4476088	PB.36915.1|Tp57577_TGAC_v2_LG1:4470568-4482175(+)|c259732/f1p2/3542.path1	PB.36915.4|Tp57577_TGAC_v2_LG1:4474131-4475874(+)|c159478/f1p0/1661.path1
Tp57577_TGAC_v2_LG1	Tp57577_TGAC_v2_gene16957	IntronR	4383626	4385576	Tp57577_TGAC_v2_mRNA17543	PB.36876.4|Tp57577_TGAC_v2_LG1:4382221-4386570(+)|c260162/f1p2/3753.path1
Tp57577_TGAC_v2_LG1	Tp57577_TGAC_v2_gene16957	IntronR	4383371	4383467	Tp57577_TGAC_v2_mRNA17543	PB.36876.4|Tp57577_TGAC_v2_LG1:4382221-4386570(+)|c260162/f1p2/3753.path1
Tp57577_TGAC_v2_LG1	Tp57577_TGAC_v2_gene16957	IntronR	4383626	4385575	PB.36876.2|Tp57577_TGAC_v2_LG1:4382188-4386570(+)|c244311/f1p2/3113.path1	PB.36876.4|Tp57577_TGAC_v2_LG1:4382221-4386570(+)|c260162/f1p2/3753.path1
Tp57577_TGAC_v2_LG1	Tp57577_TGAC_v2_gene17011	AltA	3609923	3610012	PB.36007.4|Tp57577_TGAC_v2_LG1:3606320-3612523(+)|c167242/f1p0/1662.path1	PB.36007.3|Tp57577_TGAC_v2_LG1:3606310-3612470(+)|c184005/f1p0/1814.path1
Tp57577_TGAC_v2_LG1	Tp57577_TGAC_v2_gene17011	AltA	3609923	3610013	Tp57577_TGAC_v2_mRNA17597	PB.36007.4|Tp57577_TGAC_v2_LG1:3606320-3612523(+)|c167242/f1p0/1662.path1
Tp57577_TGAC_v2_LG1	Tp57577_TGAC_v2_gene17011	AltA	3606461	3606858	Tp57577_TGAC_v2_mRNA17597	PB.36007.3|Tp57577_TGAC_v2_LG1:3606310-3612470(+)|c184005/f1p0/1814.path1
Tp57577_TGAC_v2_LG1	Tp57577_TGAC_v2_gene17011	IntronR	3607308	3607508	PB.36007.4|Tp57577_TGAC_v2_LG1:3606320-3612523(+)|c167242/f1p0/1662.path1	PB.36007.3|Tp57577_TGAC_v2_LG1:3606310-3612470(+)|c184005/f1p0/1814.path1
Tp57577_TGAC_v2_LG1	Tp57577_TGAC_v2_gene17011	IntronR	3607308	3607509	Tp57577_TGAC_v2_mRNA17597	PB.36007.3|Tp57577_TGAC_v2_LG1:3606310-3612470(+)|c184005/f1p0/1814.path1
Tp57577_TGAC_v2_LG1	Tp57577_TGAC_v2_gene17013	AltA	3663699	3663794	Tp57577_TGAC_v2_mRNA17599	PB.36059.2|Tp57577_TGAC_v2_LG1:3659144-3664383(+)|c197405/f1p1/2046.path1
Tp57577_TGAC_v2_LG1	Tp57577_TGAC_v2_gene17018	AltP	3567672	3570374	Tp57577_TGAC_v2_mRNA17604	PB.35979.2|Tp57577_TGAC_v2_LG1:3567330-3571030(-)|c259751/f1p1/3823.path1
Tp57577_TGAC_v2_LG1	Tp57577_TGAC_v2_gene17028	IntronR	3593313	3593409	PB.35999.1|Tp57577_TGAC_v2_LG1:3589777-3598610(-)|c264009/f2p11/4229.path1	Tp57577_TGAC_v2_mRNA17614
Tp57577_TGAC_v2_LG1	Tp57577_TGAC_v2_gene17028	AltP	3593815	3593928	PB.35999.1|Tp57577_TGAC_v2_LG1:3589777-3598610(-)|c264009/f2p11/4229.path1	PB.35999.3|Tp57577_TGAC_v2_LG1:3589901-3595589(-)|c257718/f1p9/3317.path1
Tp57577_TGAC_v2_LG1	Tp57577_TGAC_v2_gene17028	AltP	3595247	3595547	PB.35999.1|Tp57577_TGAC_v2_LG1:3589777-3598610(-)|c264009/f2p11/4229.path1	PB.35999.3|Tp57577_TGAC_v2_LG1:3589901-3595589(-)|c257718/f1p9/3317.path1
Tp57577_TGAC_v2_LG1	Tp57577_TGAC_v2_gene17028	AltP	3593815	3593929	Tp57577_TGAC_v2_mRNA17614	PB.35999.3|Tp57577_TGAC_v2_LG1:3589901-3595589(-)|c257718/f1p9/3317.path1
Tp57577_TGAC_v2_LG1	Tp57577_TGAC_v2_gene17028	AltP	3595247	3595547	Tp57577_TGAC_v2_mRNA17614	PB.35999.3|Tp57577_TGAC_v2_LG1:3589901-3595589(-)|c257718/f1p9/3317.path1
Tp57577_TGAC_v2_LG1	Tp57577_TGAC_v2_gene17030	AltP	3517695	3518513	PB.35933.2|Tp57577_TGAC_v2_LG1:3517049-3519402(+)|c201280/f1p5/2377.path1	Tp57577_TGAC_v2_mRNA17616
Tp57577_TGAC_v2_LG1	Tp57577_TGAC_v2_gene17034	ExonS	3496157	3497250	Tp57577_TGAC_v2_mRNA17620	PB.35915.4|Tp57577_TGAC_v2_LG1:3494624-3499882(+)|c177169/f1p7/1901.path1
Tp57577_TGAC_v2_LG1	Tp57577_TGAC_v2_gene17034	AltD	3496157	3497249	PB.35915.3|Tp57577_TGAC_v2_LG1:3494526-3499944(+)|c186325/f1p6/2213.path1	PB.35915.4|Tp57577_TGAC_v2_LG1:3494624-3499882(+)|c177169/f1p7/1901.path1
Tp57577_TGAC_v2_LG1	Tp57577_TGAC_v2_gene17034	IntronR	3498078	3498202	PB.35915.3|Tp57577_TGAC_v2_LG1:3494526-3499944(+)|c186325/f1p6/2213.path1	PB.35915.4|Tp57577_TGAC_v2_LG1:3494624-3499882(+)|c177169/f1p7/1901.path1
Tp57577_TGAC_v2_LG1	Tp57577_TGAC_v2_gene17034	IntronR	3496123	3496519	PB.35915.3|Tp57577_TGAC_v2_LG1:3494526-3499944(+)|c186325/f1p6/2213.path1	PB.35915.2|Tp57577_TGAC_v2_LG1:3494508-3499854(+)|c187447/f1p3/2358.path1
Tp57577_TGAC_v2_LG1	Tp57577_TGAC_v2_gene17034	IntronR	3498531	3499082	PB.35915.3|Tp57577_TGAC_v2_LG1:3494526-3499944(+)|c186325/f1p6/2213.path1	PB.35915.2|Tp57577_TGAC_v2_LG1:3494508-3499854(+)|c187447/f1p3/2358.path1
Tp57577_TGAC_v2_LG1	Tp57577_TGAC_v2_gene17034	IntronR	3497966	3498062	PB.35915.3|Tp57577_TGAC_v2_LG1:3494526-3499944(+)|c186325/f1p6/2213.path1	PB.35915.2|Tp57577_TGAC_v2_LG1:3494508-3499854(+)|c187447/f1p3/2358.path1
Tp57577_TGAC_v2_LG1	Tp57577_TGAC_v2_gene17034	IntronR	3498078	3498203	Tp57577_TGAC_v2_mRNA17620	PB.35915.4|Tp57577_TGAC_v2_LG1:3494624-3499882(+)|c177169/f1p7/1901.path1
Tp57577_TGAC_v2_LG1	Tp57577_TGAC_v2_gene17034	IntronR	3496157	3496493	Tp57577_TGAC_v2_mRNA17620	PB.35915.3|Tp57577_TGAC_v2_LG1:3494526-3499944(+)|c186325/f1p6/2213.path1
Tp57577_TGAC_v2_LG1	Tp57577_TGAC_v2_gene17034	IntronR	3497966	3498063	Tp57577_TGAC_v2_mRNA17620	PB.35915.2|Tp57577_TGAC_v2_LG1:3494508-3499854(+)|c187447/f1p3/2358.path1
Tp57577_TGAC_v2_LG1	Tp57577_TGAC_v2_gene17034	IntronR	3498531	3499083	Tp57577_TGAC_v2_mRNA17620	PB.35915.2|Tp57577_TGAC_v2_LG1:3494508-3499854(+)|c187447/f1p3/2358.path1
Tp57577_TGAC_v2_LG1	Tp57577_TGAC_v2_gene17034	Other	3496123	3497249	PB.35915.2|Tp57577_TGAC_v2_LG1:3494508-3499854(+)|c187447/f1p3/2358.path1	PB.35915.4|Tp57577_TGAC_v2_LG1:3494624-3499882(+)|c177169/f1p7/1901.path1
Tp57577_TGAC_v2_LG1	Tp57577_TGAC_v2_gene17034	AltP	3496123	3496519	Tp57577_TGAC_v2_mRNA17620	PB.35915.2|Tp57577_TGAC_v2_LG1:3494508-3499854(+)|c187447/f1p3/2358.path1
Tp57577_TGAC_v2_LG1	Tp57577_TGAC_v2_gene17041	IntronR	3542264	3542318	Tp57577_TGAC_v2_mRNA17627	PB.35954.1|Tp57577_TGAC_v2_LG1:3536688-3542917(+)|c254961/f1p4/3500.path1
Tp57577_TGAC_v2_LG1	Tp57577_TGAC_v2_gene17046	IntronR	3633638	3633816	Tp57577_TGAC_v2_mRNA17633	PB.36032.1|Tp57577_TGAC_v2_LG1:3631988-3634341(+)|c191537/f1p2/1940.path1
Tp57577_TGAC_v2_LG1	Tp57577_TGAC_v2_gene17052	ExonS	3738070	3739098	Tp57577_TGAC_v2_mRNA17639	PB.36121.1|Tp57577_TGAC_v2_LG1:3734809-3743815(-)|c185209/f1p0/1925.path1
Tp57577_TGAC_v2_LG1	Tp57577_TGAC_v2_gene17052	AltA	3735396	3735626	PB.36121.5|Tp57577_TGAC_v2_LG1:3734840-3739547(-)|c113978/f1p0/1183.path1	PB.36121.6|Tp57577_TGAC_v2_LG1:3734896-3739565(-)|c118979/f1p0/1185.path1
Tp57577_TGAC_v2_LG1	Tp57577_TGAC_v2_gene17052	AltA	3735391	3735627	Tp57577_TGAC_v2_mRNA17639	PB.36121.6|Tp57577_TGAC_v2_LG1:3734896-3739565(-)|c118979/f1p0/1185.path1
Tp57577_TGAC_v2_LG1	Tp57577_TGAC_v2_gene17052	AltA	3735391	3735627	Tp57577_TGAC_v2_mRNA17639	Tp57577_TGAC_v2_mRNA17640
Tp57577_TGAC_v2_LG1	Tp57577_TGAC_v2_gene17052	IntronR	3735391	3735627	PB.36121.4|Tp57577_TGAC_v2_LG1:3734839-3739456(-)|c124989/f1p0/1337.path1	Tp57577_TGAC_v2_mRNA17639
Tp57577_TGAC_v2_LG1	Tp57577_TGAC_v2_gene17052	IntronR	3735421	3735626	PB.36121.4|Tp57577_TGAC_v2_LG1:3734839-3739456(-)|c124989/f1p0/1337.path1	PB.36121.6|Tp57577_TGAC_v2_LG1:3734896-3739565(-)|c118979/f1p0/1185.path1
Tp57577_TGAC_v2_LG1	Tp57577_TGAC_v2_gene17052	IntronR	3735396	3735627	PB.36121.4|Tp57577_TGAC_v2_LG1:3734839-3739456(-)|c124989/f1p0/1337.path1	Tp57577_TGAC_v2_mRNA17640
Tp57577_TGAC_v2_LG1	Tp57577_TGAC_v2_gene17052	IntronR	3735396	3735626	PB.36121.4|Tp57577_TGAC_v2_LG1:3734839-3739456(-)|c124989/f1p0/1337.path1	PB.36121.5|Tp57577_TGAC_v2_LG1:3734840-3739547(-)|c113978/f1p0/1183.path1
Tp57577_TGAC_v2_LG1	Tp57577_TGAC_v2_gene17052	IntronR	3735391	3735626	PB.36121.4|Tp57577_TGAC_v2_LG1:3734839-3739456(-)|c124989/f1p0/1337.path1	PB.36121.1|Tp57577_TGAC_v2_LG1:3734809-3743815(-)|c185209/f1p0/1925.path1
Tp57577_TGAC_v2_LG1	Tp57577_TGAC_v2_gene17052	AltP	3737286	3737456	PB.36121.5|Tp57577_TGAC_v2_LG1:3734840-3739547(-)|c113978/f1p0/1183.path1	PB.36121.6|Tp57577_TGAC_v2_LG1:3734896-3739565(-)|c118979/f1p0/1185.path1
Tp57577_TGAC_v2_LG1	Tp57577_TGAC_v2_gene17052	AltP	3737286	3737456	Tp57577_TGAC_v2_mRNA17639	PB.36121.5|Tp57577_TGAC_v2_LG1:3734840-3739547(-)|c113978/f1p0/1183.path1
Tp57577_TGAC_v2_LG1	Tp57577_TGAC_v2_gene17053	IntronR	3701919	3702003	PB.36094.1|Tp57577_TGAC_v2_LG1:3699994-3702133(-)|c95581/f1p0/871.path1	Tp57577_TGAC_v2_mRNA17641
Tp57577_TGAC_v2_LG1	Tp57577_TGAC_v2_gene17054	AltA	3635084	3635194	PB.36038.1|Tp57577_TGAC_v2_LG1:3634612-3640246(-)|c151331/f1p0/1719.path1	Tp57577_TGAC_v2_mRNA17642
Tp57577_TGAC_v2_LG1	Tp57577_TGAC_v2_gene17054	AltP	3635257	3635434	PB.36038.1|Tp57577_TGAC_v2_LG1:3634612-3640246(-)|c151331/f1p0/1719.path1	Tp57577_TGAC_v2_mRNA17642
Tp57577_TGAC_v2_LG1	Tp57577_TGAC_v2_gene1761	IntronR	15710601	15711002	PB.47469.1|Tp57577_TGAC_v2_LG1:15709768-15713367(-)|c117655/f1p1/1173.path1	Tp57577_TGAC_v2_mRNA1801
Tp57577_TGAC_v2_LG1	Tp57577_TGAC_v2_gene1766	IntronR	15559220	15559307	PB.47375.1|Tp57577_TGAC_v2_LG1:15557945-15560421(-)|c165584/f2p68/1729.path1	Tp57577_TGAC_v2_mRNA1806
Tp57577_TGAC_v2_LG1	Tp57577_TGAC_v2_gene1773	AltD	15528572	15528966	PB.47356.6|Tp57577_TGAC_v2_LG1:15527842-15530860(-)|c236306/f1p7/2748.path1	PB.47356.3|Tp57577_TGAC_v2_LG1:15527729-15530729(-)|c227822/f1p7/2622.path1
Tp57577_TGAC_v2_LG1	Tp57577_TGAC_v2_gene1773	AltD	15528572	15528967	Tp57577_TGAC_v2_mRNA1814	PB.47356.6|Tp57577_TGAC_v2_LG1:15527842-15530860(-)|c236306/f1p7/2748.path1
Tp57577_TGAC_v2_LG1	Tp57577_TGAC_v2_gene1773	IntronR	15529253	15529570	PB.47356.4|Tp57577_TGAC_v2_LG1:15527741-15530769(-)|c84624/f1p6/775.path1	PB.47356.6|Tp57577_TGAC_v2_LG1:15527842-15530860(-)|c236306/f1p7/2748.path1
Tp57577_TGAC_v2_LG1	Tp57577_TGAC_v2_gene1773	IntronR	15529713	15530695	PB.47356.4|Tp57577_TGAC_v2_LG1:15527741-15530769(-)|c84624/f1p6/775.path1	PB.47356.6|Tp57577_TGAC_v2_LG1:15527842-15530860(-)|c236306/f1p7/2748.path1
Tp57577_TGAC_v2_LG1	Tp57577_TGAC_v2_gene1773	IntronR	15529253	15529571	Tp57577_TGAC_v2_mRNA1814	PB.47356.6|Tp57577_TGAC_v2_LG1:15527842-15530860(-)|c236306/f1p7/2748.path1
Tp57577_TGAC_v2_LG1	Tp57577_TGAC_v2_gene1773	AltP	15528233	15529182	PB.47356.4|Tp57577_TGAC_v2_LG1:15527741-15530769(-)|c84624/f1p6/775.path1	PB.47356.6|Tp57577_TGAC_v2_LG1:15527842-15530860(-)|c236306/f1p7/2748.path1
Tp57577_TGAC_v2_LG1	Tp57577_TGAC_v2_gene1773	AltP	15528233	15529182	PB.47356.4|Tp57577_TGAC_v2_LG1:15527741-15530769(-)|c84624/f1p6/775.path1	PB.47356.3|Tp57577_TGAC_v2_LG1:15527729-15530729(-)|c227822/f1p7/2622.path1
Tp57577_TGAC_v2_LG1	Tp57577_TGAC_v2_gene1773	AltP	15528233	15529182	Tp57577_TGAC_v2_mRNA1814	PB.47356.4|Tp57577_TGAC_v2_LG1:15527741-15530769(-)|c84624/f1p6/775.path1
Tp57577_TGAC_v2_LG1	Tp57577_TGAC_v2_gene1775	AltD	15498521	15499255	PB.47310.3|Tp57577_TGAC_v2_LG1:15497818-15501451(-)|c228430/f1p18/2430.path1	Tp57577_TGAC_v2_mRNA1816
Tp57577_TGAC_v2_LG1	Tp57577_TGAC_v2_gene1781	IntronR	15722123	15722661	Tp57577_TGAC_v2_mRNA1822	PB.47474.4|Tp57577_TGAC_v2_LG1:15718222-15723935(+)|c196828/f1p8/2178.path1
Tp57577_TGAC_v2_LG1	Tp57577_TGAC_v2_gene1781	IntronR	15722719	15722816	Tp57577_TGAC_v2_mRNA1822	PB.47474.4|Tp57577_TGAC_v2_LG1:15718222-15723935(+)|c196828/f1p8/2178.path1
Tp57577_TGAC_v2_LG1	Tp57577_TGAC_v2_gene1781	IntronR	15723380	15723537	Tp57577_TGAC_v2_mRNA1822	PB.47474.2|Tp57577_TGAC_v2_LG1:15718146-15724076(+)|c233899/f1p5/2613.path1
Tp57577_TGAC_v2_LG1	Tp57577_TGAC_v2_gene1781	IntronR	15721927	15722073	Tp57577_TGAC_v2_mRNA1822	PB.47474.2|Tp57577_TGAC_v2_LG1:15718146-15724076(+)|c233899/f1p5/2613.path1
Tp57577_TGAC_v2_LG1	Tp57577_TGAC_v2_gene1781	IntronR	15722123	15722660	PB.47474.3|Tp57577_TGAC_v2_LG1:15718148-15723985(+)|c178270/f1p7/1821.path1	PB.47474.4|Tp57577_TGAC_v2_LG1:15718222-15723935(+)|c196828/f1p8/2178.path1
Tp57577_TGAC_v2_LG1	Tp57577_TGAC_v2_gene1781	IntronR	15722719	15722815	PB.47474.3|Tp57577_TGAC_v2_LG1:15718148-15723985(+)|c178270/f1p7/1821.path1	PB.47474.4|Tp57577_TGAC_v2_LG1:15718222-15723935(+)|c196828/f1p8/2178.path1
Tp57577_TGAC_v2_LG1	Tp57577_TGAC_v2_gene1781	IntronR	15723380	15723536	PB.47474.3|Tp57577_TGAC_v2_LG1:15718148-15723985(+)|c178270/f1p7/1821.path1	PB.47474.4|Tp57577_TGAC_v2_LG1:15718222-15723935(+)|c196828/f1p8/2178.path1
Tp57577_TGAC_v2_LG1	Tp57577_TGAC_v2_gene1781	IntronR	15721927	15722072	PB.47474.3|Tp57577_TGAC_v2_LG1:15718148-15723985(+)|c178270/f1p7/1821.path1	PB.47474.2|Tp57577_TGAC_v2_LG1:15718146-15724076(+)|c233899/f1p5/2613.path1
Tp57577_TGAC_v2_LG1	Tp57577_TGAC_v2_gene1794	AltA	15441520	15441829	PB.47246.6|Tp57577_TGAC_v2_LG1:15441231-15443536(+)|c128977/f1p2/1385.path1	PB.47246.3|Tp57577_TGAC_v2_LG1:15441162-15443536(+)|c27383/f2p2/1695.path1
Tp57577_TGAC_v2_LG1	Tp57577_TGAC_v2_gene1794	AltA	15441520	15441829	PB.47246.6|Tp57577_TGAC_v2_LG1:15441231-15443536(+)|c128977/f1p2/1385.path1	PB.47246.4|Tp57577_TGAC_v2_LG1:15441172-15443554(+)|c197563/f1p3/2078.path1
Tp57577_TGAC_v2_LG1	Tp57577_TGAC_v2_gene1794	AltA	15441520	15441817	PB.47246.2|Tp57577_TGAC_v2_LG1:15441162-15443514(+)|c22336/f2p2/1560.path1	PB.47246.4|Tp57577_TGAC_v2_LG1:15441172-15443554(+)|c197563/f1p3/2078.path1
Tp57577_TGAC_v2_LG1	Tp57577_TGAC_v2_gene1794	IntronR	15443083	15443193	PB.47246.6|Tp57577_TGAC_v2_LG1:15441231-15443536(+)|c128977/f1p2/1385.path1	PB.47246.2|Tp57577_TGAC_v2_LG1:15441162-15443514(+)|c22336/f2p2/1560.path1
Tp57577_TGAC_v2_LG1	Tp57577_TGAC_v2_gene1794	IntronR	15442389	15442996	PB.47246.6|Tp57577_TGAC_v2_LG1:15441231-15443536(+)|c128977/f1p2/1385.path1	PB.47246.1|Tp57577_TGAC_v2_LG1:15441121-15443535(+)|c209547/f1p3/2323.path1
Tp57577_TGAC_v2_LG1	Tp57577_TGAC_v2_gene1794	IntronR	15441520	15441829	PB.47246.6|Tp57577_TGAC_v2_LG1:15441231-15443536(+)|c128977/f1p2/1385.path1	PB.47246.7|Tp57577_TGAC_v2_LG1:15441232-15443535(+)|c153772/f1p2/1691.path1
Tp57577_TGAC_v2_LG1	Tp57577_TGAC_v2_gene1794	IntronR	15441520	15441589	PB.47246.2|Tp57577_TGAC_v2_LG1:15441162-15443514(+)|c22336/f2p2/1560.path1	PB.47246.7|Tp57577_TGAC_v2_LG1:15441232-15443535(+)|c153772/f1p2/1691.path1
Tp57577_TGAC_v2_LG1	Tp57577_TGAC_v2_gene1794	IntronR	15441520	15441817	PB.47246.4|Tp57577_TGAC_v2_LG1:15441172-15443554(+)|c197563/f1p3/2078.path1	PB.47246.7|Tp57577_TGAC_v2_LG1:15441232-15443535(+)|c153772/f1p2/1691.path1
Tp57577_TGAC_v2_LG1	Tp57577_TGAC_v2_gene1805	ExonS	15526401	15526630	Tp57577_TGAC_v2_mRNA1846	PB.47352.1|Tp57577_TGAC_v2_LG1:15521129-15526887(-)|c139602/f1p0/1581.path1
Tp57577_TGAC_v2_LG1	Tp57577_TGAC_v2_gene1805	AltA	15524398	15524710	Tp57577_TGAC_v2_mRNA1846	PB.47352.1|Tp57577_TGAC_v2_LG1:15521129-15526887(-)|c139602/f1p0/1581.path1
Tp57577_TGAC_v2_LG1	Tp57577_TGAC_v2_gene1807	IntronR	15473376	15473749	PB.47287.1|Tp57577_TGAC_v2_LG1:15472178-15475161(+)|c171631/f1p3/1840.path1	Tp57577_TGAC_v2_mRNA1848
Tp57577_TGAC_v2_LG1	Tp57577_TGAC_v2_gene1809	IntronR	15603751	15604652	PB.47411.2|Tp57577_TGAC_v2_LG1:15603033-15606166(-)|c162592/f1p15/1789.path1	Tp57577_TGAC_v2_mRNA1850
Tp57577_TGAC_v2_LG1	Tp57577_TGAC_v2_gene1821	AltA	15805286	15805372	PB.47529.1|Tp57577_TGAC_v2_LG1:15802201-15807514(-)|c228093/f1p21/2797.path1	Tp57577_TGAC_v2_mRNA1862
Tp57577_TGAC_v2_LG1	Tp57577_TGAC_v2_gene1823	IntronR	15441520	15441590	Tp57577_TGAC_v2_mRNA1864	PB.47246.7|Tp57577_TGAC_v2_LG1:15441232-15443535(+)|c153772/f1p2/1691.path1
Tp57577_TGAC_v2_LG1	Tp57577_TGAC_v2_gene1826	IntronR	15511896	15511987	Tp57577_TGAC_v2_mRNA1868	PB.47326.3|Tp57577_TGAC_v2_LG1:15510219-15520082(+)|c269941/f1p10/5925.path1
Tp57577_TGAC_v2_LG1	Tp57577_TGAC_v2_gene1826	Other	15512029	15519708	PB.47328.3|Tp57577_TGAC_v2_LG1:15511892-15519989(+)|c77066/f1p3/431.path1	PB.47326.3|Tp57577_TGAC_v2_LG1:15510219-15520082(+)|c269941/f1p10/5925.path1
Tp57577_TGAC_v2_LG1	Tp57577_TGAC_v2_gene1831	ExonS	15591287	15593326	PB.47404.1|Tp57577_TGAC_v2_LG1:15590247-15594473(+)|c167321/f1p5/1711.path1	Tp57577_TGAC_v2_mRNA1873
Tp57577_TGAC_v2_LG1	Tp57577_TGAC_v2_gene18578	Other	13246655	13248530	PB.45379.1|Tp57577_TGAC_v2_LG1:13245752-13252252(-)|c227159/f1p0/2675.path1	Tp57577_TGAC_v2_mRNA19225
Tp57577_TGAC_v2_LG1	Tp57577_TGAC_v2_gene18578	AltP	13249769	13251445	PB.45379.1|Tp57577_TGAC_v2_LG1:13245752-13252252(-)|c227159/f1p0/2675.path1	Tp57577_TGAC_v2_mRNA19225
Tp57577_TGAC_v2_LG1	Tp57577_TGAC_v2_gene18585	AltA	13210190	13210553	Tp57577_TGAC_v2_mRNA19232	PB.45333.4|Tp57577_TGAC_v2_LG1:13209354-13211300(+)|c184365/f2p1/1782.path1
Tp57577_TGAC_v2_LG1	Tp57577_TGAC_v2_gene18593	AltP	13445287	13472393	Tp57577_TGAC_v2_mRNA19240	PB.45525.1|Tp57577_TGAC_v2_LG1:13429223-13482425(+)|c196602/f1p1/2201.path1
Tp57577_TGAC_v2_LG1	Tp57577_TGAC_v2_gene18594	AltP	13462064	13462149	Tp57577_TGAC_v2_mRNA19241	PB.45559.1|Tp57577_TGAC_v2_LG1:13461503-13462680(+)|c13694/f4p14/1127.path1
Tp57577_TGAC_v2_LG1	Tp57577_TGAC_v2_gene18594	AltP	13445287	13472393	PB.45525.1|Tp57577_TGAC_v2_LG1:13429223-13482425(+)|c196602/f1p1/2201.path1	PB.45559.1|Tp57577_TGAC_v2_LG1:13461503-13462680(+)|c13694/f4p14/1127.path1
Tp57577_TGAC_v2_LG1	Tp57577_TGAC_v2_gene18594	AltP	13445287	13472393	PB.45525.1|Tp57577_TGAC_v2_LG1:13429223-13482425(+)|c196602/f1p1/2201.path1	Tp57577_TGAC_v2_mRNA19241
Tp57577_TGAC_v2_LG1	Tp57577_TGAC_v2_gene18595	AltD	13334893	13335010	PB.45447.1|Tp57577_TGAC_v2_LG1:13331696-13337255(+)|c220550/f3p7/2519.path1	Tp57577_TGAC_v2_mRNA19242
Tp57577_TGAC_v2_LG1	Tp57577_TGAC_v2_gene18595	AltP	13335072	13335163	PB.45447.1|Tp57577_TGAC_v2_LG1:13331696-13337255(+)|c220550/f3p7/2519.path1	PB.45449.2|Tp57577_TGAC_v2_LG1:13333028-13337235(+)|c153578/f1p7/1806.path1
Tp57577_TGAC_v2_LG1	Tp57577_TGAC_v2_gene18595	AltP	13335072	13335163	Tp57577_TGAC_v2_mRNA19242	PB.45449.2|Tp57577_TGAC_v2_LG1:13333028-13337235(+)|c153578/f1p7/1806.path1
Tp57577_TGAC_v2_LG1	Tp57577_TGAC_v2_gene18597	ExonS	13444089	13445116	PB.45534.3|Tp57577_TGAC_v2_LG1:13442161-13447765(+)|c147687/f1p2/1578.path1	PB.45534.1|Tp57577_TGAC_v2_LG1:13442122-13447854(+)|c231136/f1p2/2631.path1
Tp57577_TGAC_v2_LG1	Tp57577_TGAC_v2_gene18597	IntronR	13445198	13445710	PB.45534.3|Tp57577_TGAC_v2_LG1:13442161-13447765(+)|c147687/f1p2/1578.path1	PB.45534.1|Tp57577_TGAC_v2_LG1:13442122-13447854(+)|c231136/f1p2/2631.path1
Tp57577_TGAC_v2_LG1	Tp57577_TGAC_v2_gene18597	IntronR	13446469	13446851	PB.45534.3|Tp57577_TGAC_v2_LG1:13442161-13447765(+)|c147687/f1p2/1578.path1	PB.45534.1|Tp57577_TGAC_v2_LG1:13442122-13447854(+)|c231136/f1p2/2631.path1
Tp57577_TGAC_v2_LG1	Tp57577_TGAC_v2_gene18597	IntronR	13445907	13446010	PB.45534.2|Tp57577_TGAC_v2_LG1:13442150-13447864(+)|c24195/f6p2/1577.path1	PB.45534.3|Tp57577_TGAC_v2_LG1:13442161-13447765(+)|c147687/f1p2/1578.path1
Tp57577_TGAC_v2_LG1	Tp57577_TGAC_v2_gene18597	IntronR	13445907	13446011	Tp57577_TGAC_v2_mRNA19244	PB.45534.3|Tp57577_TGAC_v2_LG1:13442161-13447765(+)|c147687/f1p2/1578.path1
Tp57577_TGAC_v2_LG1	Tp57577_TGAC_v2_gene18597	IntronR	13445198	13445711	Tp57577_TGAC_v2_mRNA19244	PB.45534.1|Tp57577_TGAC_v2_LG1:13442122-13447854(+)|c231136/f1p2/2631.path1
Tp57577_TGAC_v2_LG1	Tp57577_TGAC_v2_gene18597	IntronR	13446469	13446852	Tp57577_TGAC_v2_mRNA19244	PB.45534.1|Tp57577_TGAC_v2_LG1:13442122-13447854(+)|c231136/f1p2/2631.path1
Tp57577_TGAC_v2_LG1	Tp57577_TGAC_v2_gene18597	Other	13444089	13445116	PB.45534.2|Tp57577_TGAC_v2_LG1:13442150-13447864(+)|c24195/f6p2/1577.path1	Tp57577_TGAC_v2_mRNA19244
Tp57577_TGAC_v2_LG1	Tp57577_TGAC_v2_gene18597	Other	13440787	13472393	PB.45534.2|Tp57577_TGAC_v2_LG1:13442150-13447864(+)|c24195/f6p2/1577.path1	PB.45525.1|Tp57577_TGAC_v2_LG1:13429223-13482425(+)|c196602/f1p1/2201.path1
Tp57577_TGAC_v2_LG1	Tp57577_TGAC_v2_gene18597	Other	13440787	13472393	Tp57577_TGAC_v2_mRNA19244	PB.45525.1|Tp57577_TGAC_v2_LG1:13429223-13482425(+)|c196602/f1p1/2201.path1
Tp57577_TGAC_v2_LG1	Tp57577_TGAC_v2_gene18597	Other	13444224	13445116	Tp57577_TGAC_v2_mRNA19244	PB.45534.1|Tp57577_TGAC_v2_LG1:13442122-13447854(+)|c231136/f1p2/2631.path1
Tp57577_TGAC_v2_LG1	Tp57577_TGAC_v2_gene18597	Other	13440787	13472393	PB.45525.1|Tp57577_TGAC_v2_LG1:13429223-13482425(+)|c196602/f1p1/2201.path1	PB.45534.3|Tp57577_TGAC_v2_LG1:13442161-13447765(+)|c147687/f1p2/1578.path1
Tp57577_TGAC_v2_LG1	Tp57577_TGAC_v2_gene18602	Other	13429281	13440776	PB.45525.1|Tp57577_TGAC_v2_LG1:13429223-13482425(+)|c196602/f1p1/2201.path1	Tp57577_TGAC_v2_mRNA19250
Tp57577_TGAC_v2_LG1	Tp57577_TGAC_v2_gene18607	IntronR	13213402	13213772	PB.45339.1|Tp57577_TGAC_v2_LG1:13212084-13218462(+)|c256790/f1p1/3465.path1	Tp57577_TGAC_v2_mRNA19255
Tp57577_TGAC_v2_LG1	Tp57577_TGAC_v2_gene18610	AltP	13481356	13481448	Tp57577_TGAC_v2_mRNA19258	PB.45573.1|Tp57577_TGAC_v2_LG1:13472859-13483118(+)|c233701/f1p0/2731.path1
Tp57577_TGAC_v2_LG1	Tp57577_TGAC_v2_gene18611	ExonS	13366590	13366679	PB.45472.5|Tp57577_TGAC_v2_LG1:13364598-13369451(+)|c257667/f1p7/3349.path1	PB.45472.4|Tp57577_TGAC_v2_LG1:13364553-13369579(+)|c271548/f1p7/3710.path1
Tp57577_TGAC_v2_LG1	Tp57577_TGAC_v2_gene18611	ExonS	13365822	13366450	PB.45472.5|Tp57577_TGAC_v2_LG1:13364598-13369451(+)|c257667/f1p7/3349.path1	PB.45472.4|Tp57577_TGAC_v2_LG1:13364553-13369579(+)|c271548/f1p7/3710.path1
Tp57577_TGAC_v2_LG1	Tp57577_TGAC_v2_gene18611	AltD	13366786	13367055	Tp57577_TGAC_v2_mRNA19259	PB.45472.1|Tp57577_TGAC_v2_LG1:13364465-13369484(+)|c248979/f1p7/3386.path1
Tp57577_TGAC_v2_LG1	Tp57577_TGAC_v2_gene18611	Other	13366590	13366680	Tp57577_TGAC_v2_mRNA19259	PB.45472.4|Tp57577_TGAC_v2_LG1:13364553-13369579(+)|c271548/f1p7/3710.path1
Tp57577_TGAC_v2_LG1	Tp57577_TGAC_v2_gene18611	AltP	13368084	13368623	Tp57577_TGAC_v2_mRNA19259	PB.45472.4|Tp57577_TGAC_v2_LG1:13364553-13369579(+)|c271548/f1p7/3710.path1
Tp57577_TGAC_v2_LG1	Tp57577_TGAC_v2_gene18611	AltP	13368084	13368622	PB.45472.5|Tp57577_TGAC_v2_LG1:13364598-13369451(+)|c257667/f1p7/3349.path1	PB.45472.4|Tp57577_TGAC_v2_LG1:13364553-13369579(+)|c271548/f1p7/3710.path1
Tp57577_TGAC_v2_LG1	Tp57577_TGAC_v2_gene18618	AltA	13474129	13474252	Tp57577_TGAC_v2_mRNA19266	PB.45569.2|Tp57577_TGAC_v2_LG1:13469726-13475332(+)|c241976/f2p4/2827.path1
Tp57577_TGAC_v2_LG1	Tp57577_TGAC_v2_gene18618	IntronR	13472449	13472877	Tp57577_TGAC_v2_mRNA19266	PB.45525.1|Tp57577_TGAC_v2_LG1:13429223-13482425(+)|c196602/f1p1/2201.path1
Tp57577_TGAC_v2_LG1	Tp57577_TGAC_v2_gene18618	IntronR	13473035	13473283	Tp57577_TGAC_v2_mRNA19266	PB.45525.1|Tp57577_TGAC_v2_LG1:13429223-13482425(+)|c196602/f1p1/2201.path1
Tp57577_TGAC_v2_LG1	Tp57577_TGAC_v2_gene18618	Other	13473035	13480533	PB.45525.1|Tp57577_TGAC_v2_LG1:13429223-13482425(+)|c196602/f1p1/2201.path1	PB.45573.1|Tp57577_TGAC_v2_LG1:13472859-13483118(+)|c233701/f1p0/2731.path1
Tp57577_TGAC_v2_LG1	Tp57577_TGAC_v2_gene18618	AltP	13473330	13473918	Tp57577_TGAC_v2_mRNA19266	PB.45525.1|Tp57577_TGAC_v2_LG1:13429223-13482425(+)|c196602/f1p1/2201.path1
Tp57577_TGAC_v2_LG1	Tp57577_TGAC_v2_gene18618	AltP	13473330	13473918	PB.45525.1|Tp57577_TGAC_v2_LG1:13429223-13482425(+)|c196602/f1p1/2201.path1	PB.45569.2|Tp57577_TGAC_v2_LG1:13469726-13475332(+)|c241976/f2p4/2827.path1
Tp57577_TGAC_v2_LG1	Tp57577_TGAC_v2_gene18618	AltP	13481356	13481448	PB.45525.1|Tp57577_TGAC_v2_LG1:13429223-13482425(+)|c196602/f1p1/2201.path1	PB.45573.1|Tp57577_TGAC_v2_LG1:13472859-13483118(+)|c233701/f1p0/2731.path1
Tp57577_TGAC_v2_LG1	Tp57577_TGAC_v2_gene18619	IntronR	13431012	13431132	Tp57577_TGAC_v2_mRNA19267	PB.45520.2|Tp57577_TGAC_v2_LG1:13425917-13431966(+)|c206054/f1p1/2422.path1
Tp57577_TGAC_v2_LG1	Tp57577_TGAC_v2_gene18619	IntronR	13430491	13430920	Tp57577_TGAC_v2_mRNA19267	PB.45520.2|Tp57577_TGAC_v2_LG1:13425917-13431966(+)|c206054/f1p1/2422.path1
Tp57577_TGAC_v2_LG1	Tp57577_TGAC_v2_gene18620	ExonS	13283119	13284425	Tp57577_TGAC_v2_mRNA19268	PB.45420.2|Tp57577_TGAC_v2_LG1:13276417-13285971(+)|c162267/f1p3/1781.path1
Tp57577_TGAC_v2_LG1	Tp57577_TGAC_v2_gene18620	ExonS	13283119	13284424	PB.45420.3|Tp57577_TGAC_v2_LG1:13276417-13285974(+)|c200786/f1p2/2247.path1	PB.45420.2|Tp57577_TGAC_v2_LG1:13276417-13285971(+)|c162267/f1p3/1781.path1
Tp57577_TGAC_v2_LG1	Tp57577_TGAC_v2_gene18620	AltD	13278372	13280050	Tp57577_TGAC_v2_mRNA19268	PB.45420.2|Tp57577_TGAC_v2_LG1:13276417-13285971(+)|c162267/f1p3/1781.path1
Tp57577_TGAC_v2_LG1	Tp57577_TGAC_v2_gene18620	AltD	13281956	13282048	PB.45420.3|Tp57577_TGAC_v2_LG1:13276417-13285974(+)|c200786/f1p2/2247.path1	PB.45420.2|Tp57577_TGAC_v2_LG1:13276417-13285971(+)|c162267/f1p3/1781.path1
Tp57577_TGAC_v2_LG1	Tp57577_TGAC_v2_gene18620	AltD	13280443	13281574	PB.45420.3|Tp57577_TGAC_v2_LG1:13276417-13285974(+)|c200786/f1p2/2247.path1	PB.45420.2|Tp57577_TGAC_v2_LG1:13276417-13285971(+)|c162267/f1p3/1781.path1
Tp57577_TGAC_v2_LG1	Tp57577_TGAC_v2_gene18620	AltD	13276702	13276795	PB.45420.3|Tp57577_TGAC_v2_LG1:13276417-13285974(+)|c200786/f1p2/2247.path1	Tp57577_TGAC_v2_mRNA19268
Tp57577_TGAC_v2_LG1	Tp57577_TGAC_v2_gene18620	AltA	13283119	13283506	PB.45420.3|Tp57577_TGAC_v2_LG1:13276417-13285974(+)|c200786/f1p2/2247.path1	Tp57577_TGAC_v2_mRNA19268
Tp57577_TGAC_v2_LG1	Tp57577_TGAC_v2_gene18620	AltA	13278393	13280050	PB.45420.3|Tp57577_TGAC_v2_LG1:13276417-13285974(+)|c200786/f1p2/2247.path1	Tp57577_TGAC_v2_mRNA19268
Tp57577_TGAC_v2_LG1	Tp57577_TGAC_v2_gene18620	AltP	13276702	13276795	PB.45420.3|Tp57577_TGAC_v2_LG1:13276417-13285974(+)|c200786/f1p2/2247.path1	PB.45420.2|Tp57577_TGAC_v2_LG1:13276417-13285971(+)|c162267/f1p3/1781.path1
Tp57577_TGAC_v2_LG1	Tp57577_TGAC_v2_gene18620	AltP	13278372	13280049	PB.45420.3|Tp57577_TGAC_v2_LG1:13276417-13285974(+)|c200786/f1p2/2247.path1	PB.45420.2|Tp57577_TGAC_v2_LG1:13276417-13285971(+)|c162267/f1p3/1781.path1
Tp57577_TGAC_v2_LG1	Tp57577_TGAC_v2_gene1901	AltA	13755683	13755982	PB.45839.2|Tp57577_TGAC_v2_LG1:13752330-13756887(-)|c248400/f1p1/3086.path1	Tp57577_TGAC_v2_mRNA1943
Tp57577_TGAC_v2_LG1	Tp57577_TGAC_v2_gene1901	IntronR	13754136	13754218	PB.45839.2|Tp57577_TGAC_v2_LG1:13752330-13756887(-)|c248400/f1p1/3086.path1	Tp57577_TGAC_v2_mRNA1943
Tp57577_TGAC_v2_LG1	Tp57577_TGAC_v2_gene1903	IntronR	13705851	13706411	Tp57577_TGAC_v2_mRNA1945	PB.45804.3|Tp57577_TGAC_v2_LG1:13705466-13707958(+)|c159734/f1p4/1781.path1
Tp57577_TGAC_v2_LG1	Tp57577_TGAC_v2_gene1904	IntronR	14002414	14002601	PB.46049.6|Tp57577_TGAC_v2_LG1:14001463-14007521(+)|c210653/f1p9/2373.path1	PB.46049.5|Tp57577_TGAC_v2_LG1:14000423-14004094(+)|c193951/f1p9/2312.path1
Tp57577_TGAC_v2_LG1	Tp57577_TGAC_v2_gene1904	IntronR	14002684	14003772	PB.46049.6|Tp57577_TGAC_v2_LG1:14001463-14007521(+)|c210653/f1p9/2373.path1	PB.46049.5|Tp57577_TGAC_v2_LG1:14000423-14004094(+)|c193951/f1p9/2312.path1
Tp57577_TGAC_v2_LG1	Tp57577_TGAC_v2_gene1904	IntronR	14001910	14001991	PB.46049.6|Tp57577_TGAC_v2_LG1:14001463-14007521(+)|c210653/f1p9/2373.path1	PB.46049.5|Tp57577_TGAC_v2_LG1:14000423-14004094(+)|c193951/f1p9/2312.path1
Tp57577_TGAC_v2_LG1	Tp57577_TGAC_v2_gene1904	IntronR	14001607	14001831	PB.46049.6|Tp57577_TGAC_v2_LG1:14001463-14007521(+)|c210653/f1p9/2373.path1	PB.46049.5|Tp57577_TGAC_v2_LG1:14000423-14004094(+)|c193951/f1p9/2312.path1
Tp57577_TGAC_v2_LG1	Tp57577_TGAC_v2_gene1904	IntronR	14001910	14001992	PB.46049.6|Tp57577_TGAC_v2_LG1:14001463-14007521(+)|c210653/f1p9/2373.path1	Tp57577_TGAC_v2_mRNA1946
Tp57577_TGAC_v2_LG1	Tp57577_TGAC_v2_gene1904	IntronR	14001607	14001832	PB.46049.6|Tp57577_TGAC_v2_LG1:14001463-14007521(+)|c210653/f1p9/2373.path1	Tp57577_TGAC_v2_mRNA1946
Tp57577_TGAC_v2_LG1	Tp57577_TGAC_v2_gene1904	IntronR	14002052	14002149	PB.46049.6|Tp57577_TGAC_v2_LG1:14001463-14007521(+)|c210653/f1p9/2373.path1	PB.46049.2|Tp57577_TGAC_v2_LG1:14000351-14004089(+)|c203249/f1p7/2304.path1
Tp57577_TGAC_v2_LG1	Tp57577_TGAC_v2_gene1904	IntronR	14002684	14003773	Tp57577_TGAC_v2_mRNA1946	PB.46049.5|Tp57577_TGAC_v2_LG1:14000423-14004094(+)|c193951/f1p9/2312.path1
Tp57577_TGAC_v2_LG1	Tp57577_TGAC_v2_gene1904	IntronR	14002414	14002602	Tp57577_TGAC_v2_mRNA1946	PB.46049.5|Tp57577_TGAC_v2_LG1:14000423-14004094(+)|c193951/f1p9/2312.path1
Tp57577_TGAC_v2_LG1	Tp57577_TGAC_v2_gene1904	IntronR	14000605	14001455	Tp57577_TGAC_v2_mRNA1946	PB.46049.3|Tp57577_TGAC_v2_LG1:14000407-14004094(+)|c244234/f1p8/3187.path1
Tp57577_TGAC_v2_LG1	Tp57577_TGAC_v2_gene1904	IntronR	14002052	14002150	Tp57577_TGAC_v2_mRNA1946	PB.46049.2|Tp57577_TGAC_v2_LG1:14000351-14004089(+)|c203249/f1p7/2304.path1
Tp57577_TGAC_v2_LG1	Tp57577_TGAC_v2_gene1904	IntronR	14000605	14001454	PB.46049.3|Tp57577_TGAC_v2_LG1:14000407-14004094(+)|c244234/f1p8/3187.path1	PB.46049.2|Tp57577_TGAC_v2_LG1:14000351-14004089(+)|c203249/f1p7/2304.path1
Tp57577_TGAC_v2_LG1	Tp57577_TGAC_v2_gene1905	IntronR	14116582	14118135	Tp57577_TGAC_v2_mRNA1947	PB.46122.4|Tp57577_TGAC_v2_LG1:14115343-14119245(-)|c247249/f1p10/3213.path1
Tp57577_TGAC_v2_LG1	Tp57577_TGAC_v2_gene19060	IntronR	2413215	2413429	PB.34915.1|Tp57577_TGAC_v2_LG1:2413204-2413731(+)|c63341/f1p3/356.path1	Tp57577_TGAC_v2_mRNA19718
Tp57577_TGAC_v2_LG1	Tp57577_TGAC_v2_gene19060	IntronR	2413221	2413232	PB.34915.1|Tp57577_TGAC_v2_LG1:2413204-2413731(+)|c63341/f1p3/356.path1	PB.34912.1|Tp57577_TGAC_v2_LG1:2412268-2413855(+)|c22737/f4p3/1553.path1
Tp57577_TGAC_v2_LG1	Tp57577_TGAC_v2_gene19060	IntronR	2413202	2413212	Tp57577_TGAC_v2_mRNA19718	PB.34912.1|Tp57577_TGAC_v2_LG1:2412268-2413855(+)|c22737/f4p3/1553.path1
Tp57577_TGAC_v2_LG1	Tp57577_TGAC_v2_gene19060	AltP	2413215	2413429	Tp57577_TGAC_v2_mRNA19718	PB.34912.1|Tp57577_TGAC_v2_LG1:2412268-2413855(+)|c22737/f4p3/1553.path1
Tp57577_TGAC_v2_LG1	Tp57577_TGAC_v2_gene19062	IntronR	2432138	2432334	PB.34937.1|Tp57577_TGAC_v2_LG1:2431931-2434840(-)|c205613/f1p2/2241.path1	Tp57577_TGAC_v2_mRNA19720
Tp57577_TGAC_v2_LG1	Tp57577_TGAC_v2_gene19062	IntronR	2434570	2434700	PB.34937.1|Tp57577_TGAC_v2_LG1:2431931-2434840(-)|c205613/f1p2/2241.path1	Tp57577_TGAC_v2_mRNA19720
Tp57577_TGAC_v2_LG1	Tp57577_TGAC_v2_gene19062	IntronR	2433484	2433695	PB.34937.1|Tp57577_TGAC_v2_LG1:2431931-2434840(-)|c205613/f1p2/2241.path1	Tp57577_TGAC_v2_mRNA19720
Tp57577_TGAC_v2_LG1	Tp57577_TGAC_v2_gene19062	IntronR	2432468	2432626	PB.34937.1|Tp57577_TGAC_v2_LG1:2431931-2434840(-)|c205613/f1p2/2241.path1	Tp57577_TGAC_v2_mRNA19720
Tp57577_TGAC_v2_LG1	Tp57577_TGAC_v2_gene19064	AltA	2647837	2648409	Tp57577_TGAC_v2_mRNA19722	PB.35143.2|Tp57577_TGAC_v2_LG1:2644508-2650778(+)|c272542/f1p22/4028.path1
Tp57577_TGAC_v2_LG1	Tp57577_TGAC_v2_gene19064	IntronR	2645254	2646302	Tp57577_TGAC_v2_mRNA19722	PB.35143.2|Tp57577_TGAC_v2_LG1:2644508-2650778(+)|c272542/f1p22/4028.path1
Tp57577_TGAC_v2_LG1	Tp57577_TGAC_v2_gene19065	ExonS	2424134	2425681	PB.34924.2|Tp57577_TGAC_v2_LG1:2423894-2426165(-)|c83673/f1p1/641.path1	PB.34924.3|Tp57577_TGAC_v2_LG1:2423897-2426165(-)|c93605/f1p1/582.path1
Tp57577_TGAC_v2_LG1	Tp57577_TGAC_v2_gene19065	AltD	2425374	2425682	Tp57577_TGAC_v2_mRNA19723	PB.34924.1|Tp57577_TGAC_v2_LG1:2423865-2426165(-)|c85012/f1p1/764.path1
Tp57577_TGAC_v2_LG1	Tp57577_TGAC_v2_gene19065	Other	2424134	2425681	PB.34924.3|Tp57577_TGAC_v2_LG1:2423897-2426165(-)|c93605/f1p1/582.path1	PB.34924.1|Tp57577_TGAC_v2_LG1:2423865-2426165(-)|c85012/f1p1/764.path1
Tp57577_TGAC_v2_LG1	Tp57577_TGAC_v2_gene19065	Other	2424134	2425681	PB.34924.2|Tp57577_TGAC_v2_LG1:2423894-2426165(-)|c83673/f1p1/641.path1	PB.34924.1|Tp57577_TGAC_v2_LG1:2423865-2426165(-)|c85012/f1p1/764.path1
Tp57577_TGAC_v2_LG1	Tp57577_TGAC_v2_gene19066	Other	2489872	2490823	PB.34984.2|Tp57577_TGAC_v2_LG1:2489429-2492795(-)|c154246/f1p0/1639.path1	Tp57577_TGAC_v2_mRNA19724
Tp57577_TGAC_v2_LG1	Tp57577_TGAC_v2_gene19067	IntronR	2465064	2465728	Tp57577_TGAC_v2_mRNA19725	PB.34959.2|Tp57577_TGAC_v2_LG1:2464127-2466950(+)|c217916/f1p0/2513.path1
Tp57577_TGAC_v2_LG1	Tp57577_TGAC_v2_gene19067	IntronR	2464864	2464943	Tp57577_TGAC_v2_mRNA19725	PB.34959.2|Tp57577_TGAC_v2_LG1:2464127-2466950(+)|c217916/f1p0/2513.path1
Tp57577_TGAC_v2_LG1	Tp57577_TGAC_v2_gene19074	ExonS	2624250	2625444	PB.35122.2|Tp57577_TGAC_v2_LG1:2624162-2629321(+)|c187783/f1p2/2126.path1	PB.35122.1|Tp57577_TGAC_v2_LG1:2624162-2629321(+)|c25556/f3p7/1531.path1
Tp57577_TGAC_v2_LG1	Tp57577_TGAC_v2_gene19074	IntronR	2626335	2627010	PB.35122.3|Tp57577_TGAC_v2_LG1:2624168-2629315(+)|c204536/f1p4/2213.path1	PB.35122.1|Tp57577_TGAC_v2_LG1:2624162-2629321(+)|c25556/f3p7/1531.path1
Tp57577_TGAC_v2_LG1	Tp57577_TGAC_v2_gene19074	IntronR	2625682	2625793	PB.35122.2|Tp57577_TGAC_v2_LG1:2624162-2629321(+)|c187783/f1p2/2126.path1	Tp57577_TGAC_v2_mRNA19732
Tp57577_TGAC_v2_LG1	Tp57577_TGAC_v2_gene19074	IntronR	2626335	2627011	PB.35122.2|Tp57577_TGAC_v2_LG1:2624162-2629321(+)|c187783/f1p2/2126.path1	Tp57577_TGAC_v2_mRNA19732
Tp57577_TGAC_v2_LG1	Tp57577_TGAC_v2_gene19074	IntronR	2625682	2625792	PB.35122.2|Tp57577_TGAC_v2_LG1:2624162-2629321(+)|c187783/f1p2/2126.path1	PB.35122.1|Tp57577_TGAC_v2_LG1:2624162-2629321(+)|c25556/f3p7/1531.path1
Tp57577_TGAC_v2_LG1	Tp57577_TGAC_v2_gene19074	AltP	2627583	2627729	PB.35122.2|Tp57577_TGAC_v2_LG1:2624162-2629321(+)|c187783/f1p2/2126.path1	Tp57577_TGAC_v2_mRNA19732
Tp57577_TGAC_v2_LG1	Tp57577_TGAC_v2_gene19077	AltA	2544939	2545077	PB.35042.3|Tp57577_TGAC_v2_LG1:2536411-2545462(+)|c180418/f1p10/2021.path1	PB.35042.5|Tp57577_TGAC_v2_LG1:2536412-2545442(+)|c257918/f1p8/3336.path1
Tp57577_TGAC_v2_LG1	Tp57577_TGAC_v2_gene19077	AltA	2544939	2545077	PB.35042.3|Tp57577_TGAC_v2_LG1:2536411-2545462(+)|c180418/f1p10/2021.path1	Tp57577_TGAC_v2_mRNA19735
Tp57577_TGAC_v2_LG1	Tp57577_TGAC_v2_gene19077	IntronR	2544408	2544825	Tp57577_TGAC_v2_mRNA19735	PB.35042.5|Tp57577_TGAC_v2_LG1:2536412-2545442(+)|c257918/f1p8/3336.path1
Tp57577_TGAC_v2_LG1	Tp57577_TGAC_v2_gene19077	IntronR	2541651	2542516	Tp57577_TGAC_v2_mRNA19735	PB.35042.5|Tp57577_TGAC_v2_LG1:2536412-2545442(+)|c257918/f1p8/3336.path1
Tp57577_TGAC_v2_LG1	Tp57577_TGAC_v2_gene19077	IntronR	2539408	2541198	Tp57577_TGAC_v2_mRNA19735	PB.35042.4|Tp57577_TGAC_v2_LG1:2536411-2545281(+)|c259934/f1p9/3678.path1
Tp57577_TGAC_v2_LG1	Tp57577_TGAC_v2_gene19077	IntronR	2543749	2544298	Tp57577_TGAC_v2_mRNA19735	PB.35042.7|Tp57577_TGAC_v2_LG1:2536414-2544584(+)|c269490/f1p6/5845.path1
Tp57577_TGAC_v2_LG1	Tp57577_TGAC_v2_gene19077	IntronR	2543399	2543649	Tp57577_TGAC_v2_mRNA19735	PB.35042.7|Tp57577_TGAC_v2_LG1:2536414-2544584(+)|c269490/f1p6/5845.path1
Tp57577_TGAC_v2_LG1	Tp57577_TGAC_v2_gene19077	IntronR	2541307	2541591	Tp57577_TGAC_v2_mRNA19735	PB.35042.7|Tp57577_TGAC_v2_LG1:2536414-2544584(+)|c269490/f1p6/5845.path1
Tp57577_TGAC_v2_LG1	Tp57577_TGAC_v2_gene19077	IntronR	2542692	2543263	Tp57577_TGAC_v2_mRNA19735	PB.35042.7|Tp57577_TGAC_v2_LG1:2536414-2544584(+)|c269490/f1p6/5845.path1
Tp57577_TGAC_v2_LG1	Tp57577_TGAC_v2_gene19077	IntronR	2541651	2542515	PB.35042.5|Tp57577_TGAC_v2_LG1:2536412-2545442(+)|c257918/f1p8/3336.path1	PB.35042.4|Tp57577_TGAC_v2_LG1:2536411-2545281(+)|c259934/f1p9/3678.path1
Tp57577_TGAC_v2_LG1	Tp57577_TGAC_v2_gene19077	IntronR	2539408	2541197	PB.35042.5|Tp57577_TGAC_v2_LG1:2536412-2545442(+)|c257918/f1p8/3336.path1	PB.35042.4|Tp57577_TGAC_v2_LG1:2536411-2545281(+)|c259934/f1p9/3678.path1
Tp57577_TGAC_v2_LG1	Tp57577_TGAC_v2_gene19077	IntronR	2544408	2544824	PB.35042.5|Tp57577_TGAC_v2_LG1:2536412-2545442(+)|c257918/f1p8/3336.path1	PB.35042.4|Tp57577_TGAC_v2_LG1:2536411-2545281(+)|c259934/f1p9/3678.path1
Tp57577_TGAC_v2_LG1	Tp57577_TGAC_v2_gene19077	IntronR	2543399	2543648	PB.35042.5|Tp57577_TGAC_v2_LG1:2536412-2545442(+)|c257918/f1p8/3336.path1	PB.35042.7|Tp57577_TGAC_v2_LG1:2536414-2544584(+)|c269490/f1p6/5845.path1
Tp57577_TGAC_v2_LG1	Tp57577_TGAC_v2_gene19077	IntronR	2542692	2543262	PB.35042.5|Tp57577_TGAC_v2_LG1:2536412-2545442(+)|c257918/f1p8/3336.path1	PB.35042.7|Tp57577_TGAC_v2_LG1:2536414-2544584(+)|c269490/f1p6/5845.path1
Tp57577_TGAC_v2_LG1	Tp57577_TGAC_v2_gene19077	IntronR	2541307	2541590	PB.35042.5|Tp57577_TGAC_v2_LG1:2536412-2545442(+)|c257918/f1p8/3336.path1	PB.35042.7|Tp57577_TGAC_v2_LG1:2536414-2544584(+)|c269490/f1p6/5845.path1
Tp57577_TGAC_v2_LG1	Tp57577_TGAC_v2_gene19077	IntronR	2543749	2544297	PB.35042.5|Tp57577_TGAC_v2_LG1:2536412-2545442(+)|c257918/f1p8/3336.path1	PB.35042.7|Tp57577_TGAC_v2_LG1:2536414-2544584(+)|c269490/f1p6/5845.path1
Tp57577_TGAC_v2_LG1	Tp57577_TGAC_v2_gene19079	Other	2507214	2527643	PB.35011.2|Tp57577_TGAC_v2_LG1:2507128-2528328(-)|c77329/f1p6/586.path1	Tp57577_TGAC_v2_mRNA19737
Tp57577_TGAC_v2_LG1	Tp57577_TGAC_v2_gene1912	IntronR	14155120	14155239	PB.46175.1|Tp57577_TGAC_v2_LG1:14154525-14159174(-)|c250133/f1p3/3254.path1	Tp57577_TGAC_v2_mRNA1955
Tp57577_TGAC_v2_LG1	Tp57577_TGAC_v2_gene1912	AltP	14157262	14158527	PB.46175.1|Tp57577_TGAC_v2_LG1:14154525-14159174(-)|c250133/f1p3/3254.path1	Tp57577_TGAC_v2_mRNA1955
Tp57577_TGAC_v2_LG1	Tp57577_TGAC_v2_gene1912	AltP	14155420	14156378	PB.46175.1|Tp57577_TGAC_v2_LG1:14154525-14159174(-)|c250133/f1p3/3254.path1	Tp57577_TGAC_v2_mRNA1955
Tp57577_TGAC_v2_LG1	Tp57577_TGAC_v2_gene19127	IntronR	11242416	11242465	PB.43671.2|Tp57577_TGAC_v2_LG1:11240882-11243087(+)|c150788/f1p12/1654.path1	Tp57577_TGAC_v2_mRNA19788
Tp57577_TGAC_v2_LG1	Tp57577_TGAC_v2_gene1913	Other	13894829	13910062	PB.45969.3|Tp57577_TGAC_v2_LG1:13894534-13911795(-)|c205071/f1p13/2390.path1	PB.45969.2|Tp57577_TGAC_v2_LG1:13894533-13912589(-)|c52735/f2p14/3164.path1
Tp57577_TGAC_v2_LG1	Tp57577_TGAC_v2_gene1913	Other	13894849	13910062	PB.45969.1|Tp57577_TGAC_v2_LG1:13894404-13913844(-)|c268547/f1p14/5030.path1	PB.45969.2|Tp57577_TGAC_v2_LG1:13894533-13912589(-)|c52735/f2p14/3164.path1
Tp57577_TGAC_v2_LG1	Tp57577_TGAC_v2_gene1913	Other	13894829	13909778	PB.45969.1|Tp57577_TGAC_v2_LG1:13894404-13913844(-)|c268547/f1p14/5030.path1	PB.45969.3|Tp57577_TGAC_v2_LG1:13894534-13911795(-)|c205071/f1p13/2390.path1
Tp57577_TGAC_v2_LG1	Tp57577_TGAC_v2_gene19134	AltD	11311300	11311421	PB.43712.1|Tp57577_TGAC_v2_LG1:11307514-11320170(+)|c56396/f3p2/4294.path1	Tp57577_TGAC_v2_mRNA19795
Tp57577_TGAC_v2_LG1	Tp57577_TGAC_v2_gene1915	IntronR	14032340	14032397	PB.46071.1|Tp57577_TGAC_v2_LG1:14031936-14032566(-)|c78699/f1p1/573.path1	Tp57577_TGAC_v2_mRNA1958
Tp57577_TGAC_v2_LG1	Tp57577_TGAC_v2_gene1920	ExonS	14084970	14085853	PB.46113.4|Tp57577_TGAC_v2_LG1:14084903-14090858(+)|c223781/f1p5/2642.path1	Tp57577_TGAC_v2_mRNA1964
Tp57577_TGAC_v2_LG1	Tp57577_TGAC_v2_gene1920	ExonS	14084970	14085853	Tp57577_TGAC_v2_mRNA1964	Tp57577_TGAC_v2_mRNA1963
Tp57577_TGAC_v2_LG1	Tp57577_TGAC_v2_gene1920	IntronR	14087919	14087931	PB.46113.4|Tp57577_TGAC_v2_LG1:14084903-14090858(+)|c223781/f1p5/2642.path1	PB.46113.3|Tp57577_TGAC_v2_LG1:14084853-14090855(+)|c222762/f1p5/2471.path1
Tp57577_TGAC_v2_LG1	Tp57577_TGAC_v2_gene1920	IntronR	14087900	14087911	PB.46113.4|Tp57577_TGAC_v2_LG1:14084903-14090858(+)|c223781/f1p5/2642.path1	PB.46113.3|Tp57577_TGAC_v2_LG1:14084853-14090855(+)|c222762/f1p5/2471.path1
Tp57577_TGAC_v2_LG1	Tp57577_TGAC_v2_gene1920	IntronR	14089169	14089345	PB.46113.4|Tp57577_TGAC_v2_LG1:14084903-14090858(+)|c223781/f1p5/2642.path1	PB.46113.3|Tp57577_TGAC_v2_LG1:14084853-14090855(+)|c222762/f1p5/2471.path1
Tp57577_TGAC_v2_LG1	Tp57577_TGAC_v2_gene1920	IntronR	14089169	14089346	Tp57577_TGAC_v2_mRNA1964	PB.46113.3|Tp57577_TGAC_v2_LG1:14084853-14090855(+)|c222762/f1p5/2471.path1
Tp57577_TGAC_v2_LG1	Tp57577_TGAC_v2_gene1922	AltP	13894987	13909709	PB.45969.1|Tp57577_TGAC_v2_LG1:13894404-13913844(-)|c268547/f1p14/5030.path1	Tp57577_TGAC_v2_mRNA1966
Tp57577_TGAC_v2_LG1	Tp57577_TGAC_v2_gene1922	AltP	13895740	13910062	Tp57577_TGAC_v2_mRNA1966	PB.45969.2|Tp57577_TGAC_v2_LG1:13894533-13912589(-)|c52735/f2p14/3164.path1
Tp57577_TGAC_v2_LG1	Tp57577_TGAC_v2_gene1922	AltP	13894829	13909506	Tp57577_TGAC_v2_mRNA1966	PB.45969.3|Tp57577_TGAC_v2_LG1:13894534-13911795(-)|c205071/f1p13/2390.path1
Tp57577_TGAC_v2_LG1	Tp57577_TGAC_v2_gene1924	IntronR	14048361	14048501	PB.46084.2|Tp57577_TGAC_v2_LG1:14045830-14049400(-)|c226288/f1p22/2759.path1	PB.46082.2|Tp57577_TGAC_v2_LG1:14045668-14049498(-)|c241651/f1p20/3132.path1
Tp57577_TGAC_v2_LG1	Tp57577_TGAC_v2_gene1924	Other	14046976	14048576	Tp57577_TGAC_v2_mRNA1968	PB.46084.2|Tp57577_TGAC_v2_LG1:14045830-14049400(-)|c226288/f1p22/2759.path1
Tp57577_TGAC_v2_LG1	Tp57577_TGAC_v2_gene1924	AltP	14046976	14048576	Tp57577_TGAC_v2_mRNA1968	PB.46082.2|Tp57577_TGAC_v2_LG1:14045668-14049498(-)|c241651/f1p20/3132.path1
Tp57577_TGAC_v2_LG1	Tp57577_TGAC_v2_gene1925	Other	13895740	13910062	Tp57577_TGAC_v2_mRNA1969	PB.45969.2|Tp57577_TGAC_v2_LG1:13894533-13912589(-)|c52735/f2p14/3164.path1
Tp57577_TGAC_v2_LG1	Tp57577_TGAC_v2_gene1925	Other	13894829	13909506	Tp57577_TGAC_v2_mRNA1969	PB.45969.3|Tp57577_TGAC_v2_LG1:13894534-13911795(-)|c205071/f1p13/2390.path1
Tp57577_TGAC_v2_LG1	Tp57577_TGAC_v2_gene1925	Other	13894987	13909709	PB.45969.1|Tp57577_TGAC_v2_LG1:13894404-13913844(-)|c268547/f1p14/5030.path1	Tp57577_TGAC_v2_mRNA1969
Tp57577_TGAC_v2_LG1	Tp57577_TGAC_v2_gene1926	IntronR	13817508	13817577	Tp57577_TGAC_v2_mRNA1970	PB.45886.3|Tp57577_TGAC_v2_LG1:13814000-13819486(+)|c237382/f1p0/2866.path1
Tp57577_TGAC_v2_LG1	Tp57577_TGAC_v2_gene1928	ExonS	13925522	13926068	Tp57577_TGAC_v2_mRNA1972	PB.46002.7|Tp57577_TGAC_v2_LG1:13921154-13938013(-)|c270489/f1p23/4929.path1
Tp57577_TGAC_v2_LG1	Tp57577_TGAC_v2_gene1928	IntronR	13925522	13926068	Tp57577_TGAC_v2_mRNA1972	PB.46002.1|Tp57577_TGAC_v2_LG1:13921144-13938013(-)|c272171/f1p26/5389.path1
Tp57577_TGAC_v2_LG1	Tp57577_TGAC_v2_gene1928	IntronR	13927872	13928299	Tp57577_TGAC_v2_mRNA1972	PB.46002.4|Tp57577_TGAC_v2_LG1:13921152-13938013(-)|c271227/f1p20/4881.path1
Tp57577_TGAC_v2_LG1	Tp57577_TGAC_v2_gene1928	IntronR	13925888	13926067	PB.46002.1|Tp57577_TGAC_v2_LG1:13921144-13938013(-)|c272171/f1p26/5389.path1	PB.46002.7|Tp57577_TGAC_v2_LG1:13921154-13938013(-)|c270489/f1p23/4929.path1
Tp57577_TGAC_v2_LG1	Tp57577_TGAC_v2_gene1928	IntronR	13925522	13925740	PB.46002.1|Tp57577_TGAC_v2_LG1:13921144-13938013(-)|c272171/f1p26/5389.path1	PB.46002.7|Tp57577_TGAC_v2_LG1:13921154-13938013(-)|c270489/f1p23/4929.path1
Tp57577_TGAC_v2_LG1	Tp57577_TGAC_v2_gene1939	AltA	13830980	13831102	Tp57577_TGAC_v2_mRNA1983	PB.45904.1|Tp57577_TGAC_v2_LG1:13829292-13834563(+)|c40462/f2p6/2207.path1
Tp57577_TGAC_v2_LG1	Tp57577_TGAC_v2_gene1939	AltA	13830980	13831115	Tp57577_TGAC_v2_mRNA1983	PB.45895.2|Tp57577_TGAC_v2_LG1:13827917-13834564(+)|c43292/f4p8/2407.path1
Tp57577_TGAC_v2_LG1	Tp57577_TGAC_v2_gene1939	AltA	13830980	13831102	PB.45904.2|Tp57577_TGAC_v2_LG1:13829562-13834565(+)|c179554/f1p6/1970.path1	PB.45904.1|Tp57577_TGAC_v2_LG1:13829292-13834563(+)|c40462/f2p6/2207.path1
Tp57577_TGAC_v2_LG1	Tp57577_TGAC_v2_gene1939	AltA	13830980	13831115	PB.45904.2|Tp57577_TGAC_v2_LG1:13829562-13834565(+)|c179554/f1p6/1970.path1	PB.45895.2|Tp57577_TGAC_v2_LG1:13827917-13834564(+)|c43292/f4p8/2407.path1
Tp57577_TGAC_v2_LG1	Tp57577_TGAC_v2_gene1939	AltA	13830980	13831115	PB.45895.2|Tp57577_TGAC_v2_LG1:13827917-13834564(+)|c43292/f4p8/2407.path1	PB.45904.1|Tp57577_TGAC_v2_LG1:13829292-13834563(+)|c40462/f2p6/2207.path1
Tp57577_TGAC_v2_LG1	Tp57577_TGAC_v2_gene1942	IntronR	13921420	13921511	PB.46002.1|Tp57577_TGAC_v2_LG1:13921144-13938013(-)|c272171/f1p26/5389.path1	PB.46002.14|Tp57577_TGAC_v2_LG1:13921260-13938013(-)|c269380/f1p28/4842.path1
Tp57577_TGAC_v2_LG1	Tp57577_TGAC_v2_gene1942	IntronR	13925522	13926067	PB.46002.1|Tp57577_TGAC_v2_LG1:13921144-13938013(-)|c272171/f1p26/5389.path1	PB.46002.14|Tp57577_TGAC_v2_LG1:13921260-13938013(-)|c269380/f1p28/4842.path1
Tp57577_TGAC_v2_LG1	Tp57577_TGAC_v2_gene1942	IntronR	13925158	13925177	PB.46007.1|Tp57577_TGAC_v2_LG1:13921918-13938464(-)|c255450/f1p33/3505.path1	PB.46002.14|Tp57577_TGAC_v2_LG1:13921260-13938013(-)|c269380/f1p28/4842.path1
Tp57577_TGAC_v2_LG1	Tp57577_TGAC_v2_gene1942	IntronR	13924941	13925043	PB.46007.1|Tp57577_TGAC_v2_LG1:13921918-13938464(-)|c255450/f1p33/3505.path1	PB.46002.14|Tp57577_TGAC_v2_LG1:13921260-13938013(-)|c269380/f1p28/4842.path1
Tp57577_TGAC_v2_LG1	Tp57577_TGAC_v2_gene1942	Other	13923723	13924681	PB.46002.1|Tp57577_TGAC_v2_LG1:13921144-13938013(-)|c272171/f1p26/5389.path1	PB.46002.14|Tp57577_TGAC_v2_LG1:13921260-13938013(-)|c269380/f1p28/4842.path1
Tp57577_TGAC_v2_LG1	Tp57577_TGAC_v2_gene1942	AltP	13927010	13934449	PB.46002.1|Tp57577_TGAC_v2_LG1:13921144-13938013(-)|c272171/f1p26/5389.path1	PB.45992.1|Tp57577_TGAC_v2_LG1:13914676-13938013(-)|c267627/f1p28/4909.path1
Tp57577_TGAC_v2_LG1	Tp57577_TGAC_v2_gene1942	AltP	13935045	13937609	PB.46002.1|Tp57577_TGAC_v2_LG1:13921144-13938013(-)|c272171/f1p26/5389.path1	PB.46013.1|Tp57577_TGAC_v2_LG1:13929019-13938465(-)|c273301/f4p25/4226.path1
Tp57577_TGAC_v2_LG1	Tp57577_TGAC_v2_gene1942	AltP	13926660	13934371	PB.46007.1|Tp57577_TGAC_v2_LG1:13921918-13938464(-)|c255450/f1p33/3505.path1	PB.46002.14|Tp57577_TGAC_v2_LG1:13921260-13938013(-)|c269380/f1p28/4842.path1
Tp57577_TGAC_v2_LG1	Tp57577_TGAC_v2_gene1942	AltP	13926660	13934449	PB.46007.1|Tp57577_TGAC_v2_LG1:13921918-13938464(-)|c255450/f1p33/3505.path1	PB.45992.1|Tp57577_TGAC_v2_LG1:13914676-13938013(-)|c267627/f1p28/4909.path1
Tp57577_TGAC_v2_LG1	Tp57577_TGAC_v2_gene1942	AltP	13935114	13937609	PB.46007.1|Tp57577_TGAC_v2_LG1:13921918-13938464(-)|c255450/f1p33/3505.path1	Tp57577_TGAC_v2_mRNA1986
Tp57577_TGAC_v2_LG1	Tp57577_TGAC_v2_gene1942	AltP	13937757	13937939	Tp57577_TGAC_v2_mRNA1986	PB.46002.14|Tp57577_TGAC_v2_LG1:13921260-13938013(-)|c269380/f1p28/4842.path1
Tp57577_TGAC_v2_LG1	Tp57577_TGAC_v2_gene1942	AltP	13935045	13937549	Tp57577_TGAC_v2_mRNA1986	PB.46013.1|Tp57577_TGAC_v2_LG1:13929019-13938465(-)|c273301/f4p25/4226.path1
Tp57577_TGAC_v2_LG1	Tp57577_TGAC_v2_gene1943	AltA	14226812	14227331	Tp57577_TGAC_v2_mRNA1987	PB.46218.2|Tp57577_TGAC_v2_LG1:14223437-14230855(+)|c56592/f2p3/4221.path1
Tp57577_TGAC_v2_LG1	Tp57577_TGAC_v2_gene1943	IntronR	14227877	14228492	Tp57577_TGAC_v2_mRNA1987	PB.46218.3|Tp57577_TGAC_v2_LG1:14223922-14230864(+)|c259387/f1p3/4772.path1
Tp57577_TGAC_v2_LG1	Tp57577_TGAC_v2_gene1943	IntronR	14226812	14227331	Tp57577_TGAC_v2_mRNA1987	PB.46218.3|Tp57577_TGAC_v2_LG1:14223922-14230864(+)|c259387/f1p3/4772.path1
Tp57577_TGAC_v2_LG1	Tp57577_TGAC_v2_gene1943	IntronR	14226812	14227244	PB.46218.3|Tp57577_TGAC_v2_LG1:14223922-14230864(+)|c259387/f1p3/4772.path1	PB.46218.2|Tp57577_TGAC_v2_LG1:14223437-14230855(+)|c56592/f2p3/4221.path1
Tp57577_TGAC_v2_LG1	Tp57577_TGAC_v2_gene1943	IntronR	14227877	14228491	PB.46218.3|Tp57577_TGAC_v2_LG1:14223922-14230864(+)|c259387/f1p3/4772.path1	PB.46218.2|Tp57577_TGAC_v2_LG1:14223437-14230855(+)|c56592/f2p3/4221.path1
Tp57577_TGAC_v2_LG1	Tp57577_TGAC_v2_gene1943	IntronR	14227732	14227893	PB.46218.4|Tp57577_TGAC_v2_LG1:14224547-14230852(+)|c238105/f1p3/3968.path1	PB.46218.3|Tp57577_TGAC_v2_LG1:14223922-14230864(+)|c259387/f1p3/4772.path1
Tp57577_TGAC_v2_LG1	Tp57577_TGAC_v2_gene1943	AltP	14227732	14228492	PB.46218.4|Tp57577_TGAC_v2_LG1:14224547-14230852(+)|c238105/f1p3/3968.path1	Tp57577_TGAC_v2_mRNA1987
Tp57577_TGAC_v2_LG1	Tp57577_TGAC_v2_gene1943	AltP	14227732	14228491	PB.46218.4|Tp57577_TGAC_v2_LG1:14224547-14230852(+)|c238105/f1p3/3968.path1	PB.46218.2|Tp57577_TGAC_v2_LG1:14223437-14230855(+)|c56592/f2p3/4221.path1
Tp57577_TGAC_v2_LG1	Tp57577_TGAC_v2_gene1947	AltA	14256150	14256241	PB.46249.1|Tp57577_TGAC_v2_LG1:14255188-14261521(+)|c142578/f1p3/1580.path1	Tp57577_TGAC_v2_mRNA1991
Tp57577_TGAC_v2_LG1	Tp57577_TGAC_v2_gene1948	IntronR	13783718	13783761	Tp57577_TGAC_v2_mRNA1992	PB.45871.2|Tp57577_TGAC_v2_LG1:13781598-13786022(-)|c196118/f1p17/2240.path1
Tp57577_TGAC_v2_LG1	Tp57577_TGAC_v2_gene1948	AltP	13785582	13785956	PB.45871.1|Tp57577_TGAC_v2_LG1:13781492-13786050(-)|c47648/f2p17/2528.path1	PB.45871.2|Tp57577_TGAC_v2_LG1:13781598-13786022(-)|c196118/f1p17/2240.path1
Tp57577_TGAC_v2_LG1	Tp57577_TGAC_v2_gene1950	AltD	14281444	14281564	Tp57577_TGAC_v2_mRNA1994	PB.46267.2|Tp57577_TGAC_v2_LG1:14278953-14283697(-)|c44552/f2p10/2315.path1
Tp57577_TGAC_v2_LG1	Tp57577_TGAC_v2_gene1953	IntronR	13889224	13889309	PB.45963.1|Tp57577_TGAC_v2_LG1:13888103-13894763(+)|c268196/f1p8/6512.path1	Tp57577_TGAC_v2_mRNA1997
Tp57577_TGAC_v2_LG1	Tp57577_TGAC_v2_gene1955	IntronR	14246776	14247096	Tp57577_TGAC_v2_mRNA1999	PB.46240.1|Tp57577_TGAC_v2_LG1:14246418-14248876(-)|c191169/f1p0/2028.path1
Tp57577_TGAC_v2_LG1	Tp57577_TGAC_v2_gene1955	IntronR	14247231	14247320	Tp57577_TGAC_v2_mRNA1999	PB.46240.1|Tp57577_TGAC_v2_LG1:14246418-14248876(-)|c191169/f1p0/2028.path1
Tp57577_TGAC_v2_LG1	Tp57577_TGAC_v2_gene1956	Other	13914685	13921247	Tp57577_TGAC_v2_mRNA2000	PB.45992.1|Tp57577_TGAC_v2_LG1:13914676-13938013(-)|c267627/f1p28/4909.path1
Tp57577_TGAC_v2_LG1	Tp57577_TGAC_v2_gene1961	AltD	13862690	13862923	PB.45951.1|Tp57577_TGAC_v2_LG1:13859745-13863134(+)|c242699/f1p11/3214.path1	PB.45951.2|Tp57577_TGAC_v2_LG1:13859798-13863196(+)|c247267/f1p7/3246.path1
Tp57577_TGAC_v2_LG1	Tp57577_TGAC_v2_gene1961	IntronR	13863056	13863113	PB.45951.1|Tp57577_TGAC_v2_LG1:13859745-13863134(+)|c242699/f1p11/3214.path1	PB.45951.2|Tp57577_TGAC_v2_LG1:13859798-13863196(+)|c247267/f1p7/3246.path1
Tp57577_TGAC_v2_LG1	Tp57577_TGAC_v2_gene1964	AltP	13894829	13909506	Tp57577_TGAC_v2_mRNA2008	PB.45969.3|Tp57577_TGAC_v2_LG1:13894534-13911795(-)|c205071/f1p13/2390.path1
Tp57577_TGAC_v2_LG1	Tp57577_TGAC_v2_gene1964	AltP	13894987	13909709	PB.45969.1|Tp57577_TGAC_v2_LG1:13894404-13913844(-)|c268547/f1p14/5030.path1	Tp57577_TGAC_v2_mRNA2008
Tp57577_TGAC_v2_LG1	Tp57577_TGAC_v2_gene1971	AltA	14186820	14187361	PB.46189.1|Tp57577_TGAC_v2_LG1:14184185-14189142(-)|c195643/f1p1/2048.path1	Tp57577_TGAC_v2_mRNA2015
Tp57577_TGAC_v2_LG1	Tp57577_TGAC_v2_gene1971	IntronR	14186790	14186814	PB.46189.1|Tp57577_TGAC_v2_LG1:14184185-14189142(-)|c195643/f1p1/2048.path1	Tp57577_TGAC_v2_mRNA2015
Tp57577_TGAC_v2_LG1	Tp57577_TGAC_v2_gene21002	IntronR	10089915	10090743	Tp57577_TGAC_v2_mRNA21719	PB.42686.3|Tp57577_TGAC_v2_LG1:10084625-10091642(+)|c266295/f1p13/4211.path1
Tp57577_TGAC_v2_LG1	Tp57577_TGAC_v2_gene21013	IntronR	10061804	10061973	Tp57577_TGAC_v2_mRNA21730	PB.42649.2|Tp57577_TGAC_v2_LG1:10057961-10062807(+)|c251326/f1p2/3392.path1
Tp57577_TGAC_v2_LG1	Tp57577_TGAC_v2_gene21013	IntronR	10061627	10061707	Tp57577_TGAC_v2_mRNA21730	PB.42649.2|Tp57577_TGAC_v2_LG1:10057961-10062807(+)|c251326/f1p2/3392.path1
Tp57577_TGAC_v2_LG1	Tp57577_TGAC_v2_gene21013	IntronR	10062023	10062104	Tp57577_TGAC_v2_mRNA21730	PB.42649.2|Tp57577_TGAC_v2_LG1:10057961-10062807(+)|c251326/f1p2/3392.path1
Tp57577_TGAC_v2_LG1	Tp57577_TGAC_v2_gene21013	IntronR	10060926	10061469	Tp57577_TGAC_v2_mRNA21730	PB.42649.2|Tp57577_TGAC_v2_LG1:10057961-10062807(+)|c251326/f1p2/3392.path1
Tp57577_TGAC_v2_LG1	Tp57577_TGAC_v2_gene21013	IntronR	10060504	10060604	Tp57577_TGAC_v2_mRNA21730	PB.42649.2|Tp57577_TGAC_v2_LG1:10057961-10062807(+)|c251326/f1p2/3392.path1
Tp57577_TGAC_v2_LG1	Tp57577_TGAC_v2_gene21013	IntronR	10061804	10061972	PB.42649.3|Tp57577_TGAC_v2_LG1:10057965-10062316(+)|c182661/f1p2/2001.path1	PB.42649.2|Tp57577_TGAC_v2_LG1:10057961-10062807(+)|c251326/f1p2/3392.path1
Tp57577_TGAC_v2_LG1	Tp57577_TGAC_v2_gene21013	IntronR	10061627	10061706	PB.42649.3|Tp57577_TGAC_v2_LG1:10057965-10062316(+)|c182661/f1p2/2001.path1	PB.42649.2|Tp57577_TGAC_v2_LG1:10057961-10062807(+)|c251326/f1p2/3392.path1
Tp57577_TGAC_v2_LG1	Tp57577_TGAC_v2_gene21013	IntronR	10060926	10061468	PB.42649.3|Tp57577_TGAC_v2_LG1:10057965-10062316(+)|c182661/f1p2/2001.path1	PB.42649.2|Tp57577_TGAC_v2_LG1:10057961-10062807(+)|c251326/f1p2/3392.path1
Tp57577_TGAC_v2_LG1	Tp57577_TGAC_v2_gene21013	IntronR	10062023	10062103	PB.42649.3|Tp57577_TGAC_v2_LG1:10057965-10062316(+)|c182661/f1p2/2001.path1	PB.42649.2|Tp57577_TGAC_v2_LG1:10057961-10062807(+)|c251326/f1p2/3392.path1
Tp57577_TGAC_v2_LG1	Tp57577_TGAC_v2_gene21013	IntronR	10060011	10060097	PB.42649.3|Tp57577_TGAC_v2_LG1:10057965-10062316(+)|c182661/f1p2/2001.path1	PB.42649.2|Tp57577_TGAC_v2_LG1:10057961-10062807(+)|c251326/f1p2/3392.path1
Tp57577_TGAC_v2_LG1	Tp57577_TGAC_v2_gene21013	IntronR	10060513	10060615	PB.42649.3|Tp57577_TGAC_v2_LG1:10057965-10062316(+)|c182661/f1p2/2001.path1	PB.42649.1|Tp57577_TGAC_v2_LG1:10057960-10062426(+)|c19170/f4p2/1372.path1
Tp57577_TGAC_v2_LG1	Tp57577_TGAC_v2_gene21013	IntronR	10059746	10060443	PB.42649.3|Tp57577_TGAC_v2_LG1:10057965-10062316(+)|c182661/f1p2/2001.path1	PB.42649.1|Tp57577_TGAC_v2_LG1:10057960-10062426(+)|c19170/f4p2/1372.path1
Tp57577_TGAC_v2_LG1	Tp57577_TGAC_v2_gene21013	IntronR	10059746	10060444	PB.42649.3|Tp57577_TGAC_v2_LG1:10057965-10062316(+)|c182661/f1p2/2001.path1	Tp57577_TGAC_v2_mRNA21730
Tp57577_TGAC_v2_LG1	Tp57577_TGAC_v2_gene21013	AltP	10059746	10060444	Tp57577_TGAC_v2_mRNA21730	PB.42649.2|Tp57577_TGAC_v2_LG1:10057961-10062807(+)|c251326/f1p2/3392.path1
Tp57577_TGAC_v2_LG1	Tp57577_TGAC_v2_gene21013	AltP	10060504	10060615	Tp57577_TGAC_v2_mRNA21730	PB.42649.1|Tp57577_TGAC_v2_LG1:10057960-10062426(+)|c19170/f4p2/1372.path1
Tp57577_TGAC_v2_LG1	Tp57577_TGAC_v2_gene21013	AltP	10059746	10060443	PB.42649.2|Tp57577_TGAC_v2_LG1:10057961-10062807(+)|c251326/f1p2/3392.path1	PB.42649.1|Tp57577_TGAC_v2_LG1:10057960-10062426(+)|c19170/f4p2/1372.path1
Tp57577_TGAC_v2_LG1	Tp57577_TGAC_v2_gene21014	ExonS	10199378	10203538	Tp57577_TGAC_v2_mRNA21731	PB.42768.2|Tp57577_TGAC_v2_LG1:10198756-10205153(-)|c208461/f1p3/2413.path1
Tp57577_TGAC_v2_LG1	Tp57577_TGAC_v2_gene21021	IntronR	10163666	10163850	Tp57577_TGAC_v2_mRNA21738	PB.42740.5|Tp57577_TGAC_v2_LG1:10163436-10169559(-)|c161950/f1p5/1642.path1
Tp57577_TGAC_v2_LG1	Tp57577_TGAC_v2_gene21021	IntronR	10169562	10169799	Tp57577_TGAC_v2_mRNA21738	PB.42745.1|Tp57577_TGAC_v2_LG1:10167507-10169986(-)|c208945/f1p2/2303.path1
Tp57577_TGAC_v2_LG1	Tp57577_TGAC_v2_gene21021	AltP	10164975	10169343	Tp57577_TGAC_v2_mRNA21738	PB.42740.5|Tp57577_TGAC_v2_LG1:10163436-10169559(-)|c161950/f1p5/1642.path1
Tp57577_TGAC_v2_LG1	Tp57577_TGAC_v2_gene21021	AltP	10163905	10164553	Tp57577_TGAC_v2_mRNA21738	PB.42740.5|Tp57577_TGAC_v2_LG1:10163436-10169559(-)|c161950/f1p5/1642.path1
Tp57577_TGAC_v2_LG1	Tp57577_TGAC_v2_gene21126	ExonS	3083468	3084716	Tp57577_TGAC_v2_mRNA21849	PB.35554.4|Tp57577_TGAC_v2_LG1:3082056-3087089(+)|c191389/f1p3/2044.path1
Tp57577_TGAC_v2_LG1	Tp57577_TGAC_v2_gene21126	AltD	3083468	3084716	Tp57577_TGAC_v2_mRNA21849	PB.35554.1|Tp57577_TGAC_v2_LG1:3082051-3087021(+)|c184412/f1p2/2093.path1
Tp57577_TGAC_v2_LG1	Tp57577_TGAC_v2_gene21126	IntronR	3086155	3086262	PB.35554.3|Tp57577_TGAC_v2_LG1:3082056-3086963(+)|c178480/f1p2/1857.path1	PB.35554.4|Tp57577_TGAC_v2_LG1:3082056-3087089(+)|c191389/f1p3/2044.path1
Tp57577_TGAC_v2_LG1	Tp57577_TGAC_v2_gene21126	IntronR	3086155	3086263	PB.35554.3|Tp57577_TGAC_v2_LG1:3082056-3086963(+)|c178480/f1p2/1857.path1	Tp57577_TGAC_v2_mRNA21849
Tp57577_TGAC_v2_LG1	Tp57577_TGAC_v2_gene21126	IntronR	3083468	3083615	PB.35554.1|Tp57577_TGAC_v2_LG1:3082051-3087021(+)|c184412/f1p2/2093.path1	PB.35554.4|Tp57577_TGAC_v2_LG1:3082056-3087089(+)|c191389/f1p3/2044.path1
Tp57577_TGAC_v2_LG1	Tp57577_TGAC_v2_gene21126	Other	3082385	3083203	PB.35554.3|Tp57577_TGAC_v2_LG1:3082056-3086963(+)|c178480/f1p2/1857.path1	PB.35554.5|Tp57577_TGAC_v2_LG1:3082063-3086948(+)|c155750/f2p2/1726.path1
Tp57577_TGAC_v2_LG1	Tp57577_TGAC_v2_gene21127	AltA	3111154	3111442	Tp57577_TGAC_v2_mRNA21850	PB.35580.1|Tp57577_TGAC_v2_LG1:3110311-3113841(+)|c208870/f1p9/2280.path1
Tp57577_TGAC_v2_LG1	Tp57577_TGAC_v2_gene21127	IntronR	3112527	3112637	PB.35580.2|Tp57577_TGAC_v2_LG1:3110313-3113801(+)|c226598/f1p7/2700.path1	Tp57577_TGAC_v2_mRNA21850
Tp57577_TGAC_v2_LG1	Tp57577_TGAC_v2_gene21127	IntronR	3112527	3112636	PB.35580.2|Tp57577_TGAC_v2_LG1:3110313-3113801(+)|c226598/f1p7/2700.path1	PB.35580.1|Tp57577_TGAC_v2_LG1:3110311-3113841(+)|c208870/f1p9/2280.path1
Tp57577_TGAC_v2_LG1	Tp57577_TGAC_v2_gene21127	AltP	3111582	3112077	PB.35580.2|Tp57577_TGAC_v2_LG1:3110313-3113801(+)|c226598/f1p7/2700.path1	Tp57577_TGAC_v2_mRNA21850
Tp57577_TGAC_v2_LG1	Tp57577_TGAC_v2_gene21127	AltP	3111582	3112076	PB.35580.2|Tp57577_TGAC_v2_LG1:3110313-3113801(+)|c226598/f1p7/2700.path1	PB.35580.1|Tp57577_TGAC_v2_LG1:3110311-3113841(+)|c208870/f1p9/2280.path1
Tp57577_TGAC_v2_LG1	Tp57577_TGAC_v2_gene21136	AltD	2918214	2918463	PB.35412.1|Tp57577_TGAC_v2_LG1:2916131-2920727(+)|c174317/f1p0/1884.path1	Tp57577_TGAC_v2_mRNA21860
Tp57577_TGAC_v2_LG1	Tp57577_TGAC_v2_gene21136	AltD	2919742	2919967	PB.35412.1|Tp57577_TGAC_v2_LG1:2916131-2920727(+)|c174317/f1p0/1884.path1	Tp57577_TGAC_v2_mRNA21860
Tp57577_TGAC_v2_LG1	Tp57577_TGAC_v2_gene21136	IntronR	2920129	2920212	PB.35412.1|Tp57577_TGAC_v2_LG1:2916131-2920727(+)|c174317/f1p0/1884.path1	Tp57577_TGAC_v2_mRNA21860
Tp57577_TGAC_v2_LG1	Tp57577_TGAC_v2_gene21146	IntronR	2929628	2929811	PB.35418.2|Tp57577_TGAC_v2_LG1:2929200-2930057(-)|c6190/f2p3/752.path1	Tp57577_TGAC_v2_mRNA21870
Tp57577_TGAC_v2_LG1	Tp57577_TGAC_v2_gene21150	IntronR	3036632	3037395	PB.35513.1|Tp57577_TGAC_v2_LG1:3011555-3037537(-)|c239896/f1p1/2967.path1	Tp57577_TGAC_v2_mRNA21875
Tp57577_TGAC_v2_LG1	Tp57577_TGAC_v2_gene21151	AltP	3012824	3036003	PB.35513.1|Tp57577_TGAC_v2_LG1:3011555-3037537(-)|c239896/f1p1/2967.path1	Tp57577_TGAC_v2_mRNA21876
Tp57577_TGAC_v2_LG1	Tp57577_TGAC_v2_gene21154	IntronR	3099188	3099206	PB.35569.2|Tp57577_TGAC_v2_LG1:3099067-3100973(+)|c33178/f12p12/1916.path1	PB.35567.1|Tp57577_TGAC_v2_LG1:3097784-3101060(+)|c40109/f2p12/2123.path1
Tp57577_TGAC_v2_LG1	Tp57577_TGAC_v2_gene21225	IntronR	27134268	27134348	Tp57577_TGAC_v2_mRNA21954	PB.55249.1|Tp57577_TGAC_v2_LG1:27129123-27135229(+)|c138897/f1p1/1426.path1
Tp57577_TGAC_v2_LG1	Tp57577_TGAC_v2_gene21225	Other	26588647	27139629	PB.54952.1|Tp57577_TGAC_v2_LG1:26588119-27141158(-)|c205161/f1p7/2400.path1	PB.55249.1|Tp57577_TGAC_v2_LG1:27129123-27135229(+)|c138897/f1p1/1426.path1
Tp57577_TGAC_v2_LG1	Tp57577_TGAC_v2_gene21225	Other	26588647	27139629	PB.54952.1|Tp57577_TGAC_v2_LG1:26588119-27141158(-)|c205161/f1p7/2400.path1	Tp57577_TGAC_v2_mRNA21954
Tp57577_TGAC_v2_LG1	Tp57577_TGAC_v2_gene21225	AltP	27134673	27134841	Tp57577_TGAC_v2_mRNA21954	PB.55249.1|Tp57577_TGAC_v2_LG1:27129123-27135229(+)|c138897/f1p1/1426.path1
Tp57577_TGAC_v2_LG1	Tp57577_TGAC_v2_gene21226	Other	27081622	27106162	PB.55220.2|Tp57577_TGAC_v2_LG1:27081296-27108605(-)|c185450/f1p1/1826.path1	Tp57577_TGAC_v2_mRNA21955
Tp57577_TGAC_v2_LG1	Tp57577_TGAC_v2_gene21227	IntronR	26922047	26922277	PB.55116.5|Tp57577_TGAC_v2_LG1:26918766-26922311(-)|c208597/f1p8/2421.path1	PB.55118.1|Tp57577_TGAC_v2_LG1:26918879-26922478(-)|c207233/f1p9/2610.path1
Tp57577_TGAC_v2_LG1	Tp57577_TGAC_v2_gene21227	AltP	26919285	26919611	PB.55116.5|Tp57577_TGAC_v2_LG1:26918766-26922311(-)|c208597/f1p8/2421.path1	PB.55118.1|Tp57577_TGAC_v2_LG1:26918879-26922478(-)|c207233/f1p9/2610.path1
Tp57577_TGAC_v2_LG1	Tp57577_TGAC_v2_gene21227	AltP	26921332	26921462	PB.55116.5|Tp57577_TGAC_v2_LG1:26918766-26922311(-)|c208597/f1p8/2421.path1	PB.55116.3|Tp57577_TGAC_v2_LG1:26918762-26923566(-)|c210500/f1p9/2460.path1
Tp57577_TGAC_v2_LG1	Tp57577_TGAC_v2_gene21227	AltP	26919285	26919611	Tp57577_TGAC_v2_mRNA21956	PB.55118.1|Tp57577_TGAC_v2_LG1:26918879-26922478(-)|c207233/f1p9/2610.path1
Tp57577_TGAC_v2_LG1	Tp57577_TGAC_v2_gene21227	AltP	26919404	26919584	Tp57577_TGAC_v2_mRNA21956	PB.55118.3|Tp57577_TGAC_v2_LG1:26918879-26923589(-)|c229239/f1p9/2882.path1
Tp57577_TGAC_v2_LG1	Tp57577_TGAC_v2_gene21227	AltP	26921332	26921462	Tp57577_TGAC_v2_mRNA21956	PB.55116.3|Tp57577_TGAC_v2_LG1:26918762-26923566(-)|c210500/f1p9/2460.path1
Tp57577_TGAC_v2_LG1	Tp57577_TGAC_v2_gene21229	AltD	27094363	27094513	Tp57577_TGAC_v2_mRNA21958	PB.55225.1|Tp57577_TGAC_v2_LG1:27087124-27096252(-)|c40967/f2p19/2069.path1
Tp57577_TGAC_v2_LG1	Tp57577_TGAC_v2_gene21229	IntronR	27090486	27091122	Tp57577_TGAC_v2_mRNA21958	PB.55231.1|Tp57577_TGAC_v2_LG1:27087362-27091867(-)|c170632/f1p17/1912.path1
Tp57577_TGAC_v2_LG1	Tp57577_TGAC_v2_gene21229	IntronR	27090486	27091121	PB.55231.1|Tp57577_TGAC_v2_LG1:27087362-27091867(-)|c170632/f1p17/1912.path1	PB.55225.1|Tp57577_TGAC_v2_LG1:27087124-27096252(-)|c40967/f2p19/2069.path1
Tp57577_TGAC_v2_LG1	Tp57577_TGAC_v2_gene21229	Other	27081622	27106162	PB.55220.2|Tp57577_TGAC_v2_LG1:27081296-27108605(-)|c185450/f1p1/1826.path1	PB.55225.1|Tp57577_TGAC_v2_LG1:27087124-27096252(-)|c40967/f2p19/2069.path1
Tp57577_TGAC_v2_LG1	Tp57577_TGAC_v2_gene21229	Other	27081622	27106162	PB.55220.2|Tp57577_TGAC_v2_LG1:27081296-27108605(-)|c185450/f1p1/1826.path1	Tp57577_TGAC_v2_mRNA21958
Tp57577_TGAC_v2_LG1	Tp57577_TGAC_v2_gene21229	Other	27081622	27106162	PB.55220.2|Tp57577_TGAC_v2_LG1:27081296-27108605(-)|c185450/f1p1/1826.path1	PB.55231.1|Tp57577_TGAC_v2_LG1:27087362-27091867(-)|c170632/f1p17/1912.path1
Tp57577_TGAC_v2_LG1	Tp57577_TGAC_v2_gene21231	Other	26588647	27139629	PB.54952.1|Tp57577_TGAC_v2_LG1:26588119-27141158(-)|c205161/f1p7/2400.path1	Tp57577_TGAC_v2_mRNA21960
Tp57577_TGAC_v2_LG1	Tp57577_TGAC_v2_gene21232	AltD	27047141	27047237	PB.55202.2|Tp57577_TGAC_v2_LG1:27045560-27053299(+)|c264063/f1p6/5119.path1	PB.55202.4|Tp57577_TGAC_v2_LG1:27045609-27050435(+)|c208544/f1p2/2274.path1
Tp57577_TGAC_v2_LG1	Tp57577_TGAC_v2_gene21232	IntronR	27047141	27047237	PB.55202.2|Tp57577_TGAC_v2_LG1:27045560-27053299(+)|c264063/f1p6/5119.path1	PB.55202.1|Tp57577_TGAC_v2_LG1:27045560-27050335(+)|c205852/f1p2/2345.path1
Tp57577_TGAC_v2_LG1	Tp57577_TGAC_v2_gene21232	IntronR	27048419	27048545	PB.55202.2|Tp57577_TGAC_v2_LG1:27045560-27053299(+)|c264063/f1p6/5119.path1	PB.55202.3|Tp57577_TGAC_v2_LG1:27045560-27050309(+)|c209653/f1p2/2354.path1
Tp57577_TGAC_v2_LG1	Tp57577_TGAC_v2_gene21232	IntronR	27048070	27048123	PB.55202.2|Tp57577_TGAC_v2_LG1:27045560-27053299(+)|c264063/f1p6/5119.path1	Tp57577_TGAC_v2_mRNA21961
Tp57577_TGAC_v2_LG1	Tp57577_TGAC_v2_gene21232	IntronR	27048164	27048242	PB.55202.2|Tp57577_TGAC_v2_LG1:27045560-27053299(+)|c264063/f1p6/5119.path1	Tp57577_TGAC_v2_mRNA21961
Tp57577_TGAC_v2_LG1	Tp57577_TGAC_v2_gene21232	IntronR	27047157	27047237	PB.55202.1|Tp57577_TGAC_v2_LG1:27045560-27050335(+)|c205852/f1p2/2345.path1	PB.55202.4|Tp57577_TGAC_v2_LG1:27045609-27050435(+)|c208544/f1p2/2274.path1
Tp57577_TGAC_v2_LG1	Tp57577_TGAC_v2_gene21232	IntronR	27047141	27047238	Tp57577_TGAC_v2_mRNA21961	PB.55202.1|Tp57577_TGAC_v2_LG1:27045560-27050335(+)|c205852/f1p2/2345.path1
Tp57577_TGAC_v2_LG1	Tp57577_TGAC_v2_gene21232	IntronR	27048419	27048546	Tp57577_TGAC_v2_mRNA21961	PB.55202.3|Tp57577_TGAC_v2_LG1:27045560-27050309(+)|c209653/f1p2/2354.path1
Tp57577_TGAC_v2_LG1	Tp57577_TGAC_v2_gene21232	Other	26588647	27139629	PB.55202.2|Tp57577_TGAC_v2_LG1:27045560-27053299(+)|c264063/f1p6/5119.path1	PB.54952.1|Tp57577_TGAC_v2_LG1:26588119-27141158(-)|c205161/f1p7/2400.path1
Tp57577_TGAC_v2_LG1	Tp57577_TGAC_v2_gene21232	Other	26588647	27139629	PB.54952.1|Tp57577_TGAC_v2_LG1:26588119-27141158(-)|c205161/f1p7/2400.path1	PB.55206.2|Tp57577_TGAC_v2_LG1:27046283-27050319(+)|c188391/f1p2/2045.path1
Tp57577_TGAC_v2_LG1	Tp57577_TGAC_v2_gene21232	Other	26588647	27139629	PB.54952.1|Tp57577_TGAC_v2_LG1:26588119-27141158(-)|c205161/f1p7/2400.path1	PB.55202.3|Tp57577_TGAC_v2_LG1:27045560-27050309(+)|c209653/f1p2/2354.path1
Tp57577_TGAC_v2_LG1	Tp57577_TGAC_v2_gene21232	Other	26588647	27139629	PB.54952.1|Tp57577_TGAC_v2_LG1:26588119-27141158(-)|c205161/f1p7/2400.path1	PB.55202.4|Tp57577_TGAC_v2_LG1:27045609-27050435(+)|c208544/f1p2/2274.path1
Tp57577_TGAC_v2_LG1	Tp57577_TGAC_v2_gene21232	Other	26588647	27139629	PB.55202.1|Tp57577_TGAC_v2_LG1:27045560-27050335(+)|c205852/f1p2/2345.path1	PB.54952.1|Tp57577_TGAC_v2_LG1:26588119-27141158(-)|c205161/f1p7/2400.path1
Tp57577_TGAC_v2_LG1	Tp57577_TGAC_v2_gene21232	Other	26588647	27139629	Tp57577_TGAC_v2_mRNA21961	PB.54952.1|Tp57577_TGAC_v2_LG1:26588119-27141158(-)|c205161/f1p7/2400.path1
Tp57577_TGAC_v2_LG1	Tp57577_TGAC_v2_gene21233	ExonS	27056021	27056501	Tp57577_TGAC_v2_mRNA21962	PB.55209.3|Tp57577_TGAC_v2_LG1:27051765-27063525(-)|c245661/f1p4/3140.path1
Tp57577_TGAC_v2_LG1	Tp57577_TGAC_v2_gene21233	ExonS	27056021	27056501	Tp57577_TGAC_v2_mRNA21962	PB.55209.7|Tp57577_TGAC_v2_LG1:27051837-27063631(-)|c233439/f1p4/2719.path1
Tp57577_TGAC_v2_LG1	Tp57577_TGAC_v2_gene21233	AltD	27056021	27056253	PB.55209.3|Tp57577_TGAC_v2_LG1:27051765-27063525(-)|c245661/f1p4/3140.path1	PB.55209.7|Tp57577_TGAC_v2_LG1:27051837-27063631(-)|c233439/f1p4/2719.path1
Tp57577_TGAC_v2_LG1	Tp57577_TGAC_v2_gene21233	AltA	27056340	27056500	PB.55209.4|Tp57577_TGAC_v2_LG1:27051765-27063626(-)|c247902/f1p4/3052.path1	PB.55209.3|Tp57577_TGAC_v2_LG1:27051765-27063525(-)|c245661/f1p4/3140.path1
Tp57577_TGAC_v2_LG1	Tp57577_TGAC_v2_gene21233	AltA	27056021	27056501	Tp57577_TGAC_v2_mRNA21962	PB.55209.6|Tp57577_TGAC_v2_LG1:27051769-27063627(-)|c52972/f2p4/3020.path1
Tp57577_TGAC_v2_LG1	Tp57577_TGAC_v2_gene21233	AltA	27056021	27056501	Tp57577_TGAC_v2_mRNA21962	PB.55209.4|Tp57577_TGAC_v2_LG1:27051765-27063626(-)|c247902/f1p4/3052.path1
Tp57577_TGAC_v2_LG1	Tp57577_TGAC_v2_gene21233	IntronR	27056021	27056230	PB.55209.4|Tp57577_TGAC_v2_LG1:27051765-27063626(-)|c247902/f1p4/3052.path1	PB.55209.3|Tp57577_TGAC_v2_LG1:27051765-27063525(-)|c245661/f1p4/3140.path1
Tp57577_TGAC_v2_LG1	Tp57577_TGAC_v2_gene21233	IntronR	27063088	27063521	PB.55209.4|Tp57577_TGAC_v2_LG1:27051765-27063626(-)|c247902/f1p4/3052.path1	PB.55209.3|Tp57577_TGAC_v2_LG1:27051765-27063525(-)|c245661/f1p4/3140.path1
Tp57577_TGAC_v2_LG1	Tp57577_TGAC_v2_gene21233	IntronR	27056021	27056253	PB.55209.4|Tp57577_TGAC_v2_LG1:27051765-27063626(-)|c247902/f1p4/3052.path1	PB.55209.7|Tp57577_TGAC_v2_LG1:27051837-27063631(-)|c233439/f1p4/2719.path1
Tp57577_TGAC_v2_LG1	Tp57577_TGAC_v2_gene21234	AltP	26588647	27139629	Tp57577_TGAC_v2_mRNA21963	PB.54952.1|Tp57577_TGAC_v2_LG1:26588119-27141158(-)|c205161/f1p7/2400.path1
Tp57577_TGAC_v2_LG1	Tp57577_TGAC_v2_gene21234	AltP	26588647	27139629	PB.55121.3|Tp57577_TGAC_v2_LG1:26929401-26931986(+)|c202148/f1p8/2368.path1	PB.54952.1|Tp57577_TGAC_v2_LG1:26588119-27141158(-)|c205161/f1p7/2400.path1
Tp57577_TGAC_v2_LG1	Tp57577_TGAC_v2_gene21234	AltP	26930364	26931373	PB.55121.3|Tp57577_TGAC_v2_LG1:26929401-26931986(+)|c202148/f1p8/2368.path1	Tp57577_TGAC_v2_mRNA21963
Tp57577_TGAC_v2_LG1	Tp57577_TGAC_v2_gene21235	IntronR	27038040	27038447	Tp57577_TGAC_v2_mRNA21964	PB.55181.1|Tp57577_TGAC_v2_LG1:27036346-27041740(-)|c259469/f1p14/3556.path1
Tp57577_TGAC_v2_LG1	Tp57577_TGAC_v2_gene21236	AltP	26588647	27139629	PB.54952.1|Tp57577_TGAC_v2_LG1:26588119-27141158(-)|c205161/f1p7/2400.path1	Tp57577_TGAC_v2_mRNA21966
Tp57577_TGAC_v2_LG1	Tp57577_TGAC_v2_gene21237	AltD	26992951	26993668	Tp57577_TGAC_v2_mRNA21967	PB.55164.2|Tp57577_TGAC_v2_LG1:26992718-26997689(-)|c194808/f1p4/2177.path1
Tp57577_TGAC_v2_LG1	Tp57577_TGAC_v2_gene21237	AltP	26996987	26997386	Tp57577_TGAC_v2_mRNA21967	PB.55164.2|Tp57577_TGAC_v2_LG1:26992718-26997689(-)|c194808/f1p4/2177.path1
Tp57577_TGAC_v2_LG1	Tp57577_TGAC_v2_gene21238	IntronR	27082093	27082191	Tp57577_TGAC_v2_mRNA21968	PB.55218.2|Tp57577_TGAC_v2_LG1:27079733-27084423(-)|c254851/f1p1/3564.path1
Tp57577_TGAC_v2_LG1	Tp57577_TGAC_v2_gene21238	Other	27081622	27106162	PB.55220.2|Tp57577_TGAC_v2_LG1:27081296-27108605(-)|c185450/f1p1/1826.path1	Tp57577_TGAC_v2_mRNA21968
Tp57577_TGAC_v2_LG1	Tp57577_TGAC_v2_gene21239	Other	26588647	27139629	Tp57577_TGAC_v2_mRNA21969	PB.54952.1|Tp57577_TGAC_v2_LG1:26588119-27141158(-)|c205161/f1p7/2400.path1
Tp57577_TGAC_v2_LG1	Tp57577_TGAC_v2_gene21242	AltD	27111409	27111842	Tp57577_TGAC_v2_mRNA21972	PB.55243.1|Tp57577_TGAC_v2_LG1:27109678-27115761(-)|c241801/f1p0/2822.path1
Tp57577_TGAC_v2_LG1	Tp57577_TGAC_v2_gene21244	Other	26588647	27139629	Tp57577_TGAC_v2_mRNA21974	PB.54952.1|Tp57577_TGAC_v2_LG1:26588119-27141158(-)|c205161/f1p7/2400.path1
Tp57577_TGAC_v2_LG1	Tp57577_TGAC_v2_gene21246	Other	26588647	27139629	PB.54952.1|Tp57577_TGAC_v2_LG1:26588119-27141158(-)|c205161/f1p7/2400.path1	Tp57577_TGAC_v2_mRNA21976
Tp57577_TGAC_v2_LG1	Tp57577_TGAC_v2_gene21247	IntronR	27140243	27140465	PB.54952.1|Tp57577_TGAC_v2_LG1:26588119-27141158(-)|c205161/f1p7/2400.path1	Tp57577_TGAC_v2_mRNA21977
Tp57577_TGAC_v2_LG1	Tp57577_TGAC_v2_gene21553	AltA	8576044	8576134	Tp57577_TGAC_v2_mRNA22289	PB.41162.3|Tp57577_TGAC_v2_LG1:8571074-8581505(+)|c219113/f1p7/2493.path1
Tp57577_TGAC_v2_LG1	Tp57577_TGAC_v2_gene21553	AltA	8576044	8576133	PB.41162.3|Tp57577_TGAC_v2_LG1:8571074-8581505(+)|c219113/f1p7/2493.path1	PB.41162.2|Tp57577_TGAC_v2_LG1:8570975-8581608(+)|c268661/f1p7/4369.path1
Tp57577_TGAC_v2_LG1	Tp57577_TGAC_v2_gene21553	IntronR	8574250	8575995	Tp57577_TGAC_v2_mRNA22289	PB.41162.2|Tp57577_TGAC_v2_LG1:8570975-8581608(+)|c268661/f1p7/4369.path1
Tp57577_TGAC_v2_LG1	Tp57577_TGAC_v2_gene21553	IntronR	8576044	8576134	Tp57577_TGAC_v2_mRNA22289	PB.41165.1|Tp57577_TGAC_v2_LG1:8575219-8581609(+)|c256278/f1p7/3549.path1
Tp57577_TGAC_v2_LG1	Tp57577_TGAC_v2_gene21553	IntronR	8578524	8579069	Tp57577_TGAC_v2_mRNA22289	PB.41165.1|Tp57577_TGAC_v2_LG1:8575219-8581609(+)|c256278/f1p7/3549.path1
Tp57577_TGAC_v2_LG1	Tp57577_TGAC_v2_gene21553	IntronR	8576044	8576125	PB.41162.3|Tp57577_TGAC_v2_LG1:8571074-8581505(+)|c219113/f1p7/2493.path1	PB.41165.1|Tp57577_TGAC_v2_LG1:8575219-8581609(+)|c256278/f1p7/3549.path1
Tp57577_TGAC_v2_LG1	Tp57577_TGAC_v2_gene21553	IntronR	8578524	8579068	PB.41162.3|Tp57577_TGAC_v2_LG1:8571074-8581505(+)|c219113/f1p7/2493.path1	PB.41165.1|Tp57577_TGAC_v2_LG1:8575219-8581609(+)|c256278/f1p7/3549.path1
Tp57577_TGAC_v2_LG1	Tp57577_TGAC_v2_gene21553	IntronR	8574250	8575994	PB.41162.3|Tp57577_TGAC_v2_LG1:8571074-8581505(+)|c219113/f1p7/2493.path1	PB.41162.2|Tp57577_TGAC_v2_LG1:8570975-8581608(+)|c268661/f1p7/4369.path1
Tp57577_TGAC_v2_LG1	Tp57577_TGAC_v2_gene21553	IntronR	8576044	8576133	PB.41165.1|Tp57577_TGAC_v2_LG1:8575219-8581609(+)|c256278/f1p7/3549.path1	PB.41162.2|Tp57577_TGAC_v2_LG1:8570975-8581608(+)|c268661/f1p7/4369.path1
Tp57577_TGAC_v2_LG1	Tp57577_TGAC_v2_gene21553	Other	8283688	9898384	PB.40843.6|Tp57577_TGAC_v2_LG1:8278054-10032057(+)|c245492/f1p8/3237.path1	PB.41165.1|Tp57577_TGAC_v2_LG1:8575219-8581609(+)|c256278/f1p7/3549.path1
Tp57577_TGAC_v2_LG1	Tp57577_TGAC_v2_gene21553	Other	8283688	9898384	PB.40843.6|Tp57577_TGAC_v2_LG1:8278054-10032057(+)|c245492/f1p8/3237.path1	PB.41162.2|Tp57577_TGAC_v2_LG1:8570975-8581608(+)|c268661/f1p7/4369.path1
Tp57577_TGAC_v2_LG1	Tp57577_TGAC_v2_gene21553	Other	8283688	9898384	Tp57577_TGAC_v2_mRNA22289	PB.40843.6|Tp57577_TGAC_v2_LG1:8278054-10032057(+)|c245492/f1p8/3237.path1
Tp57577_TGAC_v2_LG1	Tp57577_TGAC_v2_gene21553	Other	8283688	9898384	PB.41162.3|Tp57577_TGAC_v2_LG1:8571074-8581505(+)|c219113/f1p7/2493.path1	PB.40843.6|Tp57577_TGAC_v2_LG1:8278054-10032057(+)|c245492/f1p8/3237.path1
Tp57577_TGAC_v2_LG1	Tp57577_TGAC_v2_gene21553	Other	8283675	9862860	PB.40843.1|Tp57577_TGAC_v2_LG1:8277662-10032120(+)|c258374/f1p12/3674.path1	PB.41165.1|Tp57577_TGAC_v2_LG1:8575219-8581609(+)|c256278/f1p7/3549.path1
Tp57577_TGAC_v2_LG1	Tp57577_TGAC_v2_gene21553	Other	8283675	9862860	PB.40843.1|Tp57577_TGAC_v2_LG1:8277662-10032120(+)|c258374/f1p12/3674.path1	Tp57577_TGAC_v2_mRNA22289
Tp57577_TGAC_v2_LG1	Tp57577_TGAC_v2_gene21553	Other	8283675	9862860	PB.40843.1|Tp57577_TGAC_v2_LG1:8277662-10032120(+)|c258374/f1p12/3674.path1	PB.41162.3|Tp57577_TGAC_v2_LG1:8571074-8581505(+)|c219113/f1p7/2493.path1
Tp57577_TGAC_v2_LG1	Tp57577_TGAC_v2_gene21553	Other	8283675	9862860	PB.40843.1|Tp57577_TGAC_v2_LG1:8277662-10032120(+)|c258374/f1p12/3674.path1	PB.41162.2|Tp57577_TGAC_v2_LG1:8570975-8581608(+)|c268661/f1p7/4369.path1
Tp57577_TGAC_v2_LG1	Tp57577_TGAC_v2_gene21554	IntronR	8544964	8545687	Tp57577_TGAC_v2_mRNA22291	PB.41137.3|Tp57577_TGAC_v2_LG1:8542767-8546354(+)|c236956/f1p0/2883.path1
Tp57577_TGAC_v2_LG1	Tp57577_TGAC_v2_gene21554	IntronR	8543369	8543485	Tp57577_TGAC_v2_mRNA22291	PB.41137.3|Tp57577_TGAC_v2_LG1:8542767-8546354(+)|c236956/f1p0/2883.path1
Tp57577_TGAC_v2_LG1	Tp57577_TGAC_v2_gene21554	IntronR	8543590	8544010	Tp57577_TGAC_v2_mRNA22291	PB.41137.3|Tp57577_TGAC_v2_LG1:8542767-8546354(+)|c236956/f1p0/2883.path1
Tp57577_TGAC_v2_LG1	Tp57577_TGAC_v2_gene21554	IntronR	8544082	8544489	Tp57577_TGAC_v2_mRNA22291	PB.41137.1|Tp57577_TGAC_v2_LG1:8542727-8546375(+)|c254865/f1p0/3595.path1
Tp57577_TGAC_v2_LG1	Tp57577_TGAC_v2_gene21554	IntronR	8544553	8544819	Tp57577_TGAC_v2_mRNA22291	PB.41137.1|Tp57577_TGAC_v2_LG1:8542727-8546375(+)|c254865/f1p0/3595.path1
Tp57577_TGAC_v2_LG1	Tp57577_TGAC_v2_gene21554	IntronR	8544082	8544488	PB.41137.3|Tp57577_TGAC_v2_LG1:8542767-8546354(+)|c236956/f1p0/2883.path1	PB.41137.1|Tp57577_TGAC_v2_LG1:8542727-8546375(+)|c254865/f1p0/3595.path1
Tp57577_TGAC_v2_LG1	Tp57577_TGAC_v2_gene21554	IntronR	8544553	8544818	PB.41137.3|Tp57577_TGAC_v2_LG1:8542767-8546354(+)|c236956/f1p0/2883.path1	PB.41137.1|Tp57577_TGAC_v2_LG1:8542727-8546375(+)|c254865/f1p0/3595.path1
Tp57577_TGAC_v2_LG1	Tp57577_TGAC_v2_gene21554	IntronR	8545418	8545470	PB.41137.3|Tp57577_TGAC_v2_LG1:8542767-8546354(+)|c236956/f1p0/2883.path1	PB.41137.1|Tp57577_TGAC_v2_LG1:8542727-8546375(+)|c254865/f1p0/3595.path1
Tp57577_TGAC_v2_LG1	Tp57577_TGAC_v2_gene21554	Other	8283675	9862860	Tp57577_TGAC_v2_mRNA22291	PB.40843.1|Tp57577_TGAC_v2_LG1:8277662-10032120(+)|c258374/f1p12/3674.path1
Tp57577_TGAC_v2_LG1	Tp57577_TGAC_v2_gene21554	Other	8283688	9898384	Tp57577_TGAC_v2_mRNA22291	PB.40843.6|Tp57577_TGAC_v2_LG1:8278054-10032057(+)|c245492/f1p8/3237.path1
Tp57577_TGAC_v2_LG1	Tp57577_TGAC_v2_gene21554	Other	8283675	9862860	PB.41137.3|Tp57577_TGAC_v2_LG1:8542767-8546354(+)|c236956/f1p0/2883.path1	PB.40843.1|Tp57577_TGAC_v2_LG1:8277662-10032120(+)|c258374/f1p12/3674.path1
Tp57577_TGAC_v2_LG1	Tp57577_TGAC_v2_gene21554	Other	8283688	9898384	PB.41137.3|Tp57577_TGAC_v2_LG1:8542767-8546354(+)|c236956/f1p0/2883.path1	PB.40843.6|Tp57577_TGAC_v2_LG1:8278054-10032057(+)|c245492/f1p8/3237.path1
Tp57577_TGAC_v2_LG1	Tp57577_TGAC_v2_gene21554	AltP	8544964	8545687	Tp57577_TGAC_v2_mRNA22291	PB.41137.1|Tp57577_TGAC_v2_LG1:8542727-8546375(+)|c254865/f1p0/3595.path1
Tp57577_TGAC_v2_LG1	Tp57577_TGAC_v2_gene21554	AltP	8283675	9862860	PB.41137.1|Tp57577_TGAC_v2_LG1:8542727-8546375(+)|c254865/f1p0/3595.path1	PB.40843.1|Tp57577_TGAC_v2_LG1:8277662-10032120(+)|c258374/f1p12/3674.path1
Tp57577_TGAC_v2_LG1	Tp57577_TGAC_v2_gene21554	AltP	8283688	9898384	PB.41137.1|Tp57577_TGAC_v2_LG1:8542727-8546375(+)|c254865/f1p0/3595.path1	PB.40843.6|Tp57577_TGAC_v2_LG1:8278054-10032057(+)|c245492/f1p8/3237.path1
Tp57577_TGAC_v2_LG1	Tp57577_TGAC_v2_gene21555	Other	8283688	9898384	Tp57577_TGAC_v2_mRNA22292	PB.40843.6|Tp57577_TGAC_v2_LG1:8278054-10032057(+)|c245492/f1p8/3237.path1
Tp57577_TGAC_v2_LG1	Tp57577_TGAC_v2_gene21555	Other	8283675	9862860	PB.40843.1|Tp57577_TGAC_v2_LG1:8277662-10032120(+)|c258374/f1p12/3674.path1	Tp57577_TGAC_v2_mRNA22292
Tp57577_TGAC_v2_LG1	Tp57577_TGAC_v2_gene21556	Other	8283675	9862860	Tp57577_TGAC_v2_mRNA22293	PB.40843.1|Tp57577_TGAC_v2_LG1:8277662-10032120(+)|c258374/f1p12/3674.path1
Tp57577_TGAC_v2_LG1	Tp57577_TGAC_v2_gene21556	Other	8283688	9898384	Tp57577_TGAC_v2_mRNA22293	PB.40843.6|Tp57577_TGAC_v2_LG1:8278054-10032057(+)|c245492/f1p8/3237.path1
Tp57577_TGAC_v2_LG1	Tp57577_TGAC_v2_gene21557	ExonS	8488218	8489894	PB.41089.2|Tp57577_TGAC_v2_LG1:8486529-8492453(+)|c201621/f1p6/2247.path1	Tp57577_TGAC_v2_mRNA22294
Tp57577_TGAC_v2_LG1	Tp57577_TGAC_v2_gene21557	Other	8283675	9862860	PB.41089.2|Tp57577_TGAC_v2_LG1:8486529-8492453(+)|c201621/f1p6/2247.path1	PB.40843.1|Tp57577_TGAC_v2_LG1:8277662-10032120(+)|c258374/f1p12/3674.path1
Tp57577_TGAC_v2_LG1	Tp57577_TGAC_v2_gene21557	Other	8283688	9898384	PB.41089.2|Tp57577_TGAC_v2_LG1:8486529-8492453(+)|c201621/f1p6/2247.path1	PB.40843.6|Tp57577_TGAC_v2_LG1:8278054-10032057(+)|c245492/f1p8/3237.path1
Tp57577_TGAC_v2_LG1	Tp57577_TGAC_v2_gene21557	Other	8283675	9862860	Tp57577_TGAC_v2_mRNA22294	PB.40843.1|Tp57577_TGAC_v2_LG1:8277662-10032120(+)|c258374/f1p12/3674.path1
Tp57577_TGAC_v2_LG1	Tp57577_TGAC_v2_gene21557	Other	8283688	9898384	Tp57577_TGAC_v2_mRNA22294	PB.40843.6|Tp57577_TGAC_v2_LG1:8278054-10032057(+)|c245492/f1p8/3237.path1
Tp57577_TGAC_v2_LG1	Tp57577_TGAC_v2_gene21559	Other	8283675	9862860	PB.41063.5|Tp57577_TGAC_v2_LG1:8474602-8478234(+)|c237048/f1p17/2730.path1	PB.40843.1|Tp57577_TGAC_v2_LG1:8277662-10032120(+)|c258374/f1p12/3674.path1
Tp57577_TGAC_v2_LG1	Tp57577_TGAC_v2_gene21559	Other	8283688	9898384	PB.41063.5|Tp57577_TGAC_v2_LG1:8474602-8478234(+)|c237048/f1p17/2730.path1	PB.40843.6|Tp57577_TGAC_v2_LG1:8278054-10032057(+)|c245492/f1p8/3237.path1
Tp57577_TGAC_v2_LG1	Tp57577_TGAC_v2_gene21559	AltP	8283675	9862860	Tp57577_TGAC_v2_mRNA22296	PB.40843.1|Tp57577_TGAC_v2_LG1:8277662-10032120(+)|c258374/f1p12/3674.path1
Tp57577_TGAC_v2_LG1	Tp57577_TGAC_v2_gene21559	AltP	8283688	9898384	Tp57577_TGAC_v2_mRNA22296	PB.40843.6|Tp57577_TGAC_v2_LG1:8278054-10032057(+)|c245492/f1p8/3237.path1
Tp57577_TGAC_v2_LG1	Tp57577_TGAC_v2_gene21559	AltP	8476797	8477561	Tp57577_TGAC_v2_mRNA22296	PB.41063.5|Tp57577_TGAC_v2_LG1:8474602-8478234(+)|c237048/f1p17/2730.path1
Tp57577_TGAC_v2_LG1	Tp57577_TGAC_v2_gene21562	Other	8283688	9898384	Tp57577_TGAC_v2_mRNA22299	PB.40843.6|Tp57577_TGAC_v2_LG1:8278054-10032057(+)|c245492/f1p8/3237.path1
Tp57577_TGAC_v2_LG1	Tp57577_TGAC_v2_gene21562	Other	8283675	9862860	PB.40843.1|Tp57577_TGAC_v2_LG1:8277662-10032120(+)|c258374/f1p12/3674.path1	Tp57577_TGAC_v2_mRNA22299
Tp57577_TGAC_v2_LG1	Tp57577_TGAC_v2_gene21563	ExonS	8513127	8514740	Tp57577_TGAC_v2_mRNA22300	PB.41105.1|Tp57577_TGAC_v2_LG1:8508320-8517554(+)|c173176/f1p5/2062.path1
Tp57577_TGAC_v2_LG1	Tp57577_TGAC_v2_gene21563	AltD	8513127	8514740	PB.41108.1|Tp57577_TGAC_v2_LG1:8513065-8517470(+)|c219329/f1p6/2565.path1	Tp57577_TGAC_v2_mRNA22300
Tp57577_TGAC_v2_LG1	Tp57577_TGAC_v2_gene21563	IntronR	8513127	8514541	PB.41108.1|Tp57577_TGAC_v2_LG1:8513065-8517470(+)|c219329/f1p6/2565.path1	PB.41105.1|Tp57577_TGAC_v2_LG1:8508320-8517554(+)|c173176/f1p5/2062.path1
Tp57577_TGAC_v2_LG1	Tp57577_TGAC_v2_gene21563	Other	8283675	9862860	Tp57577_TGAC_v2_mRNA22300	PB.40843.1|Tp57577_TGAC_v2_LG1:8277662-10032120(+)|c258374/f1p12/3674.path1
Tp57577_TGAC_v2_LG1	Tp57577_TGAC_v2_gene21563	Other	8283688	9898384	Tp57577_TGAC_v2_mRNA22300	PB.40843.6|Tp57577_TGAC_v2_LG1:8278054-10032057(+)|c245492/f1p8/3237.path1
Tp57577_TGAC_v2_LG1	Tp57577_TGAC_v2_gene21563	Other	8283675	9862860	PB.41105.1|Tp57577_TGAC_v2_LG1:8508320-8517554(+)|c173176/f1p5/2062.path1	PB.40843.1|Tp57577_TGAC_v2_LG1:8277662-10032120(+)|c258374/f1p12/3674.path1
Tp57577_TGAC_v2_LG1	Tp57577_TGAC_v2_gene21563	Other	8283688	9898384	PB.41105.1|Tp57577_TGAC_v2_LG1:8508320-8517554(+)|c173176/f1p5/2062.path1	PB.40843.6|Tp57577_TGAC_v2_LG1:8278054-10032057(+)|c245492/f1p8/3237.path1
Tp57577_TGAC_v2_LG1	Tp57577_TGAC_v2_gene21563	Other	8283675	9862860	PB.41108.1|Tp57577_TGAC_v2_LG1:8513065-8517470(+)|c219329/f1p6/2565.path1	PB.40843.1|Tp57577_TGAC_v2_LG1:8277662-10032120(+)|c258374/f1p12/3674.path1
Tp57577_TGAC_v2_LG1	Tp57577_TGAC_v2_gene21563	Other	8283688	9898384	PB.41108.1|Tp57577_TGAC_v2_LG1:8513065-8517470(+)|c219329/f1p6/2565.path1	PB.40843.6|Tp57577_TGAC_v2_LG1:8278054-10032057(+)|c245492/f1p8/3237.path1
Tp57577_TGAC_v2_LG1	Tp57577_TGAC_v2_gene21564	AltA	8539288	8539559	PB.41132.1|Tp57577_TGAC_v2_LG1:8538113-8541117(-)|c115165/f1p2/1211.path1	Tp57577_TGAC_v2_mRNA22301
Tp57577_TGAC_v2_LG1	Tp57577_TGAC_v2_gene21565	ExonS	8521409	8521905	Tp57577_TGAC_v2_mRNA22302	PB.41116.2|Tp57577_TGAC_v2_LG1:8519867-8537790(+)|c192998/f1p2/2109.path1
Tp57577_TGAC_v2_LG1	Tp57577_TGAC_v2_gene21565	Other	8283675	9862860	PB.41128.1|Tp57577_TGAC_v2_LG1:8529868-8531495(+)|c117237/f1p0/1185.path1	PB.40843.1|Tp57577_TGAC_v2_LG1:8277662-10032120(+)|c258374/f1p12/3674.path1
Tp57577_TGAC_v2_LG1	Tp57577_TGAC_v2_gene21565	Other	8283688	9898384	PB.41128.1|Tp57577_TGAC_v2_LG1:8529868-8531495(+)|c117237/f1p0/1185.path1	PB.40843.6|Tp57577_TGAC_v2_LG1:8278054-10032057(+)|c245492/f1p8/3237.path1
Tp57577_TGAC_v2_LG1	Tp57577_TGAC_v2_gene21565	Other	8283688	9898384	PB.40843.6|Tp57577_TGAC_v2_LG1:8278054-10032057(+)|c245492/f1p8/3237.path1	PB.41116.2|Tp57577_TGAC_v2_LG1:8519867-8537790(+)|c192998/f1p2/2109.path1
Tp57577_TGAC_v2_LG1	Tp57577_TGAC_v2_gene21565	Other	8283675	9862860	Tp57577_TGAC_v2_mRNA22302	PB.40843.1|Tp57577_TGAC_v2_LG1:8277662-10032120(+)|c258374/f1p12/3674.path1
Tp57577_TGAC_v2_LG1	Tp57577_TGAC_v2_gene21565	Other	8283688	9898384	Tp57577_TGAC_v2_mRNA22302	PB.40843.6|Tp57577_TGAC_v2_LG1:8278054-10032057(+)|c245492/f1p8/3237.path1
Tp57577_TGAC_v2_LG1	Tp57577_TGAC_v2_gene21565	Other	8283675	9862860	PB.40843.1|Tp57577_TGAC_v2_LG1:8277662-10032120(+)|c258374/f1p12/3674.path1	PB.41116.2|Tp57577_TGAC_v2_LG1:8519867-8537790(+)|c192998/f1p2/2109.path1
Tp57577_TGAC_v2_LG1	Tp57577_TGAC_v2_gene21567	IntronR	8417979	8418797	PB.41009.3|Tp57577_TGAC_v2_LG1:8416345-8420331(+)|c239618/f1p1/2888.path1	Tp57577_TGAC_v2_mRNA22305
Tp57577_TGAC_v2_LG1	Tp57577_TGAC_v2_gene21567	IntronR	8417979	8418800	PB.41009.3|Tp57577_TGAC_v2_LG1:8416345-8420331(+)|c239618/f1p1/2888.path1	Tp57577_TGAC_v2_mRNA22304
Tp57577_TGAC_v2_LG1	Tp57577_TGAC_v2_gene21567	Other	8283675	9862860	Tp57577_TGAC_v2_mRNA22304	PB.40843.1|Tp57577_TGAC_v2_LG1:8277662-10032120(+)|c258374/f1p12/3674.path1
Tp57577_TGAC_v2_LG1	Tp57577_TGAC_v2_gene21567	Other	8283688	9898384	Tp57577_TGAC_v2_mRNA22304	PB.40843.6|Tp57577_TGAC_v2_LG1:8278054-10032057(+)|c245492/f1p8/3237.path1
Tp57577_TGAC_v2_LG1	Tp57577_TGAC_v2_gene21567	Other	8283675	9862860	Tp57577_TGAC_v2_mRNA22305	PB.40843.1|Tp57577_TGAC_v2_LG1:8277662-10032120(+)|c258374/f1p12/3674.path1
Tp57577_TGAC_v2_LG1	Tp57577_TGAC_v2_gene21567	Other	8283688	9898384	Tp57577_TGAC_v2_mRNA22305	PB.40843.6|Tp57577_TGAC_v2_LG1:8278054-10032057(+)|c245492/f1p8/3237.path1
Tp57577_TGAC_v2_LG1	Tp57577_TGAC_v2_gene21567	Other	8283688	9898384	PB.41009.3|Tp57577_TGAC_v2_LG1:8416345-8420331(+)|c239618/f1p1/2888.path1	PB.40843.6|Tp57577_TGAC_v2_LG1:8278054-10032057(+)|c245492/f1p8/3237.path1
Tp57577_TGAC_v2_LG1	Tp57577_TGAC_v2_gene21567	Other	8283675	9862860	PB.41009.3|Tp57577_TGAC_v2_LG1:8416345-8420331(+)|c239618/f1p1/2888.path1	PB.40843.1|Tp57577_TGAC_v2_LG1:8277662-10032120(+)|c258374/f1p12/3674.path1
Tp57577_TGAC_v2_LG1	Tp57577_TGAC_v2_gene21569	IntronR	8598186	8599139	Tp57577_TGAC_v2_mRNA22307	PB.41185.4|Tp57577_TGAC_v2_LG1:8594386-8600083(-)|c217574/f1p0/2480.path1
Tp57577_TGAC_v2_LG1	Tp57577_TGAC_v2_gene21569	IntronR	8594627	8595774	PB.41185.4|Tp57577_TGAC_v2_LG1:8594386-8600083(-)|c217574/f1p0/2480.path1	PB.41183.5|Tp57577_TGAC_v2_LG1:8594210-8599905(-)|c236329/f1p0/2962.path1
Tp57577_TGAC_v2_LG1	Tp57577_TGAC_v2_gene21569	IntronR	8598186	8599138	PB.41185.4|Tp57577_TGAC_v2_LG1:8594386-8600083(-)|c217574/f1p0/2480.path1	PB.41183.5|Tp57577_TGAC_v2_LG1:8594210-8599905(-)|c236329/f1p0/2962.path1
Tp57577_TGAC_v2_LG1	Tp57577_TGAC_v2_gene21569	Other	8597277	8598094	Tp57577_TGAC_v2_mRNA22307	PB.41183.5|Tp57577_TGAC_v2_LG1:8594210-8599905(-)|c236329/f1p0/2962.path1
Tp57577_TGAC_v2_LG1	Tp57577_TGAC_v2_gene21569	Other	8597277	8598094	PB.41185.4|Tp57577_TGAC_v2_LG1:8594386-8600083(-)|c217574/f1p0/2480.path1	PB.41183.5|Tp57577_TGAC_v2_LG1:8594210-8599905(-)|c236329/f1p0/2962.path1
Tp57577_TGAC_v2_LG1	Tp57577_TGAC_v2_gene21570	AltD	8407363	8407467	Tp57577_TGAC_v2_mRNA22308	PB.40994.1|Tp57577_TGAC_v2_LG1:8405092-8412086(+)|c141763/f1p0/1521.path1
Tp57577_TGAC_v2_LG1	Tp57577_TGAC_v2_gene21570	Other	8283688	9898384	Tp57577_TGAC_v2_mRNA22308	PB.40843.6|Tp57577_TGAC_v2_LG1:8278054-10032057(+)|c245492/f1p8/3237.path1
Tp57577_TGAC_v2_LG1	Tp57577_TGAC_v2_gene21570	Other	8283675	9862860	PB.40843.1|Tp57577_TGAC_v2_LG1:8277662-10032120(+)|c258374/f1p12/3674.path1	PB.40994.1|Tp57577_TGAC_v2_LG1:8405092-8412086(+)|c141763/f1p0/1521.path1
Tp57577_TGAC_v2_LG1	Tp57577_TGAC_v2_gene21570	Other	8283675	9862860	PB.40843.1|Tp57577_TGAC_v2_LG1:8277662-10032120(+)|c258374/f1p12/3674.path1	Tp57577_TGAC_v2_mRNA22308
Tp57577_TGAC_v2_LG1	Tp57577_TGAC_v2_gene21570	Other	8283688	9898384	PB.40994.1|Tp57577_TGAC_v2_LG1:8405092-8412086(+)|c141763/f1p0/1521.path1	PB.40843.6|Tp57577_TGAC_v2_LG1:8278054-10032057(+)|c245492/f1p8/3237.path1
Tp57577_TGAC_v2_LG1	Tp57577_TGAC_v2_gene21571	Other	8283675	9862860	Tp57577_TGAC_v2_mRNA22309	PB.40843.1|Tp57577_TGAC_v2_LG1:8277662-10032120(+)|c258374/f1p12/3674.path1
Tp57577_TGAC_v2_LG1	Tp57577_TGAC_v2_gene21571	Other	8283688	9898384	Tp57577_TGAC_v2_mRNA22309	PB.40843.6|Tp57577_TGAC_v2_LG1:8278054-10032057(+)|c245492/f1p8/3237.path1
Tp57577_TGAC_v2_LG1	Tp57577_TGAC_v2_gene21595	AltD	7510943	7511765	PB.40062.1|Tp57577_TGAC_v2_LG1:7509833-7517767(+)|c254265/f1p0/3551.path1	Tp57577_TGAC_v2_mRNA22334
Tp57577_TGAC_v2_LG1	Tp57577_TGAC_v2_gene21595	AltD	7510943	7511765	Tp57577_TGAC_v2_mRNA22334	PB.40062.3|Tp57577_TGAC_v2_LG1:7510021-7517792(+)|c248550/f1p4/3412.path1
Tp57577_TGAC_v2_LG1	Tp57577_TGAC_v2_gene21595	AltA	7516278	7516417	PB.40062.1|Tp57577_TGAC_v2_LG1:7509833-7517767(+)|c254265/f1p0/3551.path1	Tp57577_TGAC_v2_mRNA22334
Tp57577_TGAC_v2_LG1	Tp57577_TGAC_v2_gene21595	IntronR	7514831	7514926	PB.40062.1|Tp57577_TGAC_v2_LG1:7509833-7517767(+)|c254265/f1p0/3551.path1	Tp57577_TGAC_v2_mRNA22334
Tp57577_TGAC_v2_LG1	Tp57577_TGAC_v2_gene21595	IntronR	7516640	7516727	PB.40062.1|Tp57577_TGAC_v2_LG1:7509833-7517767(+)|c254265/f1p0/3551.path1	Tp57577_TGAC_v2_mRNA22334
Tp57577_TGAC_v2_LG1	Tp57577_TGAC_v2_gene21595	IntronR	7516640	7516726	PB.40062.1|Tp57577_TGAC_v2_LG1:7509833-7517767(+)|c254265/f1p0/3551.path1	PB.40062.3|Tp57577_TGAC_v2_LG1:7510021-7517792(+)|c248550/f1p4/3412.path1
Tp57577_TGAC_v2_LG1	Tp57577_TGAC_v2_gene21598	ExonS	7444482	7445950	PB.39962.4|Tp57577_TGAC_v2_LG1:7441547-7452085(+)|c249736/f1p3/3331.path1	PB.39962.6|Tp57577_TGAC_v2_LG1:7441765-7452170(+)|c251310/f1p3/3359.path1
Tp57577_TGAC_v2_LG1	Tp57577_TGAC_v2_gene21598	IntronR	7451176	7451280	PB.39962.4|Tp57577_TGAC_v2_LG1:7441547-7452085(+)|c249736/f1p3/3331.path1	PB.39976.2|Tp57577_TGAC_v2_LG1:7447659-7452656(+)|c246092/f1p3/3104.path1
Tp57577_TGAC_v2_LG1	Tp57577_TGAC_v2_gene21598	IntronR	7451553	7451696	PB.39962.4|Tp57577_TGAC_v2_LG1:7441547-7452085(+)|c249736/f1p3/3331.path1	PB.39976.2|Tp57577_TGAC_v2_LG1:7447659-7452656(+)|c246092/f1p3/3104.path1
Tp57577_TGAC_v2_LG1	Tp57577_TGAC_v2_gene21598	IntronR	7447094	7447203	PB.39962.4|Tp57577_TGAC_v2_LG1:7441547-7452085(+)|c249736/f1p3/3331.path1	PB.39962.6|Tp57577_TGAC_v2_LG1:7441765-7452170(+)|c251310/f1p3/3359.path1
Tp57577_TGAC_v2_LG1	Tp57577_TGAC_v2_gene21598	IntronR	7451176	7451281	PB.39980.2|Tp57577_TGAC_v2_LG1:7450625-7452656(+)|c170586/f1p3/1887.path1	Tp57577_TGAC_v2_mRNA22337
Tp57577_TGAC_v2_LG1	Tp57577_TGAC_v2_gene21598	IntronR	7451553	7451697	Tp57577_TGAC_v2_mRNA22337	PB.39976.2|Tp57577_TGAC_v2_LG1:7447659-7452656(+)|c246092/f1p3/3104.path1
Tp57577_TGAC_v2_LG1	Tp57577_TGAC_v2_gene21598	IntronR	7447094	7447204	Tp57577_TGAC_v2_mRNA22337	PB.39962.6|Tp57577_TGAC_v2_LG1:7441765-7452170(+)|c251310/f1p3/3359.path1
Tp57577_TGAC_v2_LG1	Tp57577_TGAC_v2_gene21599	Other	7453555	7461008	Tp57577_TGAC_v2_mRNA22338	PB.39982.1|Tp57577_TGAC_v2_LG1:7453502-7465290(-)|c211622/f1p48/2375.path1
Tp57577_TGAC_v2_LG1	Tp57577_TGAC_v2_gene21601	AltD	7399463	7399591	PB.39907.1|Tp57577_TGAC_v2_LG1:7396644-7400119(-)|c221557/f1p1/2505.path1	Tp57577_TGAC_v2_mRNA22341
Tp57577_TGAC_v2_LG1	Tp57577_TGAC_v2_gene21601	AltD	7399463	7399590	PB.39907.1|Tp57577_TGAC_v2_LG1:7396644-7400119(-)|c221557/f1p1/2505.path1	PB.39907.2|Tp57577_TGAC_v2_LG1:7396646-7400153(-)|c222854/f1p1/2487.path1
Tp57577_TGAC_v2_LG1	Tp57577_TGAC_v2_gene21601	AltD	7398165	7398908	Tp57577_TGAC_v2_mRNA22341	PB.39907.4|Tp57577_TGAC_v2_LG1:7396649-7400123(-)|c161200/f1p1/1751.path1
Tp57577_TGAC_v2_LG1	Tp57577_TGAC_v2_gene21601	IntronR	7396894	7396908	PB.39907.4|Tp57577_TGAC_v2_LG1:7396649-7400123(-)|c161200/f1p1/1751.path1	PB.39907.2|Tp57577_TGAC_v2_LG1:7396646-7400153(-)|c222854/f1p1/2487.path1
Tp57577_TGAC_v2_LG1	Tp57577_TGAC_v2_gene21601	IntronR	7399463	7399590	PB.39907.4|Tp57577_TGAC_v2_LG1:7396649-7400123(-)|c161200/f1p1/1751.path1	PB.39907.2|Tp57577_TGAC_v2_LG1:7396646-7400153(-)|c222854/f1p1/2487.path1
Tp57577_TGAC_v2_LG1	Tp57577_TGAC_v2_gene21601	IntronR	7398165	7398764	PB.39907.4|Tp57577_TGAC_v2_LG1:7396649-7400123(-)|c161200/f1p1/1751.path1	PB.39907.2|Tp57577_TGAC_v2_LG1:7396646-7400153(-)|c222854/f1p1/2487.path1
Tp57577_TGAC_v2_LG1	Tp57577_TGAC_v2_gene21601	IntronR	7397273	7397393	PB.39907.4|Tp57577_TGAC_v2_LG1:7396649-7400123(-)|c161200/f1p1/1751.path1	PB.39907.2|Tp57577_TGAC_v2_LG1:7396646-7400153(-)|c222854/f1p1/2487.path1
Tp57577_TGAC_v2_LG1	Tp57577_TGAC_v2_gene21601	IntronR	7398165	7398908	PB.39907.1|Tp57577_TGAC_v2_LG1:7396644-7400119(-)|c221557/f1p1/2505.path1	Tp57577_TGAC_v2_mRNA22341
Tp57577_TGAC_v2_LG1	Tp57577_TGAC_v2_gene21601	IntronR	7399463	7399573	PB.39907.1|Tp57577_TGAC_v2_LG1:7396644-7400119(-)|c221557/f1p1/2505.path1	PB.39907.4|Tp57577_TGAC_v2_LG1:7396649-7400123(-)|c161200/f1p1/1751.path1
Tp57577_TGAC_v2_LG1	Tp57577_TGAC_v2_gene21601	IntronR	7397273	7397394	Tp57577_TGAC_v2_mRNA22341	PB.39907.2|Tp57577_TGAC_v2_LG1:7396646-7400153(-)|c222854/f1p1/2487.path1
Tp57577_TGAC_v2_LG1	Tp57577_TGAC_v2_gene21601	IntronR	7399463	7399591	Tp57577_TGAC_v2_mRNA22341	PB.39907.4|Tp57577_TGAC_v2_LG1:7396649-7400123(-)|c161200/f1p1/1751.path1
Tp57577_TGAC_v2_LG1	Tp57577_TGAC_v2_gene21601	AltP	7399218	7399392	PB.39907.4|Tp57577_TGAC_v2_LG1:7396649-7400123(-)|c161200/f1p1/1751.path1	PB.39907.2|Tp57577_TGAC_v2_LG1:7396646-7400153(-)|c222854/f1p1/2487.path1
Tp57577_TGAC_v2_LG1	Tp57577_TGAC_v2_gene21601	AltP	7398997	7399117	PB.39907.4|Tp57577_TGAC_v2_LG1:7396649-7400123(-)|c161200/f1p1/1751.path1	PB.39907.2|Tp57577_TGAC_v2_LG1:7396646-7400153(-)|c222854/f1p1/2487.path1
Tp57577_TGAC_v2_LG1	Tp57577_TGAC_v2_gene21601	AltP	7399218	7399392	Tp57577_TGAC_v2_mRNA22341	PB.39907.4|Tp57577_TGAC_v2_LG1:7396649-7400123(-)|c161200/f1p1/1751.path1
Tp57577_TGAC_v2_LG1	Tp57577_TGAC_v2_gene21601	AltP	7398997	7399117	Tp57577_TGAC_v2_mRNA22341	PB.39907.4|Tp57577_TGAC_v2_LG1:7396649-7400123(-)|c161200/f1p1/1751.path1
Tp57577_TGAC_v2_LG1	Tp57577_TGAC_v2_gene21603	IntronR	7349740	7349817	PB.39845.1|Tp57577_TGAC_v2_LG1:7349497-7351503(-)|c104122/f1p7/1003.path1	Tp57577_TGAC_v2_mRNA22343
Tp57577_TGAC_v2_LG1	Tp57577_TGAC_v2_gene21606	AltA	7521678	7521753	Tp57577_TGAC_v2_mRNA22346	PB.40083.2|Tp57577_TGAC_v2_LG1:7520283-7526601(+)|c202335/f1p19/2313.path1
Tp57577_TGAC_v2_LG1	Tp57577_TGAC_v2_gene21606	AltA	7521678	7521753	PB.40083.1|Tp57577_TGAC_v2_LG1:7520204-7522984(+)|c136860/f1p19/1477.path1	PB.40083.2|Tp57577_TGAC_v2_LG1:7520283-7526601(+)|c202335/f1p19/2313.path1
Tp57577_TGAC_v2_LG1	Tp57577_TGAC_v2_gene21606	IntronR	7522297	7522432	PB.40083.1|Tp57577_TGAC_v2_LG1:7520204-7522984(+)|c136860/f1p19/1477.path1	PB.40083.2|Tp57577_TGAC_v2_LG1:7520283-7526601(+)|c202335/f1p19/2313.path1
Tp57577_TGAC_v2_LG1	Tp57577_TGAC_v2_gene21607	IntronR	7319819	7320650	Tp57577_TGAC_v2_mRNA22347	PB.39819.2|Tp57577_TGAC_v2_LG1:7314441-7326994(-)|c265020/f1p8/4960.path1
Tp57577_TGAC_v2_LG1	Tp57577_TGAC_v2_gene21607	IntronR	7319824	7320052	PB.39819.2|Tp57577_TGAC_v2_LG1:7314441-7326994(-)|c265020/f1p8/4960.path1	PB.39819.4|Tp57577_TGAC_v2_LG1:7314445-7326715(-)|c266263/f1p9/4030.path1
Tp57577_TGAC_v2_LG1	Tp57577_TGAC_v2_gene21607	IntronR	7320564	7320655	PB.39819.2|Tp57577_TGAC_v2_LG1:7314441-7326994(-)|c265020/f1p8/4960.path1	PB.39819.4|Tp57577_TGAC_v2_LG1:7314445-7326715(-)|c266263/f1p9/4030.path1
Tp57577_TGAC_v2_LG1	Tp57577_TGAC_v2_gene21607	Other	7319819	7320655	Tp57577_TGAC_v2_mRNA22347	PB.39819.4|Tp57577_TGAC_v2_LG1:7314445-7326715(-)|c266263/f1p9/4030.path1
Tp57577_TGAC_v2_LG1	Tp57577_TGAC_v2_gene21609	IntronR	7335881	7336515	Tp57577_TGAC_v2_mRNA22349	PB.39835.3|Tp57577_TGAC_v2_LG1:7333199-7338757(+)|c233351/f1p13/2764.path1
Tp57577_TGAC_v2_LG1	Tp57577_TGAC_v2_gene21609	IntronR	7336747	7337589	Tp57577_TGAC_v2_mRNA22349	PB.39835.4|Tp57577_TGAC_v2_LG1:7333228-7339090(+)|c257188/f1p14/3544.path1
Tp57577_TGAC_v2_LG1	Tp57577_TGAC_v2_gene21609	IntronR	7336747	7337588	PB.39835.4|Tp57577_TGAC_v2_LG1:7333228-7339090(+)|c257188/f1p14/3544.path1	PB.39835.3|Tp57577_TGAC_v2_LG1:7333199-7338757(+)|c233351/f1p13/2764.path1
Tp57577_TGAC_v2_LG1	Tp57577_TGAC_v2_gene21610	AltD	7478198	7478608	PB.40022.3|Tp57577_TGAC_v2_LG1:7476688-7484803(-)|c54680/f2p10/3563.path1	PB.40022.5|Tp57577_TGAC_v2_LG1:7476690-7484699(-)|c272889/f1p10/3823.path1
Tp57577_TGAC_v2_LG1	Tp57577_TGAC_v2_gene21610	AltD	7478198	7478609	Tp57577_TGAC_v2_mRNA22350	PB.40022.5|Tp57577_TGAC_v2_LG1:7476690-7484699(-)|c272889/f1p10/3823.path1
Tp57577_TGAC_v2_LG1	Tp57577_TGAC_v2_gene21610	IntronR	7477589	7478134	Tp57577_TGAC_v2_mRNA22350	PB.40022.2|Tp57577_TGAC_v2_LG1:7476648-7480404(-)|c246217/f1p10/3118.path1
Tp57577_TGAC_v2_LG1	Tp57577_TGAC_v2_gene21610	IntronR	7478198	7478609	Tp57577_TGAC_v2_mRNA22350	PB.40022.2|Tp57577_TGAC_v2_LG1:7476648-7480404(-)|c246217/f1p10/3118.path1
Tp57577_TGAC_v2_LG1	Tp57577_TGAC_v2_gene21610	IntronR	7477589	7478133	PB.40022.2|Tp57577_TGAC_v2_LG1:7476648-7480404(-)|c246217/f1p10/3118.path1	PB.40022.5|Tp57577_TGAC_v2_LG1:7476690-7484699(-)|c272889/f1p10/3823.path1
Tp57577_TGAC_v2_LG1	Tp57577_TGAC_v2_gene21610	IntronR	7478198	7478261	PB.40022.2|Tp57577_TGAC_v2_LG1:7476648-7480404(-)|c246217/f1p10/3118.path1	PB.40022.5|Tp57577_TGAC_v2_LG1:7476690-7484699(-)|c272889/f1p10/3823.path1
Tp57577_TGAC_v2_LG1	Tp57577_TGAC_v2_gene21610	IntronR	7478198	7478608	PB.40022.2|Tp57577_TGAC_v2_LG1:7476648-7480404(-)|c246217/f1p10/3118.path1	PB.40022.3|Tp57577_TGAC_v2_LG1:7476688-7484803(-)|c54680/f2p10/3563.path1
Tp57577_TGAC_v2_LG1	Tp57577_TGAC_v2_gene21610	AltP	7479608	7479748	PB.40022.3|Tp57577_TGAC_v2_LG1:7476688-7484803(-)|c54680/f2p10/3563.path1	PB.40022.5|Tp57577_TGAC_v2_LG1:7476690-7484699(-)|c272889/f1p10/3823.path1
Tp57577_TGAC_v2_LG1	Tp57577_TGAC_v2_gene21610	AltP	7479608	7479748	Tp57577_TGAC_v2_mRNA22350	PB.40022.3|Tp57577_TGAC_v2_LG1:7476688-7484803(-)|c54680/f2p10/3563.path1
Tp57577_TGAC_v2_LG1	Tp57577_TGAC_v2_gene21613	IntronR	7407641	7407731	Tp57577_TGAC_v2_mRNA22353	PB.39916.2|Tp57577_TGAC_v2_LG1:7407270-7416245(-)|c244935/f1p3/3079.path1
Tp57577_TGAC_v2_LG1	Tp57577_TGAC_v2_gene21613	IntronR	7407641	7407730	PB.39912.1|Tp57577_TGAC_v2_LG1:7404700-7416245(-)|c259525/f1p3/3731.path1	PB.39916.2|Tp57577_TGAC_v2_LG1:7407270-7416245(-)|c244935/f1p3/3079.path1
Tp57577_TGAC_v2_LG1	Tp57577_TGAC_v2_gene21613	Other	7415430	7415934	Tp57577_TGAC_v2_mRNA22353	PB.39912.1|Tp57577_TGAC_v2_LG1:7404700-7416245(-)|c259525/f1p3/3731.path1
Tp57577_TGAC_v2_LG1	Tp57577_TGAC_v2_gene21613	Other	7415475	7415933	PB.39912.1|Tp57577_TGAC_v2_LG1:7404700-7416245(-)|c259525/f1p3/3731.path1	PB.39912.2|Tp57577_TGAC_v2_LG1:7404746-7416181(-)|c258807/f1p3/3850.path1
Tp57577_TGAC_v2_LG1	Tp57577_TGAC_v2_gene21613	AltP	7415430	7415832	Tp57577_TGAC_v2_mRNA22353	PB.39912.2|Tp57577_TGAC_v2_LG1:7404746-7416181(-)|c258807/f1p3/3850.path1
Tp57577_TGAC_v2_LG1	Tp57577_TGAC_v2_gene21613	AltP	7413908	7414058	Tp57577_TGAC_v2_mRNA22353	PB.39912.2|Tp57577_TGAC_v2_LG1:7404746-7416181(-)|c258807/f1p3/3850.path1
Tp57577_TGAC_v2_LG1	Tp57577_TGAC_v2_gene21613	AltP	7413908	7414058	PB.39912.1|Tp57577_TGAC_v2_LG1:7404700-7416245(-)|c259525/f1p3/3731.path1	PB.39912.2|Tp57577_TGAC_v2_LG1:7404746-7416181(-)|c258807/f1p3/3850.path1
Tp57577_TGAC_v2_LG1	Tp57577_TGAC_v2_gene21614	ExonS	7498879	7499335	PB.40036.1|Tp57577_TGAC_v2_LG1:7496785-7500237(+)|c179823/f1p6/1901.path1	Tp57577_TGAC_v2_mRNA22354
Tp57577_TGAC_v2_LG1	Tp57577_TGAC_v2_gene21614	IntronR	7497214	7497347	PB.40036.1|Tp57577_TGAC_v2_LG1:7496785-7500237(+)|c179823/f1p6/1901.path1	Tp57577_TGAC_v2_mRNA22354
Tp57577_TGAC_v2_LG1	Tp57577_TGAC_v2_gene21615	AltP	7345330	7346490	PB.39842.2|Tp57577_TGAC_v2_LG1:7345068-7347411(-)|c203128/f1p1/2293.path1	Tp57577_TGAC_v2_mRNA22355
Tp57577_TGAC_v2_LG1	Tp57577_TGAC_v2_gene21620	AltD	7392117	7392239	Tp57577_TGAC_v2_mRNA22360	PB.39904.12|Tp57577_TGAC_v2_LG1:7391391-7394092(+)|c220203/f1p6/2213.path1
Tp57577_TGAC_v2_LG1	Tp57577_TGAC_v2_gene21620	AltD	7392152	7392239	Tp57577_TGAC_v2_mRNA22360	PB.39904.7|Tp57577_TGAC_v2_LG1:7391385-7394035(+)|c208394/f1p7/2161.path1
Tp57577_TGAC_v2_LG1	Tp57577_TGAC_v2_gene21620	AltD	7392117	7392238	PB.39904.1|Tp57577_TGAC_v2_LG1:7391296-7394102(+)|c188431/f1p7/2168.path1	PB.39904.7|Tp57577_TGAC_v2_LG1:7391385-7394035(+)|c208394/f1p7/2161.path1
Tp57577_TGAC_v2_LG1	Tp57577_TGAC_v2_gene21620	AltA	7391869	7392093	PB.39904.8|Tp57577_TGAC_v2_LG1:7391385-7394306(+)|c227395/f1p6/2563.path1	PB.39904.12|Tp57577_TGAC_v2_LG1:7391391-7394092(+)|c220203/f1p6/2213.path1
Tp57577_TGAC_v2_LG1	Tp57577_TGAC_v2_gene21620	AltA	7391870	7392093	PB.39904.8|Tp57577_TGAC_v2_LG1:7391385-7394306(+)|c227395/f1p6/2563.path1	PB.39904.1|Tp57577_TGAC_v2_LG1:7391296-7394102(+)|c188431/f1p7/2168.path1
Tp57577_TGAC_v2_LG1	Tp57577_TGAC_v2_gene21620	AltA	7392635	7392722	Tp57577_TGAC_v2_mRNA22360	PB.39904.12|Tp57577_TGAC_v2_LG1:7391391-7394092(+)|c220203/f1p6/2213.path1
Tp57577_TGAC_v2_LG1	Tp57577_TGAC_v2_gene21620	AltA	7391869	7392058	Tp57577_TGAC_v2_mRNA22360	PB.39904.12|Tp57577_TGAC_v2_LG1:7391391-7394092(+)|c220203/f1p6/2213.path1
Tp57577_TGAC_v2_LG1	Tp57577_TGAC_v2_gene21620	AltA	7391870	7392093	Tp57577_TGAC_v2_mRNA22360	PB.39904.8|Tp57577_TGAC_v2_LG1:7391385-7394306(+)|c227395/f1p6/2563.path1
Tp57577_TGAC_v2_LG1	Tp57577_TGAC_v2_gene21620	AltA	7392635	7392721	PB.39904.5|Tp57577_TGAC_v2_LG1:7391385-7393206(+)|c124880/f1p7/1382.path1	PB.39904.12|Tp57577_TGAC_v2_LG1:7391391-7394092(+)|c220203/f1p6/2213.path1
Tp57577_TGAC_v2_LG1	Tp57577_TGAC_v2_gene21620	AltA	7391869	7392057	PB.39904.5|Tp57577_TGAC_v2_LG1:7391385-7393206(+)|c124880/f1p7/1382.path1	PB.39904.12|Tp57577_TGAC_v2_LG1:7391391-7394092(+)|c220203/f1p6/2213.path1
Tp57577_TGAC_v2_LG1	Tp57577_TGAC_v2_gene21620	AltA	7391866	7392050	PB.39904.12|Tp57577_TGAC_v2_LG1:7391391-7394092(+)|c220203/f1p6/2213.path1	PB.39904.11|Tp57577_TGAC_v2_LG1:7391391-7394096(+)|c216353/f1p6/2472.path1
Tp57577_TGAC_v2_LG1	Tp57577_TGAC_v2_gene21620	IntronR	7392128	7392152	PB.39904.8|Tp57577_TGAC_v2_LG1:7391385-7394306(+)|c227395/f1p6/2563.path1	PB.39904.11|Tp57577_TGAC_v2_LG1:7391391-7394096(+)|c216353/f1p6/2472.path1
Tp57577_TGAC_v2_LG1	Tp57577_TGAC_v2_gene21620	IntronR	7392635	7392691	PB.39904.8|Tp57577_TGAC_v2_LG1:7391385-7394306(+)|c227395/f1p6/2563.path1	PB.39904.12|Tp57577_TGAC_v2_LG1:7391391-7394092(+)|c220203/f1p6/2213.path1
Tp57577_TGAC_v2_LG1	Tp57577_TGAC_v2_gene21620	IntronR	7392635	7392721	PB.39904.8|Tp57577_TGAC_v2_LG1:7391385-7394306(+)|c227395/f1p6/2563.path1	PB.39904.1|Tp57577_TGAC_v2_LG1:7391296-7394102(+)|c188431/f1p7/2168.path1
Tp57577_TGAC_v2_LG1	Tp57577_TGAC_v2_gene21620	IntronR	7393693	7393745	PB.39904.8|Tp57577_TGAC_v2_LG1:7391385-7394306(+)|c227395/f1p6/2563.path1	PB.39904.9|Tp57577_TGAC_v2_LG1:7391387-7394287(+)|c201424/f1p6/2292.path1
Tp57577_TGAC_v2_LG1	Tp57577_TGAC_v2_gene21620	IntronR	7392178	7392238	PB.39904.8|Tp57577_TGAC_v2_LG1:7391385-7394306(+)|c227395/f1p6/2563.path1	PB.39904.7|Tp57577_TGAC_v2_LG1:7391385-7394035(+)|c208394/f1p7/2161.path1
Tp57577_TGAC_v2_LG1	Tp57577_TGAC_v2_gene21620	IntronR	7392152	7392239	Tp57577_TGAC_v2_mRNA22360	PB.39904.11|Tp57577_TGAC_v2_LG1:7391391-7394096(+)|c216353/f1p6/2472.path1
Tp57577_TGAC_v2_LG1	Tp57577_TGAC_v2_gene21620	IntronR	7392635	7392722	Tp57577_TGAC_v2_mRNA22360	PB.39904.11|Tp57577_TGAC_v2_LG1:7391391-7394096(+)|c216353/f1p6/2472.path1
Tp57577_TGAC_v2_LG1	Tp57577_TGAC_v2_gene21620	IntronR	7392273	7392356	Tp57577_TGAC_v2_mRNA22360	PB.39904.11|Tp57577_TGAC_v2_LG1:7391391-7394096(+)|c216353/f1p6/2472.path1
Tp57577_TGAC_v2_LG1	Tp57577_TGAC_v2_gene21620	IntronR	7392252	7392369	Tp57577_TGAC_v2_mRNA22360	PB.39904.10|Tp57577_TGAC_v2_LG1:7391387-7394309(+)|c210072/f1p7/2485.path1
Tp57577_TGAC_v2_LG1	Tp57577_TGAC_v2_gene21620	IntronR	7392117	7392238	PB.39904.3|Tp57577_TGAC_v2_LG1:7391321-7394100(+)|c204656/f4p7/2377.path1	PB.39904.9|Tp57577_TGAC_v2_LG1:7391387-7394287(+)|c201424/f1p6/2292.path1
Tp57577_TGAC_v2_LG1	Tp57577_TGAC_v2_gene21620	IntronR	7392102	7392157	PB.39904.4|Tp57577_TGAC_v2_LG1:7391385-7392951(+)|c112863/f1p7/1125.path1	PB.39904.11|Tp57577_TGAC_v2_LG1:7391391-7394096(+)|c216353/f1p6/2472.path1
Tp57577_TGAC_v2_LG1	Tp57577_TGAC_v2_gene21620	Other	7392128	7392239	Tp57577_TGAC_v2_mRNA22360	PB.39904.8|Tp57577_TGAC_v2_LG1:7391385-7394306(+)|c227395/f1p6/2563.path1
Tp57577_TGAC_v2_LG1	Tp57577_TGAC_v2_gene21620	AltP	7391866	7392093	PB.39904.8|Tp57577_TGAC_v2_LG1:7391385-7394306(+)|c227395/f1p6/2563.path1	PB.39904.11|Tp57577_TGAC_v2_LG1:7391391-7394096(+)|c216353/f1p6/2472.path1
Tp57577_TGAC_v2_LG1	Tp57577_TGAC_v2_gene21620	AltP	7392117	7392238	PB.39904.8|Tp57577_TGAC_v2_LG1:7391385-7394306(+)|c227395/f1p6/2563.path1	PB.39904.12|Tp57577_TGAC_v2_LG1:7391391-7394092(+)|c220203/f1p6/2213.path1
Tp57577_TGAC_v2_LG1	Tp57577_TGAC_v2_gene21620	AltP	7391866	7392058	Tp57577_TGAC_v2_mRNA22360	PB.39904.11|Tp57577_TGAC_v2_LG1:7391391-7394096(+)|c216353/f1p6/2472.path1
Tp57577_TGAC_v2_LG1	Tp57577_TGAC_v2_gene21620	AltP	7391866	7392057	PB.39904.5|Tp57577_TGAC_v2_LG1:7391385-7393206(+)|c124880/f1p7/1382.path1	PB.39904.11|Tp57577_TGAC_v2_LG1:7391391-7394096(+)|c216353/f1p6/2472.path1
Tp57577_TGAC_v2_LG1	Tp57577_TGAC_v2_gene21620	AltP	7392102	7392238	PB.39904.4|Tp57577_TGAC_v2_LG1:7391385-7392951(+)|c112863/f1p7/1125.path1	PB.39904.12|Tp57577_TGAC_v2_LG1:7391391-7394092(+)|c220203/f1p6/2213.path1
Tp57577_TGAC_v2_LG1	Tp57577_TGAC_v2_gene21620	AltP	7392252	7392369	PB.39904.4|Tp57577_TGAC_v2_LG1:7391385-7392951(+)|c112863/f1p7/1125.path1	PB.39904.10|Tp57577_TGAC_v2_LG1:7391387-7394309(+)|c210072/f1p7/2485.path1
Tp57577_TGAC_v2_LG1	Tp57577_TGAC_v2_gene21620	AltP	7392102	7392239	PB.39904.4|Tp57577_TGAC_v2_LG1:7391385-7392951(+)|c112863/f1p7/1125.path1	Tp57577_TGAC_v2_mRNA22360
Tp57577_TGAC_v2_LG1	Tp57577_TGAC_v2_gene21620	AltP	7392102	7392157	PB.39904.4|Tp57577_TGAC_v2_LG1:7391385-7392951(+)|c112863/f1p7/1125.path1	PB.39904.8|Tp57577_TGAC_v2_LG1:7391385-7394306(+)|c227395/f1p6/2563.path1
Tp57577_TGAC_v2_LG1	Tp57577_TGAC_v2_gene22093	AltD	24317038	24317106	PB.53602.1|Tp57577_TGAC_v2_LG1:24316147-24317288(+)|c111378/f1p10/1106.path1	Tp57577_TGAC_v2_mRNA22851
Tp57577_TGAC_v2_LG1	Tp57577_TGAC_v2_gene22301	IntronR	26510298	26511420	PB.54899.3|Tp57577_TGAC_v2_LG1:26510049-26512210(+)|c202963/f1p11/2237.path1	PB.54899.1|Tp57577_TGAC_v2_LG1:26510046-26513224(+)|c192731/f1p11/2107.path1
Tp57577_TGAC_v2_LG1	Tp57577_TGAC_v2_gene22301	IntronR	26511644	26511682	Tp57577_TGAC_v2_mRNA23066	PB.54899.1|Tp57577_TGAC_v2_LG1:26510046-26513224(+)|c192731/f1p11/2107.path1
Tp57577_TGAC_v2_LG1	Tp57577_TGAC_v2_gene22301	IntronR	26510298	26511421	Tp57577_TGAC_v2_mRNA23066	PB.54899.3|Tp57577_TGAC_v2_LG1:26510049-26512210(+)|c202963/f1p11/2237.path1
Tp57577_TGAC_v2_LG1	Tp57577_TGAC_v2_gene22303	AltA	26452310	26452415	PB.54872.3|Tp57577_TGAC_v2_LG1:26452049-26458897(+)|c247957/f1p34/3085.path1	Tp57577_TGAC_v2_mRNA23068
Tp57577_TGAC_v2_LG1	Tp57577_TGAC_v2_gene22308	AltA	26551152	26551269	Tp57577_TGAC_v2_mRNA23073	PB.54926.1|Tp57577_TGAC_v2_LG1:26541258-26555991(+)|c252307/f1p3/3482.path1
Tp57577_TGAC_v2_LG1	Tp57577_TGAC_v2_gene22308	IntronR	26549746	26550049	Tp57577_TGAC_v2_mRNA23073	PB.54926.1|Tp57577_TGAC_v2_LG1:26541258-26555991(+)|c252307/f1p3/3482.path1
Tp57577_TGAC_v2_LG1	Tp57577_TGAC_v2_gene22308	IntronR	26549542	26549650	Tp57577_TGAC_v2_mRNA23073	PB.54926.1|Tp57577_TGAC_v2_LG1:26541258-26555991(+)|c252307/f1p3/3482.path1
Tp57577_TGAC_v2_LG1	Tp57577_TGAC_v2_gene22308	IntronR	26549746	26550048	PB.54923.1|Tp57577_TGAC_v2_LG1:26536776-26556014(+)|c263602/f1p4/3924.path1	PB.54926.1|Tp57577_TGAC_v2_LG1:26541258-26555991(+)|c252307/f1p3/3482.path1
Tp57577_TGAC_v2_LG1	Tp57577_TGAC_v2_gene22308	Other	26549350	26555846	PB.54923.3|Tp57577_TGAC_v2_LG1:26536878-26555994(+)|c195515/f1p2/2171.path1	PB.54926.1|Tp57577_TGAC_v2_LG1:26541258-26555991(+)|c252307/f1p3/3482.path1
Tp57577_TGAC_v2_LG1	Tp57577_TGAC_v2_gene22308	Other	26549350	26555846	PB.54923.3|Tp57577_TGAC_v2_LG1:26536878-26555994(+)|c195515/f1p2/2171.path1	PB.54923.1|Tp57577_TGAC_v2_LG1:26536776-26556014(+)|c263602/f1p4/3924.path1
Tp57577_TGAC_v2_LG1	Tp57577_TGAC_v2_gene22310	AltA	26468810	26469292	Tp57577_TGAC_v2_mRNA23075	PB.54878.1|Tp57577_TGAC_v2_LG1:26466645-26471378(+)|c181235/f1p0/1931.path1
Tp57577_TGAC_v2_LG1	Tp57577_TGAC_v2_gene22310	AltP	26470189	26470579	Tp57577_TGAC_v2_mRNA23075	PB.54878.1|Tp57577_TGAC_v2_LG1:26466645-26471378(+)|c181235/f1p0/1931.path1
Tp57577_TGAC_v2_LG1	Tp57577_TGAC_v2_gene22324	IntronR	4769071	4769086	PB.37157.1|Tp57577_TGAC_v2_LG1:4765887-4769201(+)|c205476/f1p0/2297.path1	PB.37157.2|Tp57577_TGAC_v2_LG1:4765887-4769217(+)|c44032/f2p0/2336.path1
Tp57577_TGAC_v2_LG1	Tp57577_TGAC_v2_gene22326	IntronR	4719071	4719343	PB.37104.3|Tp57577_TGAC_v2_LG1:4714696-4719410(-)|c204371/f1p5/2308.path1	PB.37104.2|Tp57577_TGAC_v2_LG1:4714520-4719409(-)|c268887/f1p5/4985.path1
Tp57577_TGAC_v2_LG1	Tp57577_TGAC_v2_gene22326	IntronR	4718091	4718364	PB.37104.3|Tp57577_TGAC_v2_LG1:4714696-4719410(-)|c204371/f1p5/2308.path1	Tp57577_TGAC_v2_mRNA23094
Tp57577_TGAC_v2_LG1	Tp57577_TGAC_v2_gene22326	AltP	4715427	4717526	PB.37104.3|Tp57577_TGAC_v2_LG1:4714696-4719410(-)|c204371/f1p5/2308.path1	PB.37104.2|Tp57577_TGAC_v2_LG1:4714520-4719409(-)|c268887/f1p5/4985.path1
Tp57577_TGAC_v2_LG1	Tp57577_TGAC_v2_gene22326	AltP	4715427	4717527	Tp57577_TGAC_v2_mRNA23094	PB.37104.2|Tp57577_TGAC_v2_LG1:4714520-4719409(-)|c268887/f1p5/4985.path1
Tp57577_TGAC_v2_LG1	Tp57577_TGAC_v2_gene22328	IntronR	4736672	4736797	Tp57577_TGAC_v2_mRNA23096	PB.37124.1|Tp57577_TGAC_v2_LG1:4733114-4737531(+)|c132567/f1p4/1530.path1
Tp57577_TGAC_v2_LG1	Tp57577_TGAC_v2_gene22331	AltA	4761543	4762817	PB.37148.3|Tp57577_TGAC_v2_LG1:4759383-4763259(+)|c195343/f2p3/2301.path1	PB.37148.4|Tp57577_TGAC_v2_LG1:4759420-4763297(+)|c124690/f1p5/1440.path1
Tp57577_TGAC_v2_LG1	Tp57577_TGAC_v2_gene22331	AltA	4761543	4762818	Tp57577_TGAC_v2_mRNA23099	PB.37148.4|Tp57577_TGAC_v2_LG1:4759420-4763297(+)|c124690/f1p5/1440.path1
Tp57577_TGAC_v2_LG1	Tp57577_TGAC_v2_gene22331	IntronR	4760227	4761444	PB.37148.3|Tp57577_TGAC_v2_LG1:4759383-4763259(+)|c195343/f2p3/2301.path1	PB.37148.4|Tp57577_TGAC_v2_LG1:4759420-4763297(+)|c124690/f1p5/1440.path1
Tp57577_TGAC_v2_LG1	Tp57577_TGAC_v2_gene22331	IntronR	4760227	4761445	Tp57577_TGAC_v2_mRNA23099	PB.37148.3|Tp57577_TGAC_v2_LG1:4759383-4763259(+)|c195343/f2p3/2301.path1
Tp57577_TGAC_v2_LG1	Tp57577_TGAC_v2_gene22331	IntronR	4761543	4762481	PB.37152.2|Tp57577_TGAC_v2_LG1:4761406-4763259(+)|c162975/f1p2/1750.path1	PB.37148.4|Tp57577_TGAC_v2_LG1:4759420-4763297(+)|c124690/f1p5/1440.path1
Tp57577_TGAC_v2_LG1	Tp57577_TGAC_v2_gene22331	IntronR	4761543	4762817	PB.37152.2|Tp57577_TGAC_v2_LG1:4761406-4763259(+)|c162975/f1p2/1750.path1	PB.37148.1|Tp57577_TGAC_v2_LG1:4759369-4763373(+)|c135271/f1p6/1221.path1
Tp57577_TGAC_v2_LG1	Tp57577_TGAC_v2_gene22331	IntronR	4761543	4762818	PB.37152.2|Tp57577_TGAC_v2_LG1:4761406-4763259(+)|c162975/f1p2/1750.path1	Tp57577_TGAC_v2_mRNA23099
Tp57577_TGAC_v2_LG1	Tp57577_TGAC_v2_gene22331	AltP	4759710	4759769	PB.37148.3|Tp57577_TGAC_v2_LG1:4759383-4763259(+)|c195343/f2p3/2301.path1	PB.37148.4|Tp57577_TGAC_v2_LG1:4759420-4763297(+)|c124690/f1p5/1440.path1
Tp57577_TGAC_v2_LG1	Tp57577_TGAC_v2_gene22331	AltP	4759634	4759769	Tp57577_TGAC_v2_mRNA23099	PB.37148.4|Tp57577_TGAC_v2_LG1:4759420-4763297(+)|c124690/f1p5/1440.path1
Tp57577_TGAC_v2_LG1	Tp57577_TGAC_v2_gene22331	AltP	4759634	4759761	Tp57577_TGAC_v2_mRNA23099	PB.37148.1|Tp57577_TGAC_v2_LG1:4759369-4763373(+)|c135271/f1p6/1221.path1
Tp57577_TGAC_v2_LG1	Tp57577_TGAC_v2_gene22448	ExonS	3239974	3240226	PB.35697.3|Tp57577_TGAC_v2_LG1:3234232-3244284(+)|c190829/f1p4/2257.path1	PB.35669.1|Tp57577_TGAC_v2_LG1:3204730-3240376(+)|c251190/f1p7/3329.path1
Tp57577_TGAC_v2_LG1	Tp57577_TGAC_v2_gene22448	ExonS	3240284	3242278	PB.35697.2|Tp57577_TGAC_v2_LG1:3234231-3244069(+)|c214317/f1p5/2566.path1	Tp57577_TGAC_v2_mRNA23219
Tp57577_TGAC_v2_LG1	Tp57577_TGAC_v2_gene22448	ExonS	3239974	3240227	Tp57577_TGAC_v2_mRNA23219	PB.35669.1|Tp57577_TGAC_v2_LG1:3204730-3240376(+)|c251190/f1p7/3329.path1
Tp57577_TGAC_v2_LG1	Tp57577_TGAC_v2_gene22448	AltD	3242862	3242994	PB.35697.2|Tp57577_TGAC_v2_LG1:3234231-3244069(+)|c214317/f1p5/2566.path1	PB.35697.3|Tp57577_TGAC_v2_LG1:3234232-3244284(+)|c190829/f1p4/2257.path1
Tp57577_TGAC_v2_LG1	Tp57577_TGAC_v2_gene22455	IntronR	3169329	3169460	Tp57577_TGAC_v2_mRNA23226	PB.35640.1|Tp57577_TGAC_v2_LG1:3169070-3173024(-)|c243925/f1p2/3013.path1
Tp57577_TGAC_v2_LG1	Tp57577_TGAC_v2_gene22455	IntronR	3169822	3169935	Tp57577_TGAC_v2_mRNA23226	PB.35640.1|Tp57577_TGAC_v2_LG1:3169070-3173024(-)|c243925/f1p2/3013.path1
Tp57577_TGAC_v2_LG1	Tp57577_TGAC_v2_gene22455	IntronR	3169514	3169604	Tp57577_TGAC_v2_mRNA23226	PB.35640.1|Tp57577_TGAC_v2_LG1:3169070-3173024(-)|c243925/f1p2/3013.path1
Tp57577_TGAC_v2_LG1	Tp57577_TGAC_v2_gene22455	IntronR	3169665	3169739	Tp57577_TGAC_v2_mRNA23226	PB.35640.1|Tp57577_TGAC_v2_LG1:3169070-3173024(-)|c243925/f1p2/3013.path1
Tp57577_TGAC_v2_LG1	Tp57577_TGAC_v2_gene22455	IntronR	3170035	3170153	Tp57577_TGAC_v2_mRNA23226	PB.35640.1|Tp57577_TGAC_v2_LG1:3169070-3173024(-)|c243925/f1p2/3013.path1
Tp57577_TGAC_v2_LG1	Tp57577_TGAC_v2_gene22455	IntronR	3170250	3170360	Tp57577_TGAC_v2_mRNA23226	PB.35640.1|Tp57577_TGAC_v2_LG1:3169070-3173024(-)|c243925/f1p2/3013.path1
Tp57577_TGAC_v2_LG1	Tp57577_TGAC_v2_gene22455	IntronR	3170454	3171042	Tp57577_TGAC_v2_mRNA23226	PB.35640.1|Tp57577_TGAC_v2_LG1:3169070-3173024(-)|c243925/f1p2/3013.path1
Tp57577_TGAC_v2_LG1	Tp57577_TGAC_v2_gene22456	ExonS	3200793	3201944	PB.35664.3|Tp57577_TGAC_v2_LG1:3197066-3202444(-)|c28139/f2p2/1751.path1	PB.35664.6|Tp57577_TGAC_v2_LG1:3197070-3202491(-)|c191175/f1p2/2156.path1
Tp57577_TGAC_v2_LG1	Tp57577_TGAC_v2_gene22456	AltD	3199805	3200201	PB.35664.2|Tp57577_TGAC_v2_LG1:3197066-3202519(-)|c195834/f1p2/2104.path1	PB.35664.3|Tp57577_TGAC_v2_LG1:3197066-3202444(-)|c28139/f2p2/1751.path1
Tp57577_TGAC_v2_LG1	Tp57577_TGAC_v2_gene22456	AltD	3199805	3200202	PB.35664.2|Tp57577_TGAC_v2_LG1:3197066-3202519(-)|c195834/f1p2/2104.path1	Tp57577_TGAC_v2_mRNA23227
Tp57577_TGAC_v2_LG1	Tp57577_TGAC_v2_gene22456	AltD	3199398	3199706	PB.35664.2|Tp57577_TGAC_v2_LG1:3197066-3202519(-)|c195834/f1p2/2104.path1	PB.35664.4|Tp57577_TGAC_v2_LG1:3197069-3202355(-)|c195209/f1p2/2054.path1
Tp57577_TGAC_v2_LG1	Tp57577_TGAC_v2_gene22456	AltD	3199398	3199706	Tp57577_TGAC_v2_mRNA23227	PB.35664.4|Tp57577_TGAC_v2_LG1:3197069-3202355(-)|c195209/f1p2/2054.path1
Tp57577_TGAC_v2_LG1	Tp57577_TGAC_v2_gene22456	AltA	3200793	3201944	PB.35664.2|Tp57577_TGAC_v2_LG1:3197066-3202519(-)|c195834/f1p2/2104.path1	PB.35664.6|Tp57577_TGAC_v2_LG1:3197070-3202491(-)|c191175/f1p2/2156.path1
Tp57577_TGAC_v2_LG1	Tp57577_TGAC_v2_gene22456	IntronR	3199805	3199907	PB.35664.2|Tp57577_TGAC_v2_LG1:3197066-3202519(-)|c195834/f1p2/2104.path1	PB.35664.6|Tp57577_TGAC_v2_LG1:3197070-3202491(-)|c191175/f1p2/2156.path1
Tp57577_TGAC_v2_LG1	Tp57577_TGAC_v2_gene22456	IntronR	3200401	3200494	PB.35664.2|Tp57577_TGAC_v2_LG1:3197066-3202519(-)|c195834/f1p2/2104.path1	PB.35664.4|Tp57577_TGAC_v2_LG1:3197069-3202355(-)|c195209/f1p2/2054.path1
Tp57577_TGAC_v2_LG1	Tp57577_TGAC_v2_gene22456	IntronR	3199805	3200201	PB.35664.6|Tp57577_TGAC_v2_LG1:3197070-3202491(-)|c191175/f1p2/2156.path1	PB.35664.5|Tp57577_TGAC_v2_LG1:3197070-3202506(-)|c173519/f1p2/1870.path1
Tp57577_TGAC_v2_LG1	Tp57577_TGAC_v2_gene22456	IntronR	3199805	3200202	Tp57577_TGAC_v2_mRNA23227	PB.35664.6|Tp57577_TGAC_v2_LG1:3197070-3202491(-)|c191175/f1p2/2156.path1
Tp57577_TGAC_v2_LG1	Tp57577_TGAC_v2_gene22456	IntronR	3200401	3200495	Tp57577_TGAC_v2_mRNA23227	PB.35664.4|Tp57577_TGAC_v2_LG1:3197069-3202355(-)|c195209/f1p2/2054.path1
Tp57577_TGAC_v2_LG1	Tp57577_TGAC_v2_gene22456	Other	3200793	3201944	PB.35664.2|Tp57577_TGAC_v2_LG1:3197066-3202519(-)|c195834/f1p2/2104.path1	PB.35664.3|Tp57577_TGAC_v2_LG1:3197066-3202444(-)|c28139/f2p2/1751.path1
Tp57577_TGAC_v2_LG1	Tp57577_TGAC_v2_gene22456	Other	3198167	3198815	PB.35664.2|Tp57577_TGAC_v2_LG1:3197066-3202519(-)|c195834/f1p2/2104.path1	PB.35664.5|Tp57577_TGAC_v2_LG1:3197070-3202506(-)|c173519/f1p2/1870.path1
Tp57577_TGAC_v2_LG1	Tp57577_TGAC_v2_gene22457	IntronR	3142328	3142460	Tp57577_TGAC_v2_mRNA23228	PB.35612.3|Tp57577_TGAC_v2_LG1:3141432-3142877(+)|c92140/f1p0/784.path1
Tp57577_TGAC_v2_LG1	Tp57577_TGAC_v2_gene22574	IntronR	26134463	26134568	PB.54722.1|Tp57577_TGAC_v2_LG1:26131596-26135314(+)|c199659/f1p0/2084.path1	Tp57577_TGAC_v2_mRNA23349
Tp57577_TGAC_v2_LG1	Tp57577_TGAC_v2_gene22576	IntronR	26196493	26197581	Tp57577_TGAC_v2_mRNA23351	PB.54748.2|Tp57577_TGAC_v2_LG1:26195480-26199098(+)|c256582/f1p13/3395.path1
Tp57577_TGAC_v2_LG1	Tp57577_TGAC_v2_gene22577	ExonS	26148088	26148552	PB.54730.1|Tp57577_TGAC_v2_LG1:26144730-26149362(+)|c215106/f1p1/2519.path1	Tp57577_TGAC_v2_mRNA23352
Tp57577_TGAC_v2_LG1	Tp57577_TGAC_v2_gene22577	ExonS	26147076	26147444	PB.54730.1|Tp57577_TGAC_v2_LG1:26144730-26149362(+)|c215106/f1p1/2519.path1	PB.54730.2|Tp57577_TGAC_v2_LG1:26145276-26149295(+)|c150967/f1p2/1571.path1
Tp57577_TGAC_v2_LG1	Tp57577_TGAC_v2_gene22577	ExonS	26147076	26147445	Tp57577_TGAC_v2_mRNA23352	PB.54730.2|Tp57577_TGAC_v2_LG1:26145276-26149295(+)|c150967/f1p2/1571.path1
Tp57577_TGAC_v2_LG1	Tp57577_TGAC_v2_gene22577	IntronR	26146145	26146288	PB.54730.1|Tp57577_TGAC_v2_LG1:26144730-26149362(+)|c215106/f1p1/2519.path1	Tp57577_TGAC_v2_mRNA23352
Tp57577_TGAC_v2_LG1	Tp57577_TGAC_v2_gene22577	IntronR	26146709	26146951	PB.54730.1|Tp57577_TGAC_v2_LG1:26144730-26149362(+)|c215106/f1p1/2519.path1	PB.54730.2|Tp57577_TGAC_v2_LG1:26145276-26149295(+)|c150967/f1p2/1571.path1
Tp57577_TGAC_v2_LG1	Tp57577_TGAC_v2_gene22577	Other	26146427	26146952	Tp57577_TGAC_v2_mRNA23352	PB.54730.2|Tp57577_TGAC_v2_LG1:26145276-26149295(+)|c150967/f1p2/1571.path1
Tp57577_TGAC_v2_LG1	Tp57577_TGAC_v2_gene22577	AltP	26146427	26146952	PB.54730.1|Tp57577_TGAC_v2_LG1:26144730-26149362(+)|c215106/f1p1/2519.path1	Tp57577_TGAC_v2_mRNA23352
Tp57577_TGAC_v2_LG1	Tp57577_TGAC_v2_gene22578	AltD	26168151	26168424	Tp57577_TGAC_v2_mRNA23353	PB.54741.1|Tp57577_TGAC_v2_LG1:26167428-26172322(-)|c146310/f1p0/1565.path1
Tp57577_TGAC_v2_LG1	Tp57577_TGAC_v2_gene22578	AltA	26167886	26168103	Tp57577_TGAC_v2_mRNA23353	PB.54741.1|Tp57577_TGAC_v2_LG1:26167428-26172322(-)|c146310/f1p0/1565.path1
Tp57577_TGAC_v2_LG1	Tp57577_TGAC_v2_gene22580	ExonS	26226480	26227408	PB.54757.1|Tp57577_TGAC_v2_LG1:26222638-26227817(-)|c246188/f1p2/3173.path1	Tp57577_TGAC_v2_mRNA23355
Tp57577_TGAC_v2_LG1	Tp57577_TGAC_v2_gene22580	IntronR	26225594	26225676	PB.54757.1|Tp57577_TGAC_v2_LG1:26222638-26227817(-)|c246188/f1p2/3173.path1	Tp57577_TGAC_v2_mRNA23355
Tp57577_TGAC_v2_LG1	Tp57577_TGAC_v2_gene22580	Other	26224324	26225100	PB.54757.1|Tp57577_TGAC_v2_LG1:26222638-26227817(-)|c246188/f1p2/3173.path1	Tp57577_TGAC_v2_mRNA23355
Tp57577_TGAC_v2_LG1	Tp57577_TGAC_v2_gene22582	IntronR	26198216	26198710	PB.54748.2|Tp57577_TGAC_v2_LG1:26195480-26199098(+)|c256582/f1p13/3395.path1	PB.54748.1|Tp57577_TGAC_v2_LG1:26195348-26199187(+)|c193176/f1p13/2011.path1
Tp57577_TGAC_v2_LG1	Tp57577_TGAC_v2_gene22582	IntronR	26196493	26197580	PB.54748.2|Tp57577_TGAC_v2_LG1:26195480-26199098(+)|c256582/f1p13/3395.path1	PB.54748.1|Tp57577_TGAC_v2_LG1:26195348-26199187(+)|c193176/f1p13/2011.path1
Tp57577_TGAC_v2_LG1	Tp57577_TGAC_v2_gene22583	ExonS	26210522	26213095	Tp57577_TGAC_v2_mRNA23358	PB.54749.2|Tp57577_TGAC_v2_LG1:26200400-26218421(-)|c269507/f1p5/4819.path1
Tp57577_TGAC_v2_LG1	Tp57577_TGAC_v2_gene23956	AltA	12255994	12256171	Tp57577_TGAC_v2_mRNA24782	PB.44472.2|Tp57577_TGAC_v2_LG1:12255107-12257136(+)|c127937/f1p16/1274.path1
Tp57577_TGAC_v2_LG1	Tp57577_TGAC_v2_gene23956	IntronR	12255355	12255930	Tp57577_TGAC_v2_mRNA24782	PB.44472.2|Tp57577_TGAC_v2_LG1:12255107-12257136(+)|c127937/f1p16/1274.path1
Tp57577_TGAC_v2_LG1	Tp57577_TGAC_v2_gene23961	AltP	12156018	12156159	Tp57577_TGAC_v2_mRNA24787	PB.44382.3|Tp57577_TGAC_v2_LG1:12149580-12156278(-)|c34945/f3p18/1948.path1
Tp57577_TGAC_v2_LG1	Tp57577_TGAC_v2_gene23965	IntronR	12055504	12055606	Tp57577_TGAC_v2_mRNA24791	PB.44298.1|Tp57577_TGAC_v2_LG1:12048892-12057814(+)|c251451/f1p0/3277.path1
Tp57577_TGAC_v2_LG1	Tp57577_TGAC_v2_gene23965	IntronR	12043041	12043230	PB.44286.1|Tp57577_TGAC_v2_LG1:12035747-12043914(+)|c137878/f1p0/1432.path1	Tp57577_TGAC_v2_mRNA24791
Tp57577_TGAC_v2_LG1	Tp57577_TGAC_v2_gene23965	Other	12049625	12053829	Tp57577_TGAC_v2_mRNA24791	PB.44298.1|Tp57577_TGAC_v2_LG1:12048892-12057814(+)|c251451/f1p0/3277.path1
Tp57577_TGAC_v2_LG1	Tp57577_TGAC_v2_gene23968	AltD	12276177	12276194	PB.44487.1|Tp57577_TGAC_v2_LG1:12273484-12276466(-)|c236422/f1p3/2887.path1	PB.44487.5|Tp57577_TGAC_v2_LG1:12273750-12276466(-)|c106695/f1p2/1085.path1
Tp57577_TGAC_v2_LG1	Tp57577_TGAC_v2_gene23968	IntronR	12274061	12274515	PB.44487.1|Tp57577_TGAC_v2_LG1:12273484-12276466(-)|c236422/f1p3/2887.path1	PB.44487.5|Tp57577_TGAC_v2_LG1:12273750-12276466(-)|c106695/f1p2/1085.path1
Tp57577_TGAC_v2_LG1	Tp57577_TGAC_v2_gene23968	IntronR	12274979	12276062	PB.44487.1|Tp57577_TGAC_v2_LG1:12273484-12276466(-)|c236422/f1p3/2887.path1	PB.44487.5|Tp57577_TGAC_v2_LG1:12273750-12276466(-)|c106695/f1p2/1085.path1
Tp57577_TGAC_v2_LG1	Tp57577_TGAC_v2_gene23968	IntronR	12274061	12274516	PB.44487.1|Tp57577_TGAC_v2_LG1:12273484-12276466(-)|c236422/f1p3/2887.path1	Tp57577_TGAC_v2_mRNA24794
Tp57577_TGAC_v2_LG1	Tp57577_TGAC_v2_gene23968	IntronR	12274979	12276063	PB.44487.1|Tp57577_TGAC_v2_LG1:12273484-12276466(-)|c236422/f1p3/2887.path1	Tp57577_TGAC_v2_mRNA24794
Tp57577_TGAC_v2_LG1	Tp57577_TGAC_v2_gene23968	IntronR	12276177	12276188	PB.44487.1|Tp57577_TGAC_v2_LG1:12273484-12276466(-)|c236422/f1p3/2887.path1	Tp57577_TGAC_v2_mRNA24794
Tp57577_TGAC_v2_LG1	Tp57577_TGAC_v2_gene23968	IntronR	12276177	12276194	Tp57577_TGAC_v2_mRNA24794	PB.44487.5|Tp57577_TGAC_v2_LG1:12273750-12276466(-)|c106695/f1p2/1085.path1
Tp57577_TGAC_v2_LG1	Tp57577_TGAC_v2_gene23970	AltP	11937386	11939518	PB.44166.1|Tp57577_TGAC_v2_LG1:11928686-11939667(-)|c254103/f1p2/3459.path1	Tp57577_TGAC_v2_mRNA24796
Tp57577_TGAC_v2_LG1	Tp57577_TGAC_v2_gene23975	ExonS	12310650	12311435	Tp57577_TGAC_v2_mRNA24801	PB.44538.2|Tp57577_TGAC_v2_LG1:12310272-12319764(-)|c56748/f2p18/5066.path1
Tp57577_TGAC_v2_LG1	Tp57577_TGAC_v2_gene23975	AltA	12314836	12315966	Tp57577_TGAC_v2_mRNA24801	PB.44510.3|Tp57577_TGAC_v2_LG1:12290111-12318015(-)|c270879/f1p19/5138.path1
Tp57577_TGAC_v2_LG1	Tp57577_TGAC_v2_gene23975	AltA	12314822	12315966	Tp57577_TGAC_v2_mRNA24801	PB.44538.4|Tp57577_TGAC_v2_LG1:12310322-12319764(-)|c268674/f1p9/5209.path1
Tp57577_TGAC_v2_LG1	Tp57577_TGAC_v2_gene23975	AltA	12314822	12315965	PB.44538.4|Tp57577_TGAC_v2_LG1:12310322-12319764(-)|c268674/f1p9/5209.path1	PB.44510.3|Tp57577_TGAC_v2_LG1:12290111-12318015(-)|c270879/f1p19/5138.path1
Tp57577_TGAC_v2_LG1	Tp57577_TGAC_v2_gene23975	Other	12291919	12314476	PB.44510.2|Tp57577_TGAC_v2_LG1:12290100-12316670(-)|c266553/f1p5/4087.path1	PB.44510.3|Tp57577_TGAC_v2_LG1:12290111-12318015(-)|c270879/f1p19/5138.path1
Tp57577_TGAC_v2_LG1	Tp57577_TGAC_v2_gene23975	Other	12310650	12311434	PB.44538.4|Tp57577_TGAC_v2_LG1:12310322-12319764(-)|c268674/f1p9/5209.path1	PB.44538.2|Tp57577_TGAC_v2_LG1:12310272-12319764(-)|c56748/f2p18/5066.path1
Tp57577_TGAC_v2_LG1	Tp57577_TGAC_v2_gene23975	AltP	12315016	12316159	Tp57577_TGAC_v2_mRNA24801	PB.44538.2|Tp57577_TGAC_v2_LG1:12310272-12319764(-)|c56748/f2p18/5066.path1
Tp57577_TGAC_v2_LG1	Tp57577_TGAC_v2_gene23975	AltP	12314806	12315966	Tp57577_TGAC_v2_mRNA24801	PB.44510.2|Tp57577_TGAC_v2_LG1:12290100-12316670(-)|c266553/f1p5/4087.path1
Tp57577_TGAC_v2_LG1	Tp57577_TGAC_v2_gene23975	AltP	12311160	12311435	Tp57577_TGAC_v2_mRNA24801	PB.44538.4|Tp57577_TGAC_v2_LG1:12310322-12319764(-)|c268674/f1p9/5209.path1
Tp57577_TGAC_v2_LG1	Tp57577_TGAC_v2_gene23975	AltP	12314806	12315965	PB.44510.2|Tp57577_TGAC_v2_LG1:12290100-12316670(-)|c266553/f1p5/4087.path1	PB.44510.3|Tp57577_TGAC_v2_LG1:12290111-12318015(-)|c270879/f1p19/5138.path1
Tp57577_TGAC_v2_LG1	Tp57577_TGAC_v2_gene23975	AltP	12314806	12316159	PB.44510.2|Tp57577_TGAC_v2_LG1:12290100-12316670(-)|c266553/f1p5/4087.path1	PB.44538.2|Tp57577_TGAC_v2_LG1:12310272-12319764(-)|c56748/f2p18/5066.path1
Tp57577_TGAC_v2_LG1	Tp57577_TGAC_v2_gene23975	AltP	12314836	12316159	PB.44538.2|Tp57577_TGAC_v2_LG1:12310272-12319764(-)|c56748/f2p18/5066.path1	PB.44510.3|Tp57577_TGAC_v2_LG1:12290111-12318015(-)|c270879/f1p19/5138.path1
Tp57577_TGAC_v2_LG1	Tp57577_TGAC_v2_gene23975	AltP	12314822	12316159	PB.44538.4|Tp57577_TGAC_v2_LG1:12310322-12319764(-)|c268674/f1p9/5209.path1	PB.44538.2|Tp57577_TGAC_v2_LG1:12310272-12319764(-)|c56748/f2p18/5066.path1
Tp57577_TGAC_v2_LG1	Tp57577_TGAC_v2_gene23975	AltP	12314806	12315965	PB.44538.4|Tp57577_TGAC_v2_LG1:12310322-12319764(-)|c268674/f1p9/5209.path1	PB.44510.2|Tp57577_TGAC_v2_LG1:12290100-12316670(-)|c266553/f1p5/4087.path1
Tp57577_TGAC_v2_LG1	Tp57577_TGAC_v2_gene23978	AltA	12323563	12324618	PB.44549.1|Tp57577_TGAC_v2_LG1:12323268-12327403(-)|c207598/f1p2/2284.path1	Tp57577_TGAC_v2_mRNA24804
Tp57577_TGAC_v2_LG1	Tp57577_TGAC_v2_gene23988	ExonS	12144866	12145685	PB.44372.4|Tp57577_TGAC_v2_LG1:12144521-12148731(+)|c231924/f1p0/2686.path1	PB.44372.1|Tp57577_TGAC_v2_LG1:12144477-12147446(+)|c188543/f1p0/2118.path1
Tp57577_TGAC_v2_LG1	Tp57577_TGAC_v2_gene23988	AltD	12144855	12145388	PB.44372.4|Tp57577_TGAC_v2_LG1:12144521-12148731(+)|c231924/f1p0/2686.path1	PB.44372.3|Tp57577_TGAC_v2_LG1:12144489-12147454(+)|c177505/f1p0/1938.path1
Tp57577_TGAC_v2_LG1	Tp57577_TGAC_v2_gene23988	IntronR	12146078	12146111	PB.44372.4|Tp57577_TGAC_v2_LG1:12144521-12148731(+)|c231924/f1p0/2686.path1	PB.44372.3|Tp57577_TGAC_v2_LG1:12144489-12147454(+)|c177505/f1p0/1938.path1
Tp57577_TGAC_v2_LG1	Tp57577_TGAC_v2_gene23988	IntronR	12147337	12147410	PB.44372.1|Tp57577_TGAC_v2_LG1:12144477-12147446(+)|c188543/f1p0/2118.path1	PB.44372.3|Tp57577_TGAC_v2_LG1:12144489-12147454(+)|c177505/f1p0/1938.path1
Tp57577_TGAC_v2_LG1	Tp57577_TGAC_v2_gene23988	Other	12144855	12145685	PB.44372.1|Tp57577_TGAC_v2_LG1:12144477-12147446(+)|c188543/f1p0/2118.path1	PB.44372.3|Tp57577_TGAC_v2_LG1:12144489-12147454(+)|c177505/f1p0/1938.path1
Tp57577_TGAC_v2_LG1	Tp57577_TGAC_v2_gene23990	AltP	12405997	12409786	Tp57577_TGAC_v2_mRNA24817	PB.44623.2|Tp57577_TGAC_v2_LG1:12405649-12410106(-)|c141431/f1p3/1432.path1
Tp57577_TGAC_v2_LG1	Tp57577_TGAC_v2_gene23991	IntronR	12089988	12090080	PB.44324.3|Tp57577_TGAC_v2_LG1:12084784-12101003(+)|c243846/f1p4/3115.path1	PB.44330.1|Tp57577_TGAC_v2_LG1:12089764-12102256(+)|c210607/f1p4/2287.path1
Tp57577_TGAC_v2_LG1	Tp57577_TGAC_v2_gene23991	IntronR	12092041	12092745	Tp57577_TGAC_v2_mRNA24818	PB.44324.4|Tp57577_TGAC_v2_LG1:12084835-12102000(+)|c257172/f1p4/3755.path1
Tp57577_TGAC_v2_LG1	Tp57577_TGAC_v2_gene23991	IntronR	12089988	12090081	Tp57577_TGAC_v2_mRNA24818	PB.44330.1|Tp57577_TGAC_v2_LG1:12089764-12102256(+)|c210607/f1p4/2287.path1
Tp57577_TGAC_v2_LG1	Tp57577_TGAC_v2_gene23991	IntronR	12092041	12092744	PB.44324.4|Tp57577_TGAC_v2_LG1:12084835-12102000(+)|c257172/f1p4/3755.path1	PB.44330.1|Tp57577_TGAC_v2_LG1:12089764-12102256(+)|c210607/f1p4/2287.path1
Tp57577_TGAC_v2_LG1	Tp57577_TGAC_v2_gene23991	AltP	12090129	12091819	PB.44324.3|Tp57577_TGAC_v2_LG1:12084784-12101003(+)|c243846/f1p4/3115.path1	PB.44330.1|Tp57577_TGAC_v2_LG1:12089764-12102256(+)|c210607/f1p4/2287.path1
Tp57577_TGAC_v2_LG1	Tp57577_TGAC_v2_gene23991	AltP	12090129	12091820	Tp57577_TGAC_v2_mRNA24818	PB.44330.1|Tp57577_TGAC_v2_LG1:12089764-12102256(+)|c210607/f1p4/2287.path1
Tp57577_TGAC_v2_LG1	Tp57577_TGAC_v2_gene24000	AltA	12139189	12140195	PB.44366.2|Tp57577_TGAC_v2_LG1:12138743-12144057(+)|c192541/f1p4/2050.path1	Tp57577_TGAC_v2_mRNA24827
Tp57577_TGAC_v2_LG1	Tp57577_TGAC_v2_gene24000	IntronR	12138964	12139049	PB.44366.2|Tp57577_TGAC_v2_LG1:12138743-12144057(+)|c192541/f1p4/2050.path1	Tp57577_TGAC_v2_mRNA24827
Tp57577_TGAC_v2_LG1	Tp57577_TGAC_v2_gene24000	IntronR	12142624	12142770	PB.44366.2|Tp57577_TGAC_v2_LG1:12138743-12144057(+)|c192541/f1p4/2050.path1	PB.44366.3|Tp57577_TGAC_v2_LG1:12138746-12143893(+)|c186976/f1p4/2051.path1
Tp57577_TGAC_v2_LG1	Tp57577_TGAC_v2_gene24000	IntronR	12138944	12139027	Tp57577_TGAC_v2_mRNA24827	PB.44366.1|Tp57577_TGAC_v2_LG1:12138734-12143809(+)|c177925/f1p4/1895.path1
Tp57577_TGAC_v2_LG1	Tp57577_TGAC_v2_gene24000	IntronR	12142624	12142771	Tp57577_TGAC_v2_mRNA24827	PB.44366.3|Tp57577_TGAC_v2_LG1:12138746-12143893(+)|c186976/f1p4/2051.path1
Tp57577_TGAC_v2_LG1	Tp57577_TGAC_v2_gene24000	AltP	12138944	12139049	PB.44366.2|Tp57577_TGAC_v2_LG1:12138743-12144057(+)|c192541/f1p4/2050.path1	PB.44366.1|Tp57577_TGAC_v2_LG1:12138734-12143809(+)|c177925/f1p4/1895.path1
Tp57577_TGAC_v2_LG1	Tp57577_TGAC_v2_gene24007	AltD	12333137	12333227	PB.44558.2|Tp57577_TGAC_v2_LG1:12331672-12333578(+)|c183439/f1p13/1869.path1	Tp57577_TGAC_v2_mRNA24834
Tp57577_TGAC_v2_LG1	Tp57577_TGAC_v2_gene24007	IntronR	12332086	12332859	PB.44558.2|Tp57577_TGAC_v2_LG1:12331672-12333578(+)|c183439/f1p13/1869.path1	Tp57577_TGAC_v2_mRNA24834
Tp57577_TGAC_v2_LG1	Tp57577_TGAC_v2_gene24007	IntronR	12332915	12333004	PB.44558.2|Tp57577_TGAC_v2_LG1:12331672-12333578(+)|c183439/f1p13/1869.path1	Tp57577_TGAC_v2_mRNA24834
Tp57577_TGAC_v2_LG1	Tp57577_TGAC_v2_gene24008	AltA	12024701	12024812	PB.44273.1|Tp57577_TGAC_v2_LG1:12021870-12027645(-)|c196570/f1p4/2086.path1	Tp57577_TGAC_v2_mRNA24835
Tp57577_TGAC_v2_LG1	Tp57577_TGAC_v2_gene24008	IntronR	12023710	12023825	PB.44273.1|Tp57577_TGAC_v2_LG1:12021870-12027645(-)|c196570/f1p4/2086.path1	Tp57577_TGAC_v2_mRNA24835
Tp57577_TGAC_v2_LG1	Tp57577_TGAC_v2_gene24008	IntronR	12023507	12023681	PB.44273.1|Tp57577_TGAC_v2_LG1:12021870-12027645(-)|c196570/f1p4/2086.path1	Tp57577_TGAC_v2_mRNA24835
Tp57577_TGAC_v2_LG1	Tp57577_TGAC_v2_gene24009	IntronR	12360727	12360943	Tp57577_TGAC_v2_mRNA24836	PB.44584.1|Tp57577_TGAC_v2_LG1:12359961-12362502(+)|c203940/f1p0/2321.path1
Tp57577_TGAC_v2_LG1	Tp57577_TGAC_v2_gene24009	IntronR	12361555	12361629	Tp57577_TGAC_v2_mRNA24836	PB.44584.1|Tp57577_TGAC_v2_LG1:12359961-12362502(+)|c203940/f1p0/2321.path1
Tp57577_TGAC_v2_LG1	Tp57577_TGAC_v2_gene24009	IntronR	12361066	12361229	Tp57577_TGAC_v2_mRNA24836	PB.44584.1|Tp57577_TGAC_v2_LG1:12359961-12362502(+)|c203940/f1p0/2321.path1
Tp57577_TGAC_v2_LG1	Tp57577_TGAC_v2_gene24009	IntronR	12361347	12361458	Tp57577_TGAC_v2_mRNA24836	PB.44584.1|Tp57577_TGAC_v2_LG1:12359961-12362502(+)|c203940/f1p0/2321.path1
Tp57577_TGAC_v2_LG1	Tp57577_TGAC_v2_gene2412	ExonS	79474	80653	Tp57577_TGAC_v2_mRNA2476	PB.20261.3|Tp57577_TGAC_v2_LG1:78362-84739(-)|c119806/f1p1/1151.path1
Tp57577_TGAC_v2_LG1	Tp57577_TGAC_v2_gene2412	IntronR	82447	83346	PB.20606.1|Tp57577_TGAC_v2_LG1:79952-84688(-)|c211070/f1p1/2256.path1	PB.20261.3|Tp57577_TGAC_v2_LG1:78362-84739(-)|c119806/f1p1/1151.path1
Tp57577_TGAC_v2_LG1	Tp57577_TGAC_v2_gene2412	IntronR	82447	83347	Tp57577_TGAC_v2_mRNA2476	PB.20606.1|Tp57577_TGAC_v2_LG1:79952-84688(-)|c211070/f1p1/2256.path1
Tp57577_TGAC_v2_LG1	Tp57577_TGAC_v2_gene2412	IntronR	79474	80652	PB.20261.2|Tp57577_TGAC_v2_LG1:78358-84651(-)|c203477/f1p1/2244.path1	PB.20261.3|Tp57577_TGAC_v2_LG1:78362-84739(-)|c119806/f1p1/1151.path1
Tp57577_TGAC_v2_LG1	Tp57577_TGAC_v2_gene2412	IntronR	79474	79656	PB.20261.2|Tp57577_TGAC_v2_LG1:78358-84651(-)|c203477/f1p1/2244.path1	Tp57577_TGAC_v2_mRNA2476
Tp57577_TGAC_v2_LG1	Tp57577_TGAC_v2_gene2412	IntronR	79713	80653	PB.20261.2|Tp57577_TGAC_v2_LG1:78358-84651(-)|c203477/f1p1/2244.path1	Tp57577_TGAC_v2_mRNA2476
Tp57577_TGAC_v2_LG1	Tp57577_TGAC_v2_gene2413	IntronR	477779	477883	Tp57577_TGAC_v2_mRNA2477	PB.32710.2|Tp57577_TGAC_v2_LG1:476963-481770(-)|c245009/f1p4/3186.path1
Tp57577_TGAC_v2_LG1	Tp57577_TGAC_v2_gene2421	Other	245713	257824	PB.30617.1|Tp57577_TGAC_v2_LG1:245682-348216(-)|c256340/f1p7/3314.path1	Tp57577_TGAC_v2_mRNA2486
Tp57577_TGAC_v2_LG1	Tp57577_TGAC_v2_gene2422	Other	541203	555621	PB.32803.1|Tp57577_TGAC_v2_LG1:540731-559682(-)|c199873/f3p83/2088.path1	PB.32822.2|Tp57577_TGAC_v2_LG1:547470-554853(-)|c171408/f1p29/1991.path1
Tp57577_TGAC_v2_LG1	Tp57577_TGAC_v2_gene2422	Other	541203	555621	PB.32803.1|Tp57577_TGAC_v2_LG1:540731-559682(-)|c199873/f3p83/2088.path1	PB.32822.5|Tp57577_TGAC_v2_LG1:547541-554868(-)|c181436/f1p18/2037.path1
Tp57577_TGAC_v2_LG1	Tp57577_TGAC_v2_gene2422	Other	541437	558225	PB.32803.6|Tp57577_TGAC_v2_LG1:540838-563606(-)|c22540/f2p58/1690.path1	PB.32822.2|Tp57577_TGAC_v2_LG1:547470-554853(-)|c171408/f1p29/1991.path1
Tp57577_TGAC_v2_LG1	Tp57577_TGAC_v2_gene2422	Other	541437	558225	PB.32803.6|Tp57577_TGAC_v2_LG1:540838-563606(-)|c22540/f2p58/1690.path1	PB.32822.5|Tp57577_TGAC_v2_LG1:547541-554868(-)|c181436/f1p18/2037.path1
Tp57577_TGAC_v2_LG1	Tp57577_TGAC_v2_gene2422	Other	540618	557644	PB.32801.1|Tp57577_TGAC_v2_LG1:540462-563890(-)|c200042/f2p81/2115.path1	PB.32822.5|Tp57577_TGAC_v2_LG1:547541-554868(-)|c181436/f1p18/2037.path1
Tp57577_TGAC_v2_LG1	Tp57577_TGAC_v2_gene2422	Other	547647	553018	PB.32822.2|Tp57577_TGAC_v2_LG1:547470-554853(-)|c171408/f1p29/1991.path1	PB.32822.5|Tp57577_TGAC_v2_LG1:547541-554868(-)|c181436/f1p18/2037.path1
Tp57577_TGAC_v2_LG1	Tp57577_TGAC_v2_gene2422	Other	540618	557644	PB.32822.2|Tp57577_TGAC_v2_LG1:547470-554853(-)|c171408/f1p29/1991.path1	PB.32801.1|Tp57577_TGAC_v2_LG1:540462-563890(-)|c200042/f2p81/2115.path1
Tp57577_TGAC_v2_LG1	Tp57577_TGAC_v2_gene2422	Other	541382	558170	PB.32803.4|Tp57577_TGAC_v2_LG1:540833-559607(-)|c173465/f1p59/1951.path1	PB.32822.2|Tp57577_TGAC_v2_LG1:547470-554853(-)|c171408/f1p29/1991.path1
Tp57577_TGAC_v2_LG1	Tp57577_TGAC_v2_gene2422	Other	541382	558170	PB.32803.4|Tp57577_TGAC_v2_LG1:540833-559607(-)|c173465/f1p59/1951.path1	PB.32822.5|Tp57577_TGAC_v2_LG1:547541-554868(-)|c181436/f1p18/2037.path1
Tp57577_TGAC_v2_LG1	Tp57577_TGAC_v2_gene2422	AltP	541437	558225	PB.32803.6|Tp57577_TGAC_v2_LG1:540838-563606(-)|c22540/f2p58/1690.path1	Tp57577_TGAC_v2_mRNA2487
Tp57577_TGAC_v2_LG1	Tp57577_TGAC_v2_gene2422	AltP	547647	549165	Tp57577_TGAC_v2_mRNA2487	PB.32822.5|Tp57577_TGAC_v2_LG1:547541-554868(-)|c181436/f1p18/2037.path1
Tp57577_TGAC_v2_LG1	Tp57577_TGAC_v2_gene2422	AltP	541279	553132	Tp57577_TGAC_v2_mRNA2487	PB.32803.5|Tp57577_TGAC_v2_LG1:540838-554868(-)|c176619/f1p44/1966.path1
Tp57577_TGAC_v2_LG1	Tp57577_TGAC_v2_gene2422	AltP	540618	557644	Tp57577_TGAC_v2_mRNA2487	PB.32801.1|Tp57577_TGAC_v2_LG1:540462-563890(-)|c200042/f2p81/2115.path1
Tp57577_TGAC_v2_LG1	Tp57577_TGAC_v2_gene2422	AltP	541382	558170	Tp57577_TGAC_v2_mRNA2487	PB.32803.4|Tp57577_TGAC_v2_LG1:540833-559607(-)|c173465/f1p59/1951.path1
Tp57577_TGAC_v2_LG1	Tp57577_TGAC_v2_gene2424	IntronR	120753	120883	PB.24679.1|Tp57577_TGAC_v2_LG1:119442-123127(-)|c237310/f1p1/2834.path1	Tp57577_TGAC_v2_mRNA2489
Tp57577_TGAC_v2_LG1	Tp57577_TGAC_v2_gene2424	IntronR	122032	122361	PB.24679.1|Tp57577_TGAC_v2_LG1:119442-123127(-)|c237310/f1p1/2834.path1	Tp57577_TGAC_v2_mRNA2489
Tp57577_TGAC_v2_LG1	Tp57577_TGAC_v2_gene2424	IntronR	120345	120627	PB.24679.1|Tp57577_TGAC_v2_LG1:119442-123127(-)|c237310/f1p1/2834.path1	Tp57577_TGAC_v2_mRNA2489
Tp57577_TGAC_v2_LG1	Tp57577_TGAC_v2_gene2425	IntronR	568166	568753	Tp57577_TGAC_v2_mRNA2490	PB.32860.2|Tp57577_TGAC_v2_LG1:565403-570110(+)|c240753/f1p2/2881.path1
Tp57577_TGAC_v2_LG1	Tp57577_TGAC_v2_gene2430	ExonS	192677	194632	Tp57577_TGAC_v2_mRNA2495	PB.28749.2|Tp57577_TGAC_v2_LG1:182904-198376(+)|c256520/f1p18/3611.path1
Tp57577_TGAC_v2_LG1	Tp57577_TGAC_v2_gene2430	AltP	184032	184916	Tp57577_TGAC_v2_mRNA2495	PB.28749.2|Tp57577_TGAC_v2_LG1:182904-198376(+)|c256520/f1p18/3611.path1
Tp57577_TGAC_v2_LG1	Tp57577_TGAC_v2_gene2434	AltD	420404	420948	Tp57577_TGAC_v2_mRNA2499	PB.32462.1|Tp57577_TGAC_v2_LG1:410567-422830(+)|c272959/f1p5/4046.path1
Tp57577_TGAC_v2_LG1	Tp57577_TGAC_v2_gene2434	IntronR	422285	422458	Tp57577_TGAC_v2_mRNA2499	PB.32462.1|Tp57577_TGAC_v2_LG1:410567-422830(+)|c272959/f1p5/4046.path1
Tp57577_TGAC_v2_LG1	Tp57577_TGAC_v2_gene2435	IntronR	505973	506050	Tp57577_TGAC_v2_mRNA2500	Tp57577_TGAC_v2_mRNA2501
Tp57577_TGAC_v2_LG1	Tp57577_TGAC_v2_gene2438	Other	273779	280760	PB.30617.1|Tp57577_TGAC_v2_LG1:245682-348216(-)|c256340/f1p7/3314.path1	Tp57577_TGAC_v2_mRNA2504
Tp57577_TGAC_v2_LG1	Tp57577_TGAC_v2_gene2442	IntronR	541297	541313	PB.32803.6|Tp57577_TGAC_v2_LG1:540838-563606(-)|c22540/f2p58/1690.path1	PB.32803.7|Tp57577_TGAC_v2_LG1:540907-549136(-)|c146034/f1p80/1529.path1
Tp57577_TGAC_v2_LG1	Tp57577_TGAC_v2_gene2442	IntronR	545185	546154	Tp57577_TGAC_v2_mRNA2508	PB.32808.3|Tp57577_TGAC_v2_LG1:544588-547280(-)|c28129/f2p0/1697.path1
Tp57577_TGAC_v2_LG1	Tp57577_TGAC_v2_gene2442	IntronR	545060	545157	Tp57577_TGAC_v2_mRNA2508	PB.32808.3|Tp57577_TGAC_v2_LG1:544588-547280(-)|c28129/f2p0/1697.path1
Tp57577_TGAC_v2_LG1	Tp57577_TGAC_v2_gene2442	Other	541279	547990	PB.32801.2|Tp57577_TGAC_v2_LG1:540464-549512(-)|c38830/f2p81/2149.path1	PB.32803.7|Tp57577_TGAC_v2_LG1:540907-549136(-)|c146034/f1p80/1529.path1
Tp57577_TGAC_v2_LG1	Tp57577_TGAC_v2_gene2442	Other	541279	547915	PB.32801.2|Tp57577_TGAC_v2_LG1:540464-549512(-)|c38830/f2p81/2149.path1	PB.32808.3|Tp57577_TGAC_v2_LG1:544588-547280(-)|c28129/f2p0/1697.path1
Tp57577_TGAC_v2_LG1	Tp57577_TGAC_v2_gene2442	Other	541437	558225	PB.32803.6|Tp57577_TGAC_v2_LG1:540838-563606(-)|c22540/f2p58/1690.path1	Tp57577_TGAC_v2_mRNA2508
Tp57577_TGAC_v2_LG1	Tp57577_TGAC_v2_gene2442	Other	541437	558225	PB.32803.6|Tp57577_TGAC_v2_LG1:540838-563606(-)|c22540/f2p58/1690.path1	PB.32808.3|Tp57577_TGAC_v2_LG1:544588-547280(-)|c28129/f2p0/1697.path1
Tp57577_TGAC_v2_LG1	Tp57577_TGAC_v2_gene2442	Other	541203	547990	PB.32803.7|Tp57577_TGAC_v2_LG1:540907-549136(-)|c146034/f1p80/1529.path1	PB.32803.1|Tp57577_TGAC_v2_LG1:540731-559682(-)|c199873/f3p83/2088.path1
Tp57577_TGAC_v2_LG1	Tp57577_TGAC_v2_gene2442	Other	540618	557644	PB.32803.7|Tp57577_TGAC_v2_LG1:540907-549136(-)|c146034/f1p80/1529.path1	PB.32801.1|Tp57577_TGAC_v2_LG1:540462-563890(-)|c200042/f2p81/2115.path1
Tp57577_TGAC_v2_LG1	Tp57577_TGAC_v2_gene2442	Other	541203	547839	Tp57577_TGAC_v2_mRNA2508	PB.32803.1|Tp57577_TGAC_v2_LG1:540731-559682(-)|c199873/f3p83/2088.path1
Tp57577_TGAC_v2_LG1	Tp57577_TGAC_v2_gene2442	Other	541279	553132	Tp57577_TGAC_v2_mRNA2508	PB.32803.5|Tp57577_TGAC_v2_LG1:540838-554868(-)|c176619/f1p44/1966.path1
Tp57577_TGAC_v2_LG1	Tp57577_TGAC_v2_gene2442	Other	540618	557644	Tp57577_TGAC_v2_mRNA2508	PB.32801.1|Tp57577_TGAC_v2_LG1:540462-563890(-)|c200042/f2p81/2115.path1
Tp57577_TGAC_v2_LG1	Tp57577_TGAC_v2_gene2442	Other	541354	547990	Tp57577_TGAC_v2_mRNA2508	PB.32803.7|Tp57577_TGAC_v2_LG1:540907-549136(-)|c146034/f1p80/1529.path1
Tp57577_TGAC_v2_LG1	Tp57577_TGAC_v2_gene2442	Other	541382	558170	Tp57577_TGAC_v2_mRNA2508	PB.32803.4|Tp57577_TGAC_v2_LG1:540833-559607(-)|c173465/f1p59/1951.path1
Tp57577_TGAC_v2_LG1	Tp57577_TGAC_v2_gene2442	Other	541279	547915	Tp57577_TGAC_v2_mRNA2508	PB.32801.2|Tp57577_TGAC_v2_LG1:540464-549512(-)|c38830/f2p81/2149.path1
Tp57577_TGAC_v2_LG1	Tp57577_TGAC_v2_gene2442	Other	541354	547990	PB.32808.3|Tp57577_TGAC_v2_LG1:544588-547280(-)|c28129/f2p0/1697.path1	PB.32803.7|Tp57577_TGAC_v2_LG1:540907-549136(-)|c146034/f1p80/1529.path1
Tp57577_TGAC_v2_LG1	Tp57577_TGAC_v2_gene2442	Other	541203	547839	PB.32808.3|Tp57577_TGAC_v2_LG1:544588-547280(-)|c28129/f2p0/1697.path1	PB.32803.1|Tp57577_TGAC_v2_LG1:540731-559682(-)|c199873/f3p83/2088.path1
Tp57577_TGAC_v2_LG1	Tp57577_TGAC_v2_gene2442	Other	541279	553132	PB.32808.3|Tp57577_TGAC_v2_LG1:544588-547280(-)|c28129/f2p0/1697.path1	PB.32803.5|Tp57577_TGAC_v2_LG1:540838-554868(-)|c176619/f1p44/1966.path1
Tp57577_TGAC_v2_LG1	Tp57577_TGAC_v2_gene2442	Other	540618	557644	PB.32808.3|Tp57577_TGAC_v2_LG1:544588-547280(-)|c28129/f2p0/1697.path1	PB.32801.1|Tp57577_TGAC_v2_LG1:540462-563890(-)|c200042/f2p81/2115.path1
Tp57577_TGAC_v2_LG1	Tp57577_TGAC_v2_gene2442	Other	541382	558170	PB.32808.3|Tp57577_TGAC_v2_LG1:544588-547280(-)|c28129/f2p0/1697.path1	PB.32803.4|Tp57577_TGAC_v2_LG1:540833-559607(-)|c173465/f1p59/1951.path1
Tp57577_TGAC_v2_LG1	Tp57577_TGAC_v2_gene2442	AltP	541203	547915	PB.32801.2|Tp57577_TGAC_v2_LG1:540464-549512(-)|c38830/f2p81/2149.path1	PB.32803.1|Tp57577_TGAC_v2_LG1:540731-559682(-)|c199873/f3p83/2088.path1
Tp57577_TGAC_v2_LG1	Tp57577_TGAC_v2_gene2443	AltA	9376	11344	PB.4765.2|Tp57577_TGAC_v2_LG1:6606-11792(+)|c46721/f2p5/2467.path1	PB.4795.1|Tp57577_TGAC_v2_LG1:6674-11831(+)|c180846/f1p5/1845.path1
Tp57577_TGAC_v2_LG1	Tp57577_TGAC_v2_gene2443	AltA	9376	11345	Tp57577_TGAC_v2_mRNA2509	PB.4795.1|Tp57577_TGAC_v2_LG1:6674-11831(+)|c180846/f1p5/1845.path1
Tp57577_TGAC_v2_LG1	Tp57577_TGAC_v2_gene2443	IntronR	7710	8416	PB.4765.2|Tp57577_TGAC_v2_LG1:6606-11792(+)|c46721/f2p5/2467.path1	PB.4762.1|Tp57577_TGAC_v2_LG1:6598-11840(+)|c152926/f1p5/1864.path1
Tp57577_TGAC_v2_LG1	Tp57577_TGAC_v2_gene2443	IntronR	6917	7588	PB.4765.2|Tp57577_TGAC_v2_LG1:6606-11792(+)|c46721/f2p5/2467.path1	PB.4762.1|Tp57577_TGAC_v2_LG1:6598-11840(+)|c152926/f1p5/1864.path1
Tp57577_TGAC_v2_LG1	Tp57577_TGAC_v2_gene2443	IntronR	8533	9280	PB.4765.2|Tp57577_TGAC_v2_LG1:6606-11792(+)|c46721/f2p5/2467.path1	PB.4762.1|Tp57577_TGAC_v2_LG1:6598-11840(+)|c152926/f1p5/1864.path1
Tp57577_TGAC_v2_LG1	Tp57577_TGAC_v2_gene2443	IntronR	6917	7589	PB.4765.2|Tp57577_TGAC_v2_LG1:6606-11792(+)|c46721/f2p5/2467.path1	Tp57577_TGAC_v2_mRNA2509
Tp57577_TGAC_v2_LG1	Tp57577_TGAC_v2_gene2443	IntronR	7710	8417	PB.4765.2|Tp57577_TGAC_v2_LG1:6606-11792(+)|c46721/f2p5/2467.path1	Tp57577_TGAC_v2_mRNA2509
Tp57577_TGAC_v2_LG1	Tp57577_TGAC_v2_gene2443	IntronR	8533	9281	Tp57577_TGAC_v2_mRNA2509	PB.4762.1|Tp57577_TGAC_v2_LG1:6598-11840(+)|c152926/f1p5/1864.path1
Tp57577_TGAC_v2_LG1	Tp57577_TGAC_v2_gene2444	AltP	540618	557644	Tp57577_TGAC_v2_mRNA2510	PB.32801.1|Tp57577_TGAC_v2_LG1:540462-563890(-)|c200042/f2p81/2115.path1
Tp57577_TGAC_v2_LG1	Tp57577_TGAC_v2_gene2448	IntronR	336151	336236	PB.31941.2|Tp57577_TGAC_v2_LG1:332676-338733(+)|c187747/f1p0/2101.path1	Tp57577_TGAC_v2_mRNA2514
Tp57577_TGAC_v2_LG1	Tp57577_TGAC_v2_gene2448	Other	327472	340034	PB.31941.2|Tp57577_TGAC_v2_LG1:332676-338733(+)|c187747/f1p0/2101.path1	PB.31859.1|Tp57577_TGAC_v2_LG1:327321-343753(+)|c237553/f1p0/2837.path1
Tp57577_TGAC_v2_LG1	Tp57577_TGAC_v2_gene2448	Other	332782	335308	PB.31941.2|Tp57577_TGAC_v2_LG1:332676-338733(+)|c187747/f1p0/2101.path1	Tp57577_TGAC_v2_mRNA2514
Tp57577_TGAC_v2_LG1	Tp57577_TGAC_v2_gene2448	Other	327472	340034	Tp57577_TGAC_v2_mRNA2514	PB.31859.1|Tp57577_TGAC_v2_LG1:327321-343753(+)|c237553/f1p0/2837.path1
Tp57577_TGAC_v2_LG1	Tp57577_TGAC_v2_gene24487	Other	8283675	9862860	PB.41630.2|Tp57577_TGAC_v2_LG1:9114923-9121361(+)|c249855/f1p1/3186.path1	PB.40843.1|Tp57577_TGAC_v2_LG1:8277662-10032120(+)|c258374/f1p12/3674.path1
Tp57577_TGAC_v2_LG1	Tp57577_TGAC_v2_gene24487	Other	8283688	9898384	PB.41630.2|Tp57577_TGAC_v2_LG1:9114923-9121361(+)|c249855/f1p1/3186.path1	PB.40843.6|Tp57577_TGAC_v2_LG1:8278054-10032057(+)|c245492/f1p8/3237.path1
Tp57577_TGAC_v2_LG1	Tp57577_TGAC_v2_gene24487	Other	8283675	9862860	Tp57577_TGAC_v2_mRNA25331	PB.40843.1|Tp57577_TGAC_v2_LG1:8277662-10032120(+)|c258374/f1p12/3674.path1
Tp57577_TGAC_v2_LG1	Tp57577_TGAC_v2_gene24487	Other	8283688	9898384	Tp57577_TGAC_v2_mRNA25331	PB.40843.6|Tp57577_TGAC_v2_LG1:8278054-10032057(+)|c245492/f1p8/3237.path1
Tp57577_TGAC_v2_LG1	Tp57577_TGAC_v2_gene24487	AltP	9119905	9120593	Tp57577_TGAC_v2_mRNA25331	PB.41630.2|Tp57577_TGAC_v2_LG1:9114923-9121361(+)|c249855/f1p1/3186.path1
Tp57577_TGAC_v2_LG1	Tp57577_TGAC_v2_gene24488	IntronR	9225100	9225152	PB.41696.2|Tp57577_TGAC_v2_LG1:9223247-9225725(+)|c185465/f4p3/1865.path1	PB.41696.1|Tp57577_TGAC_v2_LG1:9223230-9225779(+)|c172554/f1p3/1913.path1
Tp57577_TGAC_v2_LG1	Tp57577_TGAC_v2_gene24488	IntronR	9224936	9225037	PB.41696.2|Tp57577_TGAC_v2_LG1:9223247-9225725(+)|c185465/f4p3/1865.path1	PB.41696.1|Tp57577_TGAC_v2_LG1:9223230-9225779(+)|c172554/f1p3/1913.path1
Tp57577_TGAC_v2_LG1	Tp57577_TGAC_v2_gene24488	IntronR	9225239	9225771	Tp57577_TGAC_v2_mRNA25332	PB.41696.1|Tp57577_TGAC_v2_LG1:9223230-9225779(+)|c172554/f1p3/1913.path1
Tp57577_TGAC_v2_LG1	Tp57577_TGAC_v2_gene24488	Other	8283688	9898384	PB.40843.6|Tp57577_TGAC_v2_LG1:8278054-10032057(+)|c245492/f1p8/3237.path1	PB.41696.1|Tp57577_TGAC_v2_LG1:9223230-9225779(+)|c172554/f1p3/1913.path1
Tp57577_TGAC_v2_LG1	Tp57577_TGAC_v2_gene24488	Other	8283675	9862860	PB.40843.1|Tp57577_TGAC_v2_LG1:8277662-10032120(+)|c258374/f1p12/3674.path1	PB.41696.1|Tp57577_TGAC_v2_LG1:9223230-9225779(+)|c172554/f1p3/1913.path1
Tp57577_TGAC_v2_LG1	Tp57577_TGAC_v2_gene24488	Other	8283675	9862860	PB.41696.2|Tp57577_TGAC_v2_LG1:9223247-9225725(+)|c185465/f4p3/1865.path1	PB.40843.1|Tp57577_TGAC_v2_LG1:8277662-10032120(+)|c258374/f1p12/3674.path1
Tp57577_TGAC_v2_LG1	Tp57577_TGAC_v2_gene24488	Other	8283688	9898384	PB.41696.2|Tp57577_TGAC_v2_LG1:9223247-9225725(+)|c185465/f4p3/1865.path1	PB.40843.6|Tp57577_TGAC_v2_LG1:8278054-10032057(+)|c245492/f1p8/3237.path1
Tp57577_TGAC_v2_LG1	Tp57577_TGAC_v2_gene24488	Other	8283675	9862860	Tp57577_TGAC_v2_mRNA25332	PB.40843.1|Tp57577_TGAC_v2_LG1:8277662-10032120(+)|c258374/f1p12/3674.path1
Tp57577_TGAC_v2_LG1	Tp57577_TGAC_v2_gene24488	Other	8283688	9898384	Tp57577_TGAC_v2_mRNA25332	PB.40843.6|Tp57577_TGAC_v2_LG1:8278054-10032057(+)|c245492/f1p8/3237.path1
Tp57577_TGAC_v2_LG1	Tp57577_TGAC_v2_gene24489	Other	8283675	9862860	PB.40843.1|Tp57577_TGAC_v2_LG1:8277662-10032120(+)|c258374/f1p12/3674.path1	Tp57577_TGAC_v2_mRNA25333
Tp57577_TGAC_v2_LG1	Tp57577_TGAC_v2_gene24489	Other	8283688	9898384	Tp57577_TGAC_v2_mRNA25333	PB.40843.6|Tp57577_TGAC_v2_LG1:8278054-10032057(+)|c245492/f1p8/3237.path1
Tp57577_TGAC_v2_LG1	Tp57577_TGAC_v2_gene2449	ExonS	447694	449435	PB.32630.1|Tp57577_TGAC_v2_LG1:447256-451455(-)|c34670/f3p9/1877.path1	Tp57577_TGAC_v2_mRNA2515
Tp57577_TGAC_v2_LG1	Tp57577_TGAC_v2_gene2449	AltD	450189	450341	Tp57577_TGAC_v2_mRNA2515	PB.32630.2|Tp57577_TGAC_v2_LG1:447259-451329(-)|c202387/f1p9/2248.path1
Tp57577_TGAC_v2_LG1	Tp57577_TGAC_v2_gene2449	AltD	451209	451279	PB.32630.1|Tp57577_TGAC_v2_LG1:447256-451455(-)|c34670/f3p9/1877.path1	PB.32630.2|Tp57577_TGAC_v2_LG1:447259-451329(-)|c202387/f1p9/2248.path1
Tp57577_TGAC_v2_LG1	Tp57577_TGAC_v2_gene2449	AltA	447694	449434	PB.32630.1|Tp57577_TGAC_v2_LG1:447256-451455(-)|c34670/f3p9/1877.path1	PB.32630.2|Tp57577_TGAC_v2_LG1:447259-451329(-)|c202387/f1p9/2248.path1
Tp57577_TGAC_v2_LG1	Tp57577_TGAC_v2_gene2449	IntronR	447694	447789	Tp57577_TGAC_v2_mRNA2515	PB.32630.2|Tp57577_TGAC_v2_LG1:447259-451329(-)|c202387/f1p9/2248.path1
Tp57577_TGAC_v2_LG1	Tp57577_TGAC_v2_gene2449	IntronR	449437	449456	Tp57577_TGAC_v2_mRNA2515	PB.32628.4|Tp57577_TGAC_v2_LG1:447176-451254(-)|c196331/f1p9/2037.path1
Tp57577_TGAC_v2_LG1	Tp57577_TGAC_v2_gene2449	IntronR	449273	449434	PB.32623.1|Tp57577_TGAC_v2_LG1:446749-451328(-)|c263512/f1p9/3896.path1	PB.32628.4|Tp57577_TGAC_v2_LG1:447176-451254(-)|c196331/f1p9/2037.path1
Tp57577_TGAC_v2_LG1	Tp57577_TGAC_v2_gene2449	Other	447840	449435	Tp57577_TGAC_v2_mRNA2515	PB.32628.4|Tp57577_TGAC_v2_LG1:447176-451254(-)|c196331/f1p9/2037.path1
Tp57577_TGAC_v2_LG1	Tp57577_TGAC_v2_gene2449	Other	447694	449434	PB.32630.1|Tp57577_TGAC_v2_LG1:447256-451455(-)|c34670/f3p9/1877.path1	PB.32628.4|Tp57577_TGAC_v2_LG1:447176-451254(-)|c196331/f1p9/2037.path1
Tp57577_TGAC_v2_LG1	Tp57577_TGAC_v2_gene2449	AltP	448036	449435	Tp57577_TGAC_v2_mRNA2515	PB.32623.1|Tp57577_TGAC_v2_LG1:446749-451328(-)|c263512/f1p9/3896.path1
Tp57577_TGAC_v2_LG1	Tp57577_TGAC_v2_gene2449	AltP	447694	449434	PB.32630.1|Tp57577_TGAC_v2_LG1:447256-451455(-)|c34670/f3p9/1877.path1	PB.32623.1|Tp57577_TGAC_v2_LG1:446749-451328(-)|c263512/f1p9/3896.path1
Tp57577_TGAC_v2_LG1	Tp57577_TGAC_v2_gene2449	AltP	448036	449434	PB.32630.2|Tp57577_TGAC_v2_LG1:447259-451329(-)|c202387/f1p9/2248.path1	PB.32623.1|Tp57577_TGAC_v2_LG1:446749-451328(-)|c263512/f1p9/3896.path1
Tp57577_TGAC_v2_LG1	Tp57577_TGAC_v2_gene2449	AltP	447840	449262	PB.32623.1|Tp57577_TGAC_v2_LG1:446749-451328(-)|c263512/f1p9/3896.path1	PB.32628.4|Tp57577_TGAC_v2_LG1:447176-451254(-)|c196331/f1p9/2037.path1
Tp57577_TGAC_v2_LG1	Tp57577_TGAC_v2_gene24494	Other	8283675	9862860	Tp57577_TGAC_v2_mRNA25338	PB.40843.1|Tp57577_TGAC_v2_LG1:8277662-10032120(+)|c258374/f1p12/3674.path1
Tp57577_TGAC_v2_LG1	Tp57577_TGAC_v2_gene24494	Other	8283688	9898384	Tp57577_TGAC_v2_mRNA25338	PB.40843.6|Tp57577_TGAC_v2_LG1:8278054-10032057(+)|c245492/f1p8/3237.path1
Tp57577_TGAC_v2_LG1	Tp57577_TGAC_v2_gene24497	IntronR	9053040	9053292	PB.41574.3|Tp57577_TGAC_v2_LG1:9052791-9054275(+)|c80177/f2p1/559.path1	PB.41576.2|Tp57577_TGAC_v2_LG1:9053001-9054310(+)|c9617/f4p65/865.path1
Tp57577_TGAC_v2_LG1	Tp57577_TGAC_v2_gene24497	IntronR	9052954	9053033	PB.41574.3|Tp57577_TGAC_v2_LG1:9052791-9054275(+)|c80177/f2p1/559.path1	PB.41576.2|Tp57577_TGAC_v2_LG1:9053001-9054310(+)|c9617/f4p65/865.path1
Tp57577_TGAC_v2_LG1	Tp57577_TGAC_v2_gene24497	IntronR	9052959	9053293	Tp57577_TGAC_v2_mRNA25341	PB.41576.2|Tp57577_TGAC_v2_LG1:9053001-9054310(+)|c9617/f4p65/865.path1
Tp57577_TGAC_v2_LG1	Tp57577_TGAC_v2_gene24497	Other	8283675	9862860	PB.41574.3|Tp57577_TGAC_v2_LG1:9052791-9054275(+)|c80177/f2p1/559.path1	PB.40843.1|Tp57577_TGAC_v2_LG1:8277662-10032120(+)|c258374/f1p12/3674.path1
Tp57577_TGAC_v2_LG1	Tp57577_TGAC_v2_gene24497	Other	8283688	9898384	PB.41574.3|Tp57577_TGAC_v2_LG1:9052791-9054275(+)|c80177/f2p1/559.path1	PB.40843.6|Tp57577_TGAC_v2_LG1:8278054-10032057(+)|c245492/f1p8/3237.path1
Tp57577_TGAC_v2_LG1	Tp57577_TGAC_v2_gene24497	Other	8283675	9862860	Tp57577_TGAC_v2_mRNA25341	PB.40843.1|Tp57577_TGAC_v2_LG1:8277662-10032120(+)|c258374/f1p12/3674.path1
Tp57577_TGAC_v2_LG1	Tp57577_TGAC_v2_gene24497	Other	8283688	9898384	Tp57577_TGAC_v2_mRNA25341	PB.40843.6|Tp57577_TGAC_v2_LG1:8278054-10032057(+)|c245492/f1p8/3237.path1
Tp57577_TGAC_v2_LG1	Tp57577_TGAC_v2_gene24497	Other	9052954	9053293	Tp57577_TGAC_v2_mRNA25341	PB.41574.3|Tp57577_TGAC_v2_LG1:9052791-9054275(+)|c80177/f2p1/559.path1
Tp57577_TGAC_v2_LG1	Tp57577_TGAC_v2_gene24497	AltP	8283688	9898384	PB.40843.6|Tp57577_TGAC_v2_LG1:8278054-10032057(+)|c245492/f1p8/3237.path1	PB.41576.2|Tp57577_TGAC_v2_LG1:9053001-9054310(+)|c9617/f4p65/865.path1
Tp57577_TGAC_v2_LG1	Tp57577_TGAC_v2_gene24497	AltP	8283675	9862860	PB.40843.1|Tp57577_TGAC_v2_LG1:8277662-10032120(+)|c258374/f1p12/3674.path1	PB.41576.2|Tp57577_TGAC_v2_LG1:9053001-9054310(+)|c9617/f4p65/865.path1
Tp57577_TGAC_v2_LG1	Tp57577_TGAC_v2_gene24499	AltD	9288468	9289024	PB.41756.1|Tp57577_TGAC_v2_LG1:9283435-9292776(+)|c239721/f1p4/2883.path1	PB.41759.1|Tp57577_TGAC_v2_LG1:9288291-9292749(+)|c220721/f1p4/2466.path1
Tp57577_TGAC_v2_LG1	Tp57577_TGAC_v2_gene24499	AltA	9283554	9284416	PB.41756.2|Tp57577_TGAC_v2_LG1:9283498-9292749(+)|c226812/f1p1/2762.path1	PB.41756.1|Tp57577_TGAC_v2_LG1:9283435-9292776(+)|c239721/f1p4/2883.path1
Tp57577_TGAC_v2_LG1	Tp57577_TGAC_v2_gene24499	IntronR	9289510	9289770	PB.41756.1|Tp57577_TGAC_v2_LG1:9283435-9292776(+)|c239721/f1p4/2883.path1	PB.41759.1|Tp57577_TGAC_v2_LG1:9288291-9292749(+)|c220721/f1p4/2466.path1
Tp57577_TGAC_v2_LG1	Tp57577_TGAC_v2_gene24499	IntronR	9290146	9290221	PB.41756.1|Tp57577_TGAC_v2_LG1:9283435-9292776(+)|c239721/f1p4/2883.path1	PB.41759.1|Tp57577_TGAC_v2_LG1:9288291-9292749(+)|c220721/f1p4/2466.path1
Tp57577_TGAC_v2_LG1	Tp57577_TGAC_v2_gene24499	Other	8283688	9898384	PB.40843.6|Tp57577_TGAC_v2_LG1:8278054-10032057(+)|c245492/f1p8/3237.path1	PB.41759.1|Tp57577_TGAC_v2_LG1:9288291-9292749(+)|c220721/f1p4/2466.path1
Tp57577_TGAC_v2_LG1	Tp57577_TGAC_v2_gene24499	Other	8283675	9862860	Tp57577_TGAC_v2_mRNA25343	PB.40843.1|Tp57577_TGAC_v2_LG1:8277662-10032120(+)|c258374/f1p12/3674.path1
Tp57577_TGAC_v2_LG1	Tp57577_TGAC_v2_gene24499	Other	8283688	9898384	Tp57577_TGAC_v2_mRNA25343	PB.40843.6|Tp57577_TGAC_v2_LG1:8278054-10032057(+)|c245492/f1p8/3237.path1
Tp57577_TGAC_v2_LG1	Tp57577_TGAC_v2_gene24499	Other	8283675	9862860	PB.40843.1|Tp57577_TGAC_v2_LG1:8277662-10032120(+)|c258374/f1p12/3674.path1	PB.41759.1|Tp57577_TGAC_v2_LG1:9288291-9292749(+)|c220721/f1p4/2466.path1
Tp57577_TGAC_v2_LG1	Tp57577_TGAC_v2_gene24499	Other	8283675	9862860	PB.41756.1|Tp57577_TGAC_v2_LG1:9283435-9292776(+)|c239721/f1p4/2883.path1	PB.40843.1|Tp57577_TGAC_v2_LG1:8277662-10032120(+)|c258374/f1p12/3674.path1
Tp57577_TGAC_v2_LG1	Tp57577_TGAC_v2_gene24499	Other	8283688	9898384	PB.41756.1|Tp57577_TGAC_v2_LG1:9283435-9292776(+)|c239721/f1p4/2883.path1	PB.40843.6|Tp57577_TGAC_v2_LG1:8278054-10032057(+)|c245492/f1p8/3237.path1
Tp57577_TGAC_v2_LG1	Tp57577_TGAC_v2_gene24499	Other	8283675	9862860	PB.41756.2|Tp57577_TGAC_v2_LG1:9283498-9292749(+)|c226812/f1p1/2762.path1	PB.40843.1|Tp57577_TGAC_v2_LG1:8277662-10032120(+)|c258374/f1p12/3674.path1
Tp57577_TGAC_v2_LG1	Tp57577_TGAC_v2_gene24499	Other	8283688	9898384	PB.41756.2|Tp57577_TGAC_v2_LG1:9283498-9292749(+)|c226812/f1p1/2762.path1	PB.40843.6|Tp57577_TGAC_v2_LG1:8278054-10032057(+)|c245492/f1p8/3237.path1
Tp57577_TGAC_v2_LG1	Tp57577_TGAC_v2_gene24499	Other	9290243	9291114	PB.41756.2|Tp57577_TGAC_v2_LG1:9283498-9292749(+)|c226812/f1p1/2762.path1	PB.41756.1|Tp57577_TGAC_v2_LG1:9283435-9292776(+)|c239721/f1p4/2883.path1
Tp57577_TGAC_v2_LG1	Tp57577_TGAC_v2_gene2450	Other	327472	340034	PB.31859.1|Tp57577_TGAC_v2_LG1:327321-343753(+)|c237553/f1p0/2837.path1	Tp57577_TGAC_v2_mRNA2516
Tp57577_TGAC_v2_LG1	Tp57577_TGAC_v2_gene24500	Other	8283688	9898384	Tp57577_TGAC_v2_mRNA25345	PB.40843.6|Tp57577_TGAC_v2_LG1:8278054-10032057(+)|c245492/f1p8/3237.path1
Tp57577_TGAC_v2_LG1	Tp57577_TGAC_v2_gene24500	Other	8283675	9862860	PB.40843.1|Tp57577_TGAC_v2_LG1:8277662-10032120(+)|c258374/f1p12/3674.path1	Tp57577_TGAC_v2_mRNA25345
Tp57577_TGAC_v2_LG1	Tp57577_TGAC_v2_gene24502	Other	8283675	9862860	Tp57577_TGAC_v2_mRNA25347	PB.40843.1|Tp57577_TGAC_v2_LG1:8277662-10032120(+)|c258374/f1p12/3674.path1
Tp57577_TGAC_v2_LG1	Tp57577_TGAC_v2_gene24502	Other	8283688	9898384	Tp57577_TGAC_v2_mRNA25347	PB.40843.6|Tp57577_TGAC_v2_LG1:8278054-10032057(+)|c245492/f1p8/3237.path1
Tp57577_TGAC_v2_LG1	Tp57577_TGAC_v2_gene24503	IntronR	9205727	9206143	Tp57577_TGAC_v2_mRNA25348	PB.41671.4|Tp57577_TGAC_v2_LG1:9204129-9208903(+)|c238112/f1p10/2977.path1
Tp57577_TGAC_v2_LG1	Tp57577_TGAC_v2_gene24503	Other	8283675	9862860	PB.41671.4|Tp57577_TGAC_v2_LG1:9204129-9208903(+)|c238112/f1p10/2977.path1	PB.40843.1|Tp57577_TGAC_v2_LG1:8277662-10032120(+)|c258374/f1p12/3674.path1
Tp57577_TGAC_v2_LG1	Tp57577_TGAC_v2_gene24503	Other	8283688	9898384	PB.41671.4|Tp57577_TGAC_v2_LG1:9204129-9208903(+)|c238112/f1p10/2977.path1	PB.40843.6|Tp57577_TGAC_v2_LG1:8278054-10032057(+)|c245492/f1p8/3237.path1
Tp57577_TGAC_v2_LG1	Tp57577_TGAC_v2_gene24503	Other	8283675	9862860	Tp57577_TGAC_v2_mRNA25348	PB.40843.1|Tp57577_TGAC_v2_LG1:8277662-10032120(+)|c258374/f1p12/3674.path1
Tp57577_TGAC_v2_LG1	Tp57577_TGAC_v2_gene24503	Other	8283688	9898384	Tp57577_TGAC_v2_mRNA25348	PB.40843.6|Tp57577_TGAC_v2_LG1:8278054-10032057(+)|c245492/f1p8/3237.path1
Tp57577_TGAC_v2_LG1	Tp57577_TGAC_v2_gene24503	AltP	9205538	9205658	Tp57577_TGAC_v2_mRNA25348	PB.41671.4|Tp57577_TGAC_v2_LG1:9204129-9208903(+)|c238112/f1p10/2977.path1
Tp57577_TGAC_v2_LG1	Tp57577_TGAC_v2_gene24504	AltP	8283688	9898384	Tp57577_TGAC_v2_mRNA25349	PB.40843.6|Tp57577_TGAC_v2_LG1:8278054-10032057(+)|c245492/f1p8/3237.path1
Tp57577_TGAC_v2_LG1	Tp57577_TGAC_v2_gene24504	AltP	8283675	9862860	PB.40843.1|Tp57577_TGAC_v2_LG1:8277662-10032120(+)|c258374/f1p12/3674.path1	Tp57577_TGAC_v2_mRNA25349
Tp57577_TGAC_v2_LG1	Tp57577_TGAC_v2_gene24506	AltA	8996914	8997101	PB.41535.2|Tp57577_TGAC_v2_LG1:8994239-8999195(+)|c247193/f1p0/3158.path1	PB.41535.3|Tp57577_TGAC_v2_LG1:8995090-8999137(+)|c43136/f3p0/2375.path1
Tp57577_TGAC_v2_LG1	Tp57577_TGAC_v2_gene24506	AltA	8996914	8997101	PB.41535.2|Tp57577_TGAC_v2_LG1:8994239-8999195(+)|c247193/f1p0/3158.path1	Tp57577_TGAC_v2_mRNA25351
Tp57577_TGAC_v2_LG1	Tp57577_TGAC_v2_gene24506	Other	8283688	9898384	PB.40843.6|Tp57577_TGAC_v2_LG1:8278054-10032057(+)|c245492/f1p8/3237.path1	PB.41535.3|Tp57577_TGAC_v2_LG1:8995090-8999137(+)|c43136/f3p0/2375.path1
Tp57577_TGAC_v2_LG1	Tp57577_TGAC_v2_gene24506	Other	8283675	9862860	PB.41535.2|Tp57577_TGAC_v2_LG1:8994239-8999195(+)|c247193/f1p0/3158.path1	PB.40843.1|Tp57577_TGAC_v2_LG1:8277662-10032120(+)|c258374/f1p12/3674.path1
Tp57577_TGAC_v2_LG1	Tp57577_TGAC_v2_gene24506	Other	8283688	9898384	PB.41535.2|Tp57577_TGAC_v2_LG1:8994239-8999195(+)|c247193/f1p0/3158.path1	PB.40843.6|Tp57577_TGAC_v2_LG1:8278054-10032057(+)|c245492/f1p8/3237.path1
Tp57577_TGAC_v2_LG1	Tp57577_TGAC_v2_gene24506	Other	8997422	8998692	PB.41535.2|Tp57577_TGAC_v2_LG1:8994239-8999195(+)|c247193/f1p0/3158.path1	Tp57577_TGAC_v2_mRNA25351
Tp57577_TGAC_v2_LG1	Tp57577_TGAC_v2_gene24506	Other	8283688	9898384	PB.41535.1|Tp57577_TGAC_v2_LG1:8994239-8999154(+)|c242328/f1p0/3093.path1	PB.40843.6|Tp57577_TGAC_v2_LG1:8278054-10032057(+)|c245492/f1p8/3237.path1
Tp57577_TGAC_v2_LG1	Tp57577_TGAC_v2_gene24506	Other	8283675	9862860	PB.40843.1|Tp57577_TGAC_v2_LG1:8277662-10032120(+)|c258374/f1p12/3674.path1	PB.41535.1|Tp57577_TGAC_v2_LG1:8994239-8999154(+)|c242328/f1p0/3093.path1
Tp57577_TGAC_v2_LG1	Tp57577_TGAC_v2_gene24506	Other	8283675	9862860	PB.40843.1|Tp57577_TGAC_v2_LG1:8277662-10032120(+)|c258374/f1p12/3674.path1	PB.41535.3|Tp57577_TGAC_v2_LG1:8995090-8999137(+)|c43136/f3p0/2375.path1
Tp57577_TGAC_v2_LG1	Tp57577_TGAC_v2_gene24506	Other	8283675	9862860	Tp57577_TGAC_v2_mRNA25351	PB.40843.1|Tp57577_TGAC_v2_LG1:8277662-10032120(+)|c258374/f1p12/3674.path1
Tp57577_TGAC_v2_LG1	Tp57577_TGAC_v2_gene24506	Other	8283688	9898384	Tp57577_TGAC_v2_mRNA25351	PB.40843.6|Tp57577_TGAC_v2_LG1:8278054-10032057(+)|c245492/f1p8/3237.path1
Tp57577_TGAC_v2_LG1	Tp57577_TGAC_v2_gene24506	Other	8997422	8998692	Tp57577_TGAC_v2_mRNA25351	PB.41535.1|Tp57577_TGAC_v2_LG1:8994239-8999154(+)|c242328/f1p0/3093.path1
Tp57577_TGAC_v2_LG1	Tp57577_TGAC_v2_gene24506	AltP	8995562	8996417	PB.41535.2|Tp57577_TGAC_v2_LG1:8994239-8999195(+)|c247193/f1p0/3158.path1	PB.41535.1|Tp57577_TGAC_v2_LG1:8994239-8999154(+)|c242328/f1p0/3093.path1
Tp57577_TGAC_v2_LG1	Tp57577_TGAC_v2_gene24506	AltP	8997822	8997938	PB.41535.2|Tp57577_TGAC_v2_LG1:8994239-8999195(+)|c247193/f1p0/3158.path1	PB.41535.1|Tp57577_TGAC_v2_LG1:8994239-8999154(+)|c242328/f1p0/3093.path1
Tp57577_TGAC_v2_LG1	Tp57577_TGAC_v2_gene24506	AltP	8997513	8997626	PB.41535.2|Tp57577_TGAC_v2_LG1:8994239-8999195(+)|c247193/f1p0/3158.path1	PB.41535.1|Tp57577_TGAC_v2_LG1:8994239-8999154(+)|c242328/f1p0/3093.path1
Tp57577_TGAC_v2_LG1	Tp57577_TGAC_v2_gene24506	AltP	8995562	8996418	Tp57577_TGAC_v2_mRNA25351	PB.41535.1|Tp57577_TGAC_v2_LG1:8994239-8999154(+)|c242328/f1p0/3093.path1
Tp57577_TGAC_v2_LG1	Tp57577_TGAC_v2_gene24508	Other	8283675	9862860	PB.40843.1|Tp57577_TGAC_v2_LG1:8277662-10032120(+)|c258374/f1p12/3674.path1	Tp57577_TGAC_v2_mRNA25353
Tp57577_TGAC_v2_LG1	Tp57577_TGAC_v2_gene24508	Other	8283688	9898384	Tp57577_TGAC_v2_mRNA25353	PB.40843.6|Tp57577_TGAC_v2_LG1:8278054-10032057(+)|c245492/f1p8/3237.path1
Tp57577_TGAC_v2_LG1	Tp57577_TGAC_v2_gene24510	IntronR	9105720	9105829	PB.41612.1|Tp57577_TGAC_v2_LG1:9102941-9106908(+)|c201876/f1p10/2247.path1	Tp57577_TGAC_v2_mRNA25355
Tp57577_TGAC_v2_LG1	Tp57577_TGAC_v2_gene24510	Other	8283675	9862860	PB.41612.1|Tp57577_TGAC_v2_LG1:9102941-9106908(+)|c201876/f1p10/2247.path1	PB.40843.1|Tp57577_TGAC_v2_LG1:8277662-10032120(+)|c258374/f1p12/3674.path1
Tp57577_TGAC_v2_LG1	Tp57577_TGAC_v2_gene24510	Other	8283688	9898384	PB.41612.1|Tp57577_TGAC_v2_LG1:9102941-9106908(+)|c201876/f1p10/2247.path1	PB.40843.6|Tp57577_TGAC_v2_LG1:8278054-10032057(+)|c245492/f1p8/3237.path1
Tp57577_TGAC_v2_LG1	Tp57577_TGAC_v2_gene24510	Other	8283675	9862860	Tp57577_TGAC_v2_mRNA25355	PB.40843.1|Tp57577_TGAC_v2_LG1:8277662-10032120(+)|c258374/f1p12/3674.path1
Tp57577_TGAC_v2_LG1	Tp57577_TGAC_v2_gene24510	Other	8283688	9898384	Tp57577_TGAC_v2_mRNA25355	PB.40843.6|Tp57577_TGAC_v2_LG1:8278054-10032057(+)|c245492/f1p8/3237.path1
Tp57577_TGAC_v2_LG1	Tp57577_TGAC_v2_gene24513	ExonS	9050077	9050385	Tp57577_TGAC_v2_mRNA25358	PB.41567.9|Tp57577_TGAC_v2_LG1:9043790-9051829(+)|c258443/f1p27/3547.path1
Tp57577_TGAC_v2_LG1	Tp57577_TGAC_v2_gene24513	AltA	9049468	9049871	PB.41569.2|Tp57577_TGAC_v2_LG1:9046557-9051705(+)|c177076/f1p27/1921.path1	PB.41567.9|Tp57577_TGAC_v2_LG1:9043790-9051829(+)|c258443/f1p27/3547.path1
Tp57577_TGAC_v2_LG1	Tp57577_TGAC_v2_gene24513	AltA	9049468	9049872	Tp57577_TGAC_v2_mRNA25358	PB.41567.9|Tp57577_TGAC_v2_LG1:9043790-9051829(+)|c258443/f1p27/3547.path1
Tp57577_TGAC_v2_LG1	Tp57577_TGAC_v2_gene24513	IntronR	9050392	9050492	Tp57577_TGAC_v2_mRNA25358	PB.41567.9|Tp57577_TGAC_v2_LG1:9043790-9051829(+)|c258443/f1p27/3547.path1
Tp57577_TGAC_v2_LG1	Tp57577_TGAC_v2_gene24513	IntronR	9044000	9045054	Tp57577_TGAC_v2_mRNA25358	PB.41567.9|Tp57577_TGAC_v2_LG1:9043790-9051829(+)|c258443/f1p27/3547.path1
Tp57577_TGAC_v2_LG1	Tp57577_TGAC_v2_gene24513	IntronR	9044000	9045053	PB.41567.9|Tp57577_TGAC_v2_LG1:9043790-9051829(+)|c258443/f1p27/3547.path1	PB.41567.3|Tp57577_TGAC_v2_LG1:9043745-9051894(+)|c209662/f1p27/2398.path1
Tp57577_TGAC_v2_LG1	Tp57577_TGAC_v2_gene24513	Other	8283675	9862860	PB.41569.2|Tp57577_TGAC_v2_LG1:9046557-9051705(+)|c177076/f1p27/1921.path1	PB.40843.1|Tp57577_TGAC_v2_LG1:8277662-10032120(+)|c258374/f1p12/3674.path1
Tp57577_TGAC_v2_LG1	Tp57577_TGAC_v2_gene24513	Other	8283688	9898384	PB.41569.2|Tp57577_TGAC_v2_LG1:9046557-9051705(+)|c177076/f1p27/1921.path1	PB.40843.6|Tp57577_TGAC_v2_LG1:8278054-10032057(+)|c245492/f1p8/3237.path1
Tp57577_TGAC_v2_LG1	Tp57577_TGAC_v2_gene24513	Other	9050183	9050493	PB.41569.2|Tp57577_TGAC_v2_LG1:9046557-9051705(+)|c177076/f1p27/1921.path1	PB.41567.3|Tp57577_TGAC_v2_LG1:9043745-9051894(+)|c209662/f1p27/2398.path1
Tp57577_TGAC_v2_LG1	Tp57577_TGAC_v2_gene24513	Other	8283688	9898384	PB.40843.6|Tp57577_TGAC_v2_LG1:8278054-10032057(+)|c245492/f1p8/3237.path1	PB.41567.3|Tp57577_TGAC_v2_LG1:9043745-9051894(+)|c209662/f1p27/2398.path1
Tp57577_TGAC_v2_LG1	Tp57577_TGAC_v2_gene24513	Other	9050077	9050493	Tp57577_TGAC_v2_mRNA25358	PB.41567.3|Tp57577_TGAC_v2_LG1:9043745-9051894(+)|c209662/f1p27/2398.path1
Tp57577_TGAC_v2_LG1	Tp57577_TGAC_v2_gene24513	Other	9045114	9046244	Tp57577_TGAC_v2_mRNA25358	PB.41567.3|Tp57577_TGAC_v2_LG1:9043745-9051894(+)|c209662/f1p27/2398.path1
Tp57577_TGAC_v2_LG1	Tp57577_TGAC_v2_gene24513	Other	8283675	9862860	Tp57577_TGAC_v2_mRNA25358	PB.40843.1|Tp57577_TGAC_v2_LG1:8277662-10032120(+)|c258374/f1p12/3674.path1
Tp57577_TGAC_v2_LG1	Tp57577_TGAC_v2_gene24513	Other	8283688	9898384	Tp57577_TGAC_v2_mRNA25358	PB.40843.6|Tp57577_TGAC_v2_LG1:8278054-10032057(+)|c245492/f1p8/3237.path1
Tp57577_TGAC_v2_LG1	Tp57577_TGAC_v2_gene24513	Other	8283675	9862860	PB.40843.1|Tp57577_TGAC_v2_LG1:8277662-10032120(+)|c258374/f1p12/3674.path1	PB.41567.9|Tp57577_TGAC_v2_LG1:9043790-9051829(+)|c258443/f1p27/3547.path1
Tp57577_TGAC_v2_LG1	Tp57577_TGAC_v2_gene24513	Other	8283675	9862860	PB.40843.1|Tp57577_TGAC_v2_LG1:8277662-10032120(+)|c258374/f1p12/3674.path1	PB.41567.3|Tp57577_TGAC_v2_LG1:9043745-9051894(+)|c209662/f1p27/2398.path1
Tp57577_TGAC_v2_LG1	Tp57577_TGAC_v2_gene24513	Other	8283688	9898384	PB.41567.9|Tp57577_TGAC_v2_LG1:9043790-9051829(+)|c258443/f1p27/3547.path1	PB.40843.6|Tp57577_TGAC_v2_LG1:8278054-10032057(+)|c245492/f1p8/3237.path1
Tp57577_TGAC_v2_LG1	Tp57577_TGAC_v2_gene24513	Other	8283675	9862860	PB.41567.6|Tp57577_TGAC_v2_LG1:9043772-9051979(+)|c256736/f1p27/3455.path1	PB.40843.1|Tp57577_TGAC_v2_LG1:8277662-10032120(+)|c258374/f1p12/3674.path1
Tp57577_TGAC_v2_LG1	Tp57577_TGAC_v2_gene24513	Other	8283688	9898384	PB.41567.6|Tp57577_TGAC_v2_LG1:9043772-9051979(+)|c256736/f1p27/3455.path1	PB.40843.6|Tp57577_TGAC_v2_LG1:8278054-10032057(+)|c245492/f1p8/3237.path1
Tp57577_TGAC_v2_LG1	Tp57577_TGAC_v2_gene24515	AltP	8283688	9898384	Tp57577_TGAC_v2_mRNA25360	PB.40843.6|Tp57577_TGAC_v2_LG1:8278054-10032057(+)|c245492/f1p8/3237.path1
Tp57577_TGAC_v2_LG1	Tp57577_TGAC_v2_gene24515	AltP	8283675	9862860	PB.40843.1|Tp57577_TGAC_v2_LG1:8277662-10032120(+)|c258374/f1p12/3674.path1	Tp57577_TGAC_v2_mRNA25360
Tp57577_TGAC_v2_LG1	Tp57577_TGAC_v2_gene24516	AltD	9231191	9231286	PB.41699.3|Tp57577_TGAC_v2_LG1:9228184-9231795(+)|c119210/f1p2/1100.path1	PB.41699.4|Tp57577_TGAC_v2_LG1:9228215-9231756(+)|c199706/f1p2/1991.path1
Tp57577_TGAC_v2_LG1	Tp57577_TGAC_v2_gene24516	IntronR	9230864	9230967	PB.41699.3|Tp57577_TGAC_v2_LG1:9228184-9231795(+)|c119210/f1p2/1100.path1	PB.41699.4|Tp57577_TGAC_v2_LG1:9228215-9231756(+)|c199706/f1p2/1991.path1
Tp57577_TGAC_v2_LG1	Tp57577_TGAC_v2_gene24516	IntronR	9231237	9231286	PB.41699.2|Tp57577_TGAC_v2_LG1:9228117-9231796(+)|c164460/f1p2/1678.path1	PB.41699.4|Tp57577_TGAC_v2_LG1:9228215-9231756(+)|c199706/f1p2/1991.path1
Tp57577_TGAC_v2_LG1	Tp57577_TGAC_v2_gene24516	IntronR	9230452	9230722	PB.41699.2|Tp57577_TGAC_v2_LG1:9228117-9231796(+)|c164460/f1p2/1678.path1	PB.41699.4|Tp57577_TGAC_v2_LG1:9228215-9231756(+)|c199706/f1p2/1991.path1
Tp57577_TGAC_v2_LG1	Tp57577_TGAC_v2_gene24516	IntronR	9231191	9231287	PB.41699.2|Tp57577_TGAC_v2_LG1:9228117-9231796(+)|c164460/f1p2/1678.path1	Tp57577_TGAC_v2_mRNA25361
Tp57577_TGAC_v2_LG1	Tp57577_TGAC_v2_gene24516	IntronR	9231191	9231286	PB.41699.2|Tp57577_TGAC_v2_LG1:9228117-9231796(+)|c164460/f1p2/1678.path1	PB.41699.3|Tp57577_TGAC_v2_LG1:9228184-9231795(+)|c119210/f1p2/1100.path1
Tp57577_TGAC_v2_LG1	Tp57577_TGAC_v2_gene24516	IntronR	9230864	9230968	Tp57577_TGAC_v2_mRNA25361	PB.41699.4|Tp57577_TGAC_v2_LG1:9228215-9231756(+)|c199706/f1p2/1991.path1
Tp57577_TGAC_v2_LG1	Tp57577_TGAC_v2_gene24516	IntronR	9230452	9230723	Tp57577_TGAC_v2_mRNA25361	PB.41699.4|Tp57577_TGAC_v2_LG1:9228215-9231756(+)|c199706/f1p2/1991.path1
Tp57577_TGAC_v2_LG1	Tp57577_TGAC_v2_gene24516	Other	8283675	9862860	PB.41699.4|Tp57577_TGAC_v2_LG1:9228215-9231756(+)|c199706/f1p2/1991.path1	PB.40843.1|Tp57577_TGAC_v2_LG1:8277662-10032120(+)|c258374/f1p12/3674.path1
Tp57577_TGAC_v2_LG1	Tp57577_TGAC_v2_gene24516	Other	8283688	9898384	PB.41699.4|Tp57577_TGAC_v2_LG1:9228215-9231756(+)|c199706/f1p2/1991.path1	PB.40843.6|Tp57577_TGAC_v2_LG1:8278054-10032057(+)|c245492/f1p8/3237.path1
Tp57577_TGAC_v2_LG1	Tp57577_TGAC_v2_gene24516	Other	9229709	9230734	PB.41699.3|Tp57577_TGAC_v2_LG1:9228184-9231795(+)|c119210/f1p2/1100.path1	PB.41699.4|Tp57577_TGAC_v2_LG1:9228215-9231756(+)|c199706/f1p2/1991.path1
Tp57577_TGAC_v2_LG1	Tp57577_TGAC_v2_gene24516	Other	8283675	9862860	PB.41699.3|Tp57577_TGAC_v2_LG1:9228184-9231795(+)|c119210/f1p2/1100.path1	PB.40843.1|Tp57577_TGAC_v2_LG1:8277662-10032120(+)|c258374/f1p12/3674.path1
Tp57577_TGAC_v2_LG1	Tp57577_TGAC_v2_gene24516	Other	8283688	9898384	PB.41699.3|Tp57577_TGAC_v2_LG1:9228184-9231795(+)|c119210/f1p2/1100.path1	PB.40843.6|Tp57577_TGAC_v2_LG1:8278054-10032057(+)|c245492/f1p8/3237.path1
Tp57577_TGAC_v2_LG1	Tp57577_TGAC_v2_gene24516	Other	8283675	9862860	PB.41699.2|Tp57577_TGAC_v2_LG1:9228117-9231796(+)|c164460/f1p2/1678.path1	PB.40843.1|Tp57577_TGAC_v2_LG1:8277662-10032120(+)|c258374/f1p12/3674.path1
Tp57577_TGAC_v2_LG1	Tp57577_TGAC_v2_gene24516	Other	9229709	9230734	PB.41699.2|Tp57577_TGAC_v2_LG1:9228117-9231796(+)|c164460/f1p2/1678.path1	PB.41699.3|Tp57577_TGAC_v2_LG1:9228184-9231795(+)|c119210/f1p2/1100.path1
Tp57577_TGAC_v2_LG1	Tp57577_TGAC_v2_gene24516	Other	8283688	9898384	PB.41699.2|Tp57577_TGAC_v2_LG1:9228117-9231796(+)|c164460/f1p2/1678.path1	PB.40843.6|Tp57577_TGAC_v2_LG1:8278054-10032057(+)|c245492/f1p8/3237.path1
Tp57577_TGAC_v2_LG1	Tp57577_TGAC_v2_gene24516	Other	8283675	9862860	Tp57577_TGAC_v2_mRNA25361	PB.40843.1|Tp57577_TGAC_v2_LG1:8277662-10032120(+)|c258374/f1p12/3674.path1
Tp57577_TGAC_v2_LG1	Tp57577_TGAC_v2_gene24516	Other	9229709	9230734	Tp57577_TGAC_v2_mRNA25361	PB.41699.3|Tp57577_TGAC_v2_LG1:9228184-9231795(+)|c119210/f1p2/1100.path1
Tp57577_TGAC_v2_LG1	Tp57577_TGAC_v2_gene24516	Other	8283688	9898384	Tp57577_TGAC_v2_mRNA25361	PB.40843.6|Tp57577_TGAC_v2_LG1:8278054-10032057(+)|c245492/f1p8/3237.path1
Tp57577_TGAC_v2_LG1	Tp57577_TGAC_v2_gene24518	Other	8283675	9862860	Tp57577_TGAC_v2_mRNA25363	PB.40843.1|Tp57577_TGAC_v2_LG1:8277662-10032120(+)|c258374/f1p12/3674.path1
Tp57577_TGAC_v2_LG1	Tp57577_TGAC_v2_gene24518	Other	8283688	9898384	Tp57577_TGAC_v2_mRNA25363	PB.40843.6|Tp57577_TGAC_v2_LG1:8278054-10032057(+)|c245492/f1p8/3237.path1
Tp57577_TGAC_v2_LG1	Tp57577_TGAC_v2_gene24519	IntronR	9245244	9245279	Tp57577_TGAC_v2_mRNA25364	PB.41726.2|Tp57577_TGAC_v2_LG1:9245112-9252504(+)|c195068/f1p3/2170.path1
Tp57577_TGAC_v2_LG1	Tp57577_TGAC_v2_gene24519	IntronR	9248029	9248171	PB.41726.1|Tp57577_TGAC_v2_LG1:9245064-9252208(+)|c195417/f1p3/2063.path1	PB.41726.2|Tp57577_TGAC_v2_LG1:9245112-9252504(+)|c195068/f1p3/2170.path1
Tp57577_TGAC_v2_LG1	Tp57577_TGAC_v2_gene24519	IntronR	9248029	9248172	PB.41726.1|Tp57577_TGAC_v2_LG1:9245064-9252208(+)|c195417/f1p3/2063.path1	Tp57577_TGAC_v2_mRNA25364
Tp57577_TGAC_v2_LG1	Tp57577_TGAC_v2_gene24519	Other	8283688	9898384	PB.40843.6|Tp57577_TGAC_v2_LG1:8278054-10032057(+)|c245492/f1p8/3237.path1	PB.41726.2|Tp57577_TGAC_v2_LG1:9245112-9252504(+)|c195068/f1p3/2170.path1
Tp57577_TGAC_v2_LG1	Tp57577_TGAC_v2_gene24519	Other	8283675	9862860	Tp57577_TGAC_v2_mRNA25364	PB.40843.1|Tp57577_TGAC_v2_LG1:8277662-10032120(+)|c258374/f1p12/3674.path1
Tp57577_TGAC_v2_LG1	Tp57577_TGAC_v2_gene24519	Other	8283688	9898384	Tp57577_TGAC_v2_mRNA25364	PB.40843.6|Tp57577_TGAC_v2_LG1:8278054-10032057(+)|c245492/f1p8/3237.path1
Tp57577_TGAC_v2_LG1	Tp57577_TGAC_v2_gene24519	Other	8283675	9862860	PB.41726.1|Tp57577_TGAC_v2_LG1:9245064-9252208(+)|c195417/f1p3/2063.path1	PB.40843.1|Tp57577_TGAC_v2_LG1:8277662-10032120(+)|c258374/f1p12/3674.path1
Tp57577_TGAC_v2_LG1	Tp57577_TGAC_v2_gene24519	Other	8283688	9898384	PB.41726.1|Tp57577_TGAC_v2_LG1:9245064-9252208(+)|c195417/f1p3/2063.path1	PB.40843.6|Tp57577_TGAC_v2_LG1:8278054-10032057(+)|c245492/f1p8/3237.path1
Tp57577_TGAC_v2_LG1	Tp57577_TGAC_v2_gene24519	Other	8283675	9862860	PB.40843.1|Tp57577_TGAC_v2_LG1:8277662-10032120(+)|c258374/f1p12/3674.path1	PB.41726.2|Tp57577_TGAC_v2_LG1:9245112-9252504(+)|c195068/f1p3/2170.path1
Tp57577_TGAC_v2_LG1	Tp57577_TGAC_v2_gene24520	IntronR	8988027	8988103	Tp57577_TGAC_v2_mRNA25365	PB.41525.4|Tp57577_TGAC_v2_LG1:8984483-8988774(+)|c256498/f1p15/3641.path1
Tp57577_TGAC_v2_LG1	Tp57577_TGAC_v2_gene24520	Other	8283675	9862860	Tp57577_TGAC_v2_mRNA25365	PB.40843.1|Tp57577_TGAC_v2_LG1:8277662-10032120(+)|c258374/f1p12/3674.path1
Tp57577_TGAC_v2_LG1	Tp57577_TGAC_v2_gene24520	Other	8283688	9898384	Tp57577_TGAC_v2_mRNA25365	PB.40843.6|Tp57577_TGAC_v2_LG1:8278054-10032057(+)|c245492/f1p8/3237.path1
Tp57577_TGAC_v2_LG1	Tp57577_TGAC_v2_gene24520	Other	8283675	9862860	PB.41525.4|Tp57577_TGAC_v2_LG1:8984483-8988774(+)|c256498/f1p15/3641.path1	PB.40843.1|Tp57577_TGAC_v2_LG1:8277662-10032120(+)|c258374/f1p12/3674.path1
Tp57577_TGAC_v2_LG1	Tp57577_TGAC_v2_gene24520	Other	8283688	9898384	PB.41525.4|Tp57577_TGAC_v2_LG1:8984483-8988774(+)|c256498/f1p15/3641.path1	PB.40843.6|Tp57577_TGAC_v2_LG1:8278054-10032057(+)|c245492/f1p8/3237.path1
Tp57577_TGAC_v2_LG1	Tp57577_TGAC_v2_gene24521	Other	8283688	9898384	Tp57577_TGAC_v2_mRNA25366	PB.40843.6|Tp57577_TGAC_v2_LG1:8278054-10032057(+)|c245492/f1p8/3237.path1
Tp57577_TGAC_v2_LG1	Tp57577_TGAC_v2_gene24521	Other	8283675	9862860	PB.40843.1|Tp57577_TGAC_v2_LG1:8277662-10032120(+)|c258374/f1p12/3674.path1	Tp57577_TGAC_v2_mRNA25366
Tp57577_TGAC_v2_LG1	Tp57577_TGAC_v2_gene24522	Other	8283675	9862860	Tp57577_TGAC_v2_mRNA25367	PB.40843.1|Tp57577_TGAC_v2_LG1:8277662-10032120(+)|c258374/f1p12/3674.path1
Tp57577_TGAC_v2_LG1	Tp57577_TGAC_v2_gene24522	Other	8283688	9898384	Tp57577_TGAC_v2_mRNA25367	PB.40843.6|Tp57577_TGAC_v2_LG1:8278054-10032057(+)|c245492/f1p8/3237.path1
Tp57577_TGAC_v2_LG1	Tp57577_TGAC_v2_gene24523	IntronR	9323111	9323253	PB.41787.1|Tp57577_TGAC_v2_LG1:9319854-9323411(+)|c113182/f1p1/1088.path1	Tp57577_TGAC_v2_mRNA25368
Tp57577_TGAC_v2_LG1	Tp57577_TGAC_v2_gene24523	Other	8283675	9862860	Tp57577_TGAC_v2_mRNA25368	PB.40843.1|Tp57577_TGAC_v2_LG1:8277662-10032120(+)|c258374/f1p12/3674.path1
Tp57577_TGAC_v2_LG1	Tp57577_TGAC_v2_gene24523	Other	8283688	9898384	Tp57577_TGAC_v2_mRNA25368	PB.40843.6|Tp57577_TGAC_v2_LG1:8278054-10032057(+)|c245492/f1p8/3237.path1
Tp57577_TGAC_v2_LG1	Tp57577_TGAC_v2_gene24523	Other	8283675	9862860	PB.41787.1|Tp57577_TGAC_v2_LG1:9319854-9323411(+)|c113182/f1p1/1088.path1	PB.40843.1|Tp57577_TGAC_v2_LG1:8277662-10032120(+)|c258374/f1p12/3674.path1
Tp57577_TGAC_v2_LG1	Tp57577_TGAC_v2_gene24523	Other	8283688	9898384	PB.41787.1|Tp57577_TGAC_v2_LG1:9319854-9323411(+)|c113182/f1p1/1088.path1	PB.40843.6|Tp57577_TGAC_v2_LG1:8278054-10032057(+)|c245492/f1p8/3237.path1
Tp57577_TGAC_v2_LG1	Tp57577_TGAC_v2_gene24526	AltP	8283675	9862860	PB.40843.1|Tp57577_TGAC_v2_LG1:8277662-10032120(+)|c258374/f1p12/3674.path1	Tp57577_TGAC_v2_mRNA25371
Tp57577_TGAC_v2_LG1	Tp57577_TGAC_v2_gene24526	AltP	8283688	9898384	Tp57577_TGAC_v2_mRNA25371	PB.40843.6|Tp57577_TGAC_v2_LG1:8278054-10032057(+)|c245492/f1p8/3237.path1
Tp57577_TGAC_v2_LG1	Tp57577_TGAC_v2_gene24527	IntronR	9264241	9264324	Tp57577_TGAC_v2_mRNA25372	PB.41746.4|Tp57577_TGAC_v2_LG1:9262574-9265857(-)|c152319/f1p3/1644.path1
Tp57577_TGAC_v2_LG1	Tp57577_TGAC_v2_gene24528	AltP	8283675	9862860	Tp57577_TGAC_v2_mRNA25373	PB.40843.1|Tp57577_TGAC_v2_LG1:8277662-10032120(+)|c258374/f1p12/3674.path1
Tp57577_TGAC_v2_LG1	Tp57577_TGAC_v2_gene24528	AltP	8283688	9898384	Tp57577_TGAC_v2_mRNA25373	PB.40843.6|Tp57577_TGAC_v2_LG1:8278054-10032057(+)|c245492/f1p8/3237.path1
Tp57577_TGAC_v2_LG1	Tp57577_TGAC_v2_gene24530	Other	8283675	9862860	PB.40843.1|Tp57577_TGAC_v2_LG1:8277662-10032120(+)|c258374/f1p12/3674.path1	Tp57577_TGAC_v2_mRNA25375
Tp57577_TGAC_v2_LG1	Tp57577_TGAC_v2_gene24530	Other	8283688	9898384	Tp57577_TGAC_v2_mRNA25375	PB.40843.6|Tp57577_TGAC_v2_LG1:8278054-10032057(+)|c245492/f1p8/3237.path1
Tp57577_TGAC_v2_LG1	Tp57577_TGAC_v2_gene24531	AltD	9290365	9291115	Tp57577_TGAC_v2_mRNA25376	PB.41756.1|Tp57577_TGAC_v2_LG1:9283435-9292776(+)|c239721/f1p4/2883.path1
Tp57577_TGAC_v2_LG1	Tp57577_TGAC_v2_gene24531	IntronR	9289510	9289771	Tp57577_TGAC_v2_mRNA25376	PB.41759.1|Tp57577_TGAC_v2_LG1:9288291-9292749(+)|c220721/f1p4/2466.path1
Tp57577_TGAC_v2_LG1	Tp57577_TGAC_v2_gene24531	Other	8283675	9862860	Tp57577_TGAC_v2_mRNA25376	PB.40843.1|Tp57577_TGAC_v2_LG1:8277662-10032120(+)|c258374/f1p12/3674.path1
Tp57577_TGAC_v2_LG1	Tp57577_TGAC_v2_gene24531	Other	8283688	9898384	Tp57577_TGAC_v2_mRNA25376	PB.40843.6|Tp57577_TGAC_v2_LG1:8278054-10032057(+)|c245492/f1p8/3237.path1
Tp57577_TGAC_v2_LG1	Tp57577_TGAC_v2_gene24531	Other	9290146	9290325	Tp57577_TGAC_v2_mRNA25376	PB.41756.1|Tp57577_TGAC_v2_LG1:9283435-9292776(+)|c239721/f1p4/2883.path1
Tp57577_TGAC_v2_LG1	Tp57577_TGAC_v2_gene24531	Other	9290146	9291115	PB.41756.2|Tp57577_TGAC_v2_LG1:9283498-9292749(+)|c226812/f1p1/2762.path1	Tp57577_TGAC_v2_mRNA25376
Tp57577_TGAC_v2_LG1	Tp57577_TGAC_v2_gene24531	AltP	9290146	9290325	Tp57577_TGAC_v2_mRNA25376	PB.41759.1|Tp57577_TGAC_v2_LG1:9288291-9292749(+)|c220721/f1p4/2466.path1
Tp57577_TGAC_v2_LG1	Tp57577_TGAC_v2_gene24532	Other	8283675	9862860	PB.40843.1|Tp57577_TGAC_v2_LG1:8277662-10032120(+)|c258374/f1p12/3674.path1	Tp57577_TGAC_v2_mRNA25377
Tp57577_TGAC_v2_LG1	Tp57577_TGAC_v2_gene24532	Other	8283688	9898384	Tp57577_TGAC_v2_mRNA25377	PB.40843.6|Tp57577_TGAC_v2_LG1:8278054-10032057(+)|c245492/f1p8/3237.path1
Tp57577_TGAC_v2_LG1	Tp57577_TGAC_v2_gene24533	Other	8283688	9898384	Tp57577_TGAC_v2_mRNA25378	PB.40843.6|Tp57577_TGAC_v2_LG1:8278054-10032057(+)|c245492/f1p8/3237.path1
Tp57577_TGAC_v2_LG1	Tp57577_TGAC_v2_gene24533	Other	8283675	9862860	PB.40843.1|Tp57577_TGAC_v2_LG1:8277662-10032120(+)|c258374/f1p12/3674.path1	Tp57577_TGAC_v2_mRNA25378
Tp57577_TGAC_v2_LG1	Tp57577_TGAC_v2_gene24534	Other	8283675	9862860	Tp57577_TGAC_v2_mRNA25379	PB.40843.1|Tp57577_TGAC_v2_LG1:8277662-10032120(+)|c258374/f1p12/3674.path1
Tp57577_TGAC_v2_LG1	Tp57577_TGAC_v2_gene24534	Other	8283688	9898384	Tp57577_TGAC_v2_mRNA25379	PB.40843.6|Tp57577_TGAC_v2_LG1:8278054-10032057(+)|c245492/f1p8/3237.path1
Tp57577_TGAC_v2_LG1	Tp57577_TGAC_v2_gene24535	IntronR	9383728	9384055	Tp57577_TGAC_v2_mRNA25380	PB.41880.3|Tp57577_TGAC_v2_LG1:9382052-9387158(-)|c209812/f1p2/2209.path1
Tp57577_TGAC_v2_LG1	Tp57577_TGAC_v2_gene24535	IntronR	9383518	9383650	Tp57577_TGAC_v2_mRNA25380	PB.41880.3|Tp57577_TGAC_v2_LG1:9382052-9387158(-)|c209812/f1p2/2209.path1
Tp57577_TGAC_v2_LG1	Tp57577_TGAC_v2_gene24535	IntronR	9383728	9384054	PB.41880.3|Tp57577_TGAC_v2_LG1:9382052-9387158(-)|c209812/f1p2/2209.path1	PB.41880.2|Tp57577_TGAC_v2_LG1:9382035-9387146(-)|c156670/f1p2/1771.path1
Tp57577_TGAC_v2_LG1	Tp57577_TGAC_v2_gene24535	IntronR	9383518	9383649	PB.41880.3|Tp57577_TGAC_v2_LG1:9382052-9387158(-)|c209812/f1p2/2209.path1	PB.41880.2|Tp57577_TGAC_v2_LG1:9382035-9387146(-)|c156670/f1p2/1771.path1
Tp57577_TGAC_v2_LG1	Tp57577_TGAC_v2_gene24535	Other	9385681	9386552	Tp57577_TGAC_v2_mRNA25380	PB.41880.2|Tp57577_TGAC_v2_LG1:9382035-9387146(-)|c156670/f1p2/1771.path1
Tp57577_TGAC_v2_LG1	Tp57577_TGAC_v2_gene24539	AltD	9372001	9372846	Tp57577_TGAC_v2_mRNA25384	PB.41871.1|Tp57577_TGAC_v2_LG1:9370483-9376036(-)|c252791/f1p1/3475.path1
Tp57577_TGAC_v2_LG1	Tp57577_TGAC_v2_gene24539	AltD	9372001	9372845	PB.41871.1|Tp57577_TGAC_v2_LG1:9370483-9376036(-)|c252791/f1p1/3475.path1	PB.41869.2|Tp57577_TGAC_v2_LG1:9368396-9376119(-)|c250295/f1p1/3481.path1
Tp57577_TGAC_v2_LG1	Tp57577_TGAC_v2_gene24539	AltA	9374658	9375673	Tp57577_TGAC_v2_mRNA25384	PB.41869.2|Tp57577_TGAC_v2_LG1:9368396-9376119(-)|c250295/f1p1/3481.path1
Tp57577_TGAC_v2_LG1	Tp57577_TGAC_v2_gene24539	IntronR	9371400	9371886	Tp57577_TGAC_v2_mRNA25384	PB.41871.1|Tp57577_TGAC_v2_LG1:9370483-9376036(-)|c252791/f1p1/3475.path1
Tp57577_TGAC_v2_LG1	Tp57577_TGAC_v2_gene24539	IntronR	9369688	9371267	Tp57577_TGAC_v2_mRNA25384	PB.41869.2|Tp57577_TGAC_v2_LG1:9368396-9376119(-)|c250295/f1p1/3481.path1
Tp57577_TGAC_v2_LG1	Tp57577_TGAC_v2_gene24539	IntronR	9371400	9371885	PB.41871.1|Tp57577_TGAC_v2_LG1:9370483-9376036(-)|c252791/f1p1/3475.path1	PB.41869.2|Tp57577_TGAC_v2_LG1:9368396-9376119(-)|c250295/f1p1/3481.path1
Tp57577_TGAC_v2_LG1	Tp57577_TGAC_v2_gene24539	AltP	9374678	9375673	Tp57577_TGAC_v2_mRNA25384	PB.41871.1|Tp57577_TGAC_v2_LG1:9370483-9376036(-)|c252791/f1p1/3475.path1
Tp57577_TGAC_v2_LG1	Tp57577_TGAC_v2_gene24539	AltP	9374658	9375672	PB.41871.1|Tp57577_TGAC_v2_LG1:9370483-9376036(-)|c252791/f1p1/3475.path1	PB.41869.2|Tp57577_TGAC_v2_LG1:9368396-9376119(-)|c250295/f1p1/3481.path1
Tp57577_TGAC_v2_LG1	Tp57577_TGAC_v2_gene2454	AltA	515160	515237	PB.32754.3|Tp57577_TGAC_v2_LG1:512390-515460(-)|c211469/f1p7/2244.path1	PB.32754.2|Tp57577_TGAC_v2_LG1:512335-515448(-)|c236747/f1p7/3006.path1
Tp57577_TGAC_v2_LG1	Tp57577_TGAC_v2_gene2454	IntronR	514773	514953	Tp57577_TGAC_v2_mRNA2520	PB.32754.2|Tp57577_TGAC_v2_LG1:512335-515448(-)|c236747/f1p7/3006.path1
Tp57577_TGAC_v2_LG1	Tp57577_TGAC_v2_gene2454	IntronR	514056	514678	Tp57577_TGAC_v2_mRNA2520	PB.32754.2|Tp57577_TGAC_v2_LG1:512335-515448(-)|c236747/f1p7/3006.path1
Tp57577_TGAC_v2_LG1	Tp57577_TGAC_v2_gene2454	IntronR	514773	514952	PB.32754.3|Tp57577_TGAC_v2_LG1:512390-515460(-)|c211469/f1p7/2244.path1	PB.32754.2|Tp57577_TGAC_v2_LG1:512335-515448(-)|c236747/f1p7/3006.path1
Tp57577_TGAC_v2_LG1	Tp57577_TGAC_v2_gene2454	IntronR	514056	514677	PB.32754.3|Tp57577_TGAC_v2_LG1:512390-515460(-)|c211469/f1p7/2244.path1	PB.32754.2|Tp57577_TGAC_v2_LG1:512335-515448(-)|c236747/f1p7/3006.path1
Tp57577_TGAC_v2_LG1	Tp57577_TGAC_v2_gene24540	Other	8283688	9898384	Tp57577_TGAC_v2_mRNA25385	PB.40843.6|Tp57577_TGAC_v2_LG1:8278054-10032057(+)|c245492/f1p8/3237.path1
Tp57577_TGAC_v2_LG1	Tp57577_TGAC_v2_gene24540	Other	8283675	9862860	PB.40843.1|Tp57577_TGAC_v2_LG1:8277662-10032120(+)|c258374/f1p12/3674.path1	Tp57577_TGAC_v2_mRNA25385
Tp57577_TGAC_v2_LG1	Tp57577_TGAC_v2_gene24541	IntronR	9061391	9062570	Tp57577_TGAC_v2_mRNA25386	PB.41582.1|Tp57577_TGAC_v2_LG1:9061197-9064101(-)|c222025/f1p1/2516.path1
Tp57577_TGAC_v2_LG1	Tp57577_TGAC_v2_gene24541	Other	9060857	9066264	PB.41580.2|Tp57577_TGAC_v2_LG1:9054768-9070342(-)|c196853/f1p0/2156.path1	PB.41582.1|Tp57577_TGAC_v2_LG1:9061197-9064101(-)|c222025/f1p1/2516.path1
Tp57577_TGAC_v2_LG1	Tp57577_TGAC_v2_gene24542	AltD	9357258	9357359	Tp57577_TGAC_v2_mRNA25390	PB.41860.3|Tp57577_TGAC_v2_LG1:9355286-9359454(-)|c244416/f1p19/3049.path1
Tp57577_TGAC_v2_LG1	Tp57577_TGAC_v2_gene24542	AltD	9357258	9357359	Tp57577_TGAC_v2_mRNA25390	Tp57577_TGAC_v2_mRNA25389
Tp57577_TGAC_v2_LG1	Tp57577_TGAC_v2_gene24542	AltA	9356992	9357207	Tp57577_TGAC_v2_mRNA25388	Tp57577_TGAC_v2_mRNA25389
Tp57577_TGAC_v2_LG1	Tp57577_TGAC_v2_gene24542	AltA	9356996	9357207	Tp57577_TGAC_v2_mRNA25388	PB.41860.4|Tp57577_TGAC_v2_LG1:9355315-9359385(-)|c192079/f1p16/2158.path1
Tp57577_TGAC_v2_LG1	Tp57577_TGAC_v2_gene24542	AltA	9357454	9359082	Tp57577_TGAC_v2_mRNA25389	PB.41860.3|Tp57577_TGAC_v2_LG1:9355286-9359454(-)|c244416/f1p19/3049.path1
Tp57577_TGAC_v2_LG1	Tp57577_TGAC_v2_gene24542	AltA	9356992	9357207	Tp57577_TGAC_v2_mRNA25389	PB.41860.4|Tp57577_TGAC_v2_LG1:9355315-9359385(-)|c192079/f1p16/2158.path1
Tp57577_TGAC_v2_LG1	Tp57577_TGAC_v2_gene24542	IntronR	9356996	9357207	Tp57577_TGAC_v2_mRNA25388	PB.41860.3|Tp57577_TGAC_v2_LG1:9355286-9359454(-)|c244416/f1p19/3049.path1
Tp57577_TGAC_v2_LG1	Tp57577_TGAC_v2_gene24542	IntronR	9356992	9357207	Tp57577_TGAC_v2_mRNA25389	PB.41860.3|Tp57577_TGAC_v2_LG1:9355286-9359454(-)|c244416/f1p19/3049.path1
Tp57577_TGAC_v2_LG1	Tp57577_TGAC_v2_gene24542	IntronR	9357258	9357347	Tp57577_TGAC_v2_mRNA25389	PB.41860.5|Tp57577_TGAC_v2_LG1:9355327-9359512(-)|c222334/f1p17/2451.path1
Tp57577_TGAC_v2_LG1	Tp57577_TGAC_v2_gene24542	IntronR	9357165	9357206	PB.41860.4|Tp57577_TGAC_v2_LG1:9355315-9359385(-)|c192079/f1p16/2158.path1	PB.41860.5|Tp57577_TGAC_v2_LG1:9355327-9359512(-)|c222334/f1p17/2451.path1
Tp57577_TGAC_v2_LG1	Tp57577_TGAC_v2_gene24542	IntronR	9357258	9357346	PB.41860.4|Tp57577_TGAC_v2_LG1:9355315-9359385(-)|c192079/f1p16/2158.path1	PB.41860.5|Tp57577_TGAC_v2_LG1:9355327-9359512(-)|c222334/f1p17/2451.path1
Tp57577_TGAC_v2_LG1	Tp57577_TGAC_v2_gene24542	IntronR	9357258	9357359	Tp57577_TGAC_v2_mRNA25390	PB.41860.5|Tp57577_TGAC_v2_LG1:9355327-9359512(-)|c222334/f1p17/2451.path1
Tp57577_TGAC_v2_LG1	Tp57577_TGAC_v2_gene24544	AltD	9414042	9414259	PB.41898.1|Tp57577_TGAC_v2_LG1:9411476-9414917(+)|c212791/f1p4/2326.path1	Tp57577_TGAC_v2_mRNA25392
Tp57577_TGAC_v2_LG1	Tp57577_TGAC_v2_gene24544	IntronR	9414355	9414604	PB.41898.1|Tp57577_TGAC_v2_LG1:9411476-9414917(+)|c212791/f1p4/2326.path1	Tp57577_TGAC_v2_mRNA25392
Tp57577_TGAC_v2_LG1	Tp57577_TGAC_v2_gene24544	IntronR	9413874	9413984	PB.41898.1|Tp57577_TGAC_v2_LG1:9411476-9414917(+)|c212791/f1p4/2326.path1	Tp57577_TGAC_v2_mRNA25392
Tp57577_TGAC_v2_LG1	Tp57577_TGAC_v2_gene24544	IntronR	9414110	9414258	PB.41898.1|Tp57577_TGAC_v2_LG1:9411476-9414917(+)|c212791/f1p4/2326.path1	PB.41896.1|Tp57577_TGAC_v2_LG1:9411226-9414991(+)|c246327/f1p7/3129.path1
Tp57577_TGAC_v2_LG1	Tp57577_TGAC_v2_gene24544	IntronR	9414042	9414259	Tp57577_TGAC_v2_mRNA25392	PB.41896.1|Tp57577_TGAC_v2_LG1:9411226-9414991(+)|c246327/f1p7/3129.path1
Tp57577_TGAC_v2_LG1	Tp57577_TGAC_v2_gene24544	Other	8283675	9862860	PB.41898.1|Tp57577_TGAC_v2_LG1:9411476-9414917(+)|c212791/f1p4/2326.path1	PB.40843.1|Tp57577_TGAC_v2_LG1:8277662-10032120(+)|c258374/f1p12/3674.path1
Tp57577_TGAC_v2_LG1	Tp57577_TGAC_v2_gene24544	Other	8283688	9898384	PB.41898.1|Tp57577_TGAC_v2_LG1:9411476-9414917(+)|c212791/f1p4/2326.path1	PB.40843.6|Tp57577_TGAC_v2_LG1:8278054-10032057(+)|c245492/f1p8/3237.path1
Tp57577_TGAC_v2_LG1	Tp57577_TGAC_v2_gene24544	Other	8283688	9898384	PB.40843.6|Tp57577_TGAC_v2_LG1:8278054-10032057(+)|c245492/f1p8/3237.path1	PB.41896.1|Tp57577_TGAC_v2_LG1:9411226-9414991(+)|c246327/f1p7/3129.path1
Tp57577_TGAC_v2_LG1	Tp57577_TGAC_v2_gene24544	Other	8283675	9862860	PB.40843.1|Tp57577_TGAC_v2_LG1:8277662-10032120(+)|c258374/f1p12/3674.path1	PB.41896.1|Tp57577_TGAC_v2_LG1:9411226-9414991(+)|c246327/f1p7/3129.path1
Tp57577_TGAC_v2_LG1	Tp57577_TGAC_v2_gene24544	Other	8283675	9862860	Tp57577_TGAC_v2_mRNA25392	PB.40843.1|Tp57577_TGAC_v2_LG1:8277662-10032120(+)|c258374/f1p12/3674.path1
Tp57577_TGAC_v2_LG1	Tp57577_TGAC_v2_gene24544	Other	8283688	9898384	Tp57577_TGAC_v2_mRNA25392	PB.40843.6|Tp57577_TGAC_v2_LG1:8278054-10032057(+)|c245492/f1p8/3237.path1
Tp57577_TGAC_v2_LG1	Tp57577_TGAC_v2_gene24545	IntronR	9110302	9110497	Tp57577_TGAC_v2_mRNA25393	PB.41626.2|Tp57577_TGAC_v2_LG1:9109436-9111055(+)|c143681/f1p7/1166.path1
Tp57577_TGAC_v2_LG1	Tp57577_TGAC_v2_gene24545	Other	8283688	9898384	PB.40843.6|Tp57577_TGAC_v2_LG1:8278054-10032057(+)|c245492/f1p8/3237.path1	PB.41626.1|Tp57577_TGAC_v2_LG1:9109432-9111059(+)|c11956/f6p8/972.path1
Tp57577_TGAC_v2_LG1	Tp57577_TGAC_v2_gene24545	Other	8283688	9898384	PB.40843.6|Tp57577_TGAC_v2_LG1:8278054-10032057(+)|c245492/f1p8/3237.path1	PB.41626.2|Tp57577_TGAC_v2_LG1:9109436-9111055(+)|c143681/f1p7/1166.path1
Tp57577_TGAC_v2_LG1	Tp57577_TGAC_v2_gene24545	Other	8283675	9862860	PB.40843.1|Tp57577_TGAC_v2_LG1:8277662-10032120(+)|c258374/f1p12/3674.path1	PB.41626.1|Tp57577_TGAC_v2_LG1:9109432-9111059(+)|c11956/f6p8/972.path1
Tp57577_TGAC_v2_LG1	Tp57577_TGAC_v2_gene24545	Other	8283675	9862860	PB.40843.1|Tp57577_TGAC_v2_LG1:8277662-10032120(+)|c258374/f1p12/3674.path1	Tp57577_TGAC_v2_mRNA25393
Tp57577_TGAC_v2_LG1	Tp57577_TGAC_v2_gene24545	Other	8283675	9862860	PB.40843.1|Tp57577_TGAC_v2_LG1:8277662-10032120(+)|c258374/f1p12/3674.path1	PB.41626.2|Tp57577_TGAC_v2_LG1:9109436-9111055(+)|c143681/f1p7/1166.path1
Tp57577_TGAC_v2_LG1	Tp57577_TGAC_v2_gene24545	Other	8283688	9898384	Tp57577_TGAC_v2_mRNA25393	PB.40843.6|Tp57577_TGAC_v2_LG1:8278054-10032057(+)|c245492/f1p8/3237.path1
Tp57577_TGAC_v2_LG1	Tp57577_TGAC_v2_gene24545	Other	9110083	9110497	Tp57577_TGAC_v2_mRNA25393	PB.41626.1|Tp57577_TGAC_v2_LG1:9109432-9111059(+)|c11956/f6p8/972.path1
Tp57577_TGAC_v2_LG1	Tp57577_TGAC_v2_gene24545	AltP	9110059	9110269	Tp57577_TGAC_v2_mRNA25393	PB.41626.2|Tp57577_TGAC_v2_LG1:9109436-9111055(+)|c143681/f1p7/1166.path1
Tp57577_TGAC_v2_LG1	Tp57577_TGAC_v2_gene24545	AltP	9110059	9110496	PB.41626.2|Tp57577_TGAC_v2_LG1:9109436-9111055(+)|c143681/f1p7/1166.path1	PB.41626.1|Tp57577_TGAC_v2_LG1:9109432-9111059(+)|c11956/f6p8/972.path1
Tp57577_TGAC_v2_LG1	Tp57577_TGAC_v2_gene2457	AltD	440891	440993	PB.32580.5|Tp57577_TGAC_v2_LG1:435948-442769(+)|c185384/f1p6/1747.path1	PB.32580.4|Tp57577_TGAC_v2_LG1:435948-442768(+)|c184960/f1p6/1803.path1
Tp57577_TGAC_v2_LG1	Tp57577_TGAC_v2_gene2457	IntronR	440934	440993	PB.32580.5|Tp57577_TGAC_v2_LG1:435948-442769(+)|c185384/f1p6/1747.path1	PB.32580.3|Tp57577_TGAC_v2_LG1:435946-442780(+)|c211572/f1p6/2387.path1
Tp57577_TGAC_v2_LG1	Tp57577_TGAC_v2_gene2457	IntronR	441196	441278	PB.32580.5|Tp57577_TGAC_v2_LG1:435948-442769(+)|c185384/f1p6/1747.path1	PB.32580.3|Tp57577_TGAC_v2_LG1:435946-442780(+)|c211572/f1p6/2387.path1
Tp57577_TGAC_v2_LG1	Tp57577_TGAC_v2_gene2457	IntronR	441853	441943	PB.32580.5|Tp57577_TGAC_v2_LG1:435948-442769(+)|c185384/f1p6/1747.path1	PB.32580.4|Tp57577_TGAC_v2_LG1:435948-442768(+)|c184960/f1p6/1803.path1
Tp57577_TGAC_v2_LG1	Tp57577_TGAC_v2_gene2457	IntronR	441076	441161	PB.32580.5|Tp57577_TGAC_v2_LG1:435948-442769(+)|c185384/f1p6/1747.path1	PB.32592.1|Tp57577_TGAC_v2_LG1:438456-442932(+)|c216191/f1p5/2592.path1
Tp57577_TGAC_v2_LG1	Tp57577_TGAC_v2_gene2457	IntronR	439580	439698	PB.32580.5|Tp57577_TGAC_v2_LG1:435948-442769(+)|c185384/f1p6/1747.path1	PB.32580.6|Tp57577_TGAC_v2_LG1:436003-442936(+)|c154402/f5p6/1922.path1
Tp57577_TGAC_v2_LG1	Tp57577_TGAC_v2_gene2457	IntronR	440891	440993	PB.32580.4|Tp57577_TGAC_v2_LG1:435948-442768(+)|c184960/f1p6/1803.path1	PB.32580.3|Tp57577_TGAC_v2_LG1:435946-442780(+)|c211572/f1p6/2387.path1
Tp57577_TGAC_v2_LG1	Tp57577_TGAC_v2_gene2457	IntronR	440891	440994	Tp57577_TGAC_v2_mRNA2523	PB.32580.3|Tp57577_TGAC_v2_LG1:435946-442780(+)|c211572/f1p6/2387.path1
Tp57577_TGAC_v2_LG1	Tp57577_TGAC_v2_gene2457	IntronR	441196	441279	Tp57577_TGAC_v2_mRNA2523	PB.32580.3|Tp57577_TGAC_v2_LG1:435946-442780(+)|c211572/f1p6/2387.path1
Tp57577_TGAC_v2_LG1	Tp57577_TGAC_v2_gene2457	IntronR	441853	441944	Tp57577_TGAC_v2_mRNA2523	PB.32580.4|Tp57577_TGAC_v2_LG1:435948-442768(+)|c184960/f1p6/1803.path1
Tp57577_TGAC_v2_LG1	Tp57577_TGAC_v2_gene2457	IntronR	441076	441162	Tp57577_TGAC_v2_mRNA2523	PB.32592.1|Tp57577_TGAC_v2_LG1:438456-442932(+)|c216191/f1p5/2592.path1
Tp57577_TGAC_v2_LG1	Tp57577_TGAC_v2_gene2457	IntronR	439580	439699	Tp57577_TGAC_v2_mRNA2523	PB.32580.6|Tp57577_TGAC_v2_LG1:436003-442936(+)|c154402/f5p6/1922.path1
Tp57577_TGAC_v2_LG1	Tp57577_TGAC_v2_gene2457	AltP	441498	441772	PB.32580.5|Tp57577_TGAC_v2_LG1:435948-442769(+)|c185384/f1p6/1747.path1	PB.32580.3|Tp57577_TGAC_v2_LG1:435946-442780(+)|c211572/f1p6/2387.path1
Tp57577_TGAC_v2_LG1	Tp57577_TGAC_v2_gene2457	AltP	441498	441773	Tp57577_TGAC_v2_mRNA2523	PB.32580.3|Tp57577_TGAC_v2_LG1:435946-442780(+)|c211572/f1p6/2387.path1
Tp57577_TGAC_v2_LG1	Tp57577_TGAC_v2_gene2458	IntronR	568166	568752	PB.32858.1|Tp57577_TGAC_v2_LG1:565211-571170(+)|c237875/f1p2/2857.path1	PB.32860.2|Tp57577_TGAC_v2_LG1:565403-570110(+)|c240753/f1p2/2881.path1
Tp57577_TGAC_v2_LG1	Tp57577_TGAC_v2_gene2458	IntronR	569141	569836	PB.32858.1|Tp57577_TGAC_v2_LG1:565211-571170(+)|c237875/f1p2/2857.path1	PB.32860.2|Tp57577_TGAC_v2_LG1:565403-570110(+)|c240753/f1p2/2881.path1
Tp57577_TGAC_v2_LG1	Tp57577_TGAC_v2_gene2458	IntronR	569895	570638	Tp57577_TGAC_v2_mRNA2524	PB.32858.1|Tp57577_TGAC_v2_LG1:565211-571170(+)|c237875/f1p2/2857.path1
Tp57577_TGAC_v2_LG1	Tp57577_TGAC_v2_gene2460	IntronR	345312	345631	Tp57577_TGAC_v2_mRNA2526	PB.32093.1|Tp57577_TGAC_v2_LG1:344700-350635(-)|c129805/f1p2/1386.path1
Tp57577_TGAC_v2_LG1	Tp57577_TGAC_v2_gene24641	AltP	26425310	26425609	PB.54860.2|Tp57577_TGAC_v2_LG1:26422915-26428461(+)|c192664/f1p2/2179.path1	Tp57577_TGAC_v2_mRNA25490
Tp57577_TGAC_v2_LG1	Tp57577_TGAC_v2_gene2465	IntronR	587184	587254	Tp57577_TGAC_v2_mRNA2532	PB.32924.1|Tp57577_TGAC_v2_LG1:586514-591420(+)|c248850/f1p15/3397.path1
[truncated: 32,614 more rows]

## Sheet: Table S3
Table S3. Primers used to amplify known and novel isoforms
GeneID	5’ primer	3’ primer
For AS validation
gene1052	CCACTCATCGACTCCAACT	TACATGGGGGACACTCTTCC
gene2732	GCTTGGAATGCATGATTTGC	ACTTGGACCCTTGGAAGTGGA
gene10386	CGTGTTTCAGTGTTCTCAAG	CATCTCCAAGTAGCTTAAATGG
gene21146	CCATGTTAATGGCACTAACAGT	GCTTCAAGCCAATCAAGAATACC
gene27910	GATATGGAGCCTCTCCAGGT	TGATCTTGAGGCAAGTGCTGT
gene27995	GGATTTGCTCCGGAGTTTG	CACATACATAATGAGTGGGC
For fusion transcript validation
PBfusion.3	TTCACCAGTTGTTGCTGCTGCTA	GTGATTGAAGGCATTACATCTAGCC
PBfusion.26	GGTGATGGGTTGTAATGGGATTG	CACCCAGCTTTCAATCCTGTAG
PBfusion.108	GTGTGGCTGTAAAACTCTACAGC	TTGATTAGTACATCCAGTGTCGC
PBfusion.129	CGTGTGTGCCATATATCCTTCTTC	GCTTGGTTCACCTAGTTGTTGG
PBfusion.659	CCACACAACAATTCACCAGATGATG	AGCACAAGCTGCCAATCTTATCA
PBfusion.720	CGGTTGAATGGTCACACTGTC	GCTGAGAACCTTCGGAATCAGG
PBfusion.772	AGTTCTACATTCCATGGCATCA	TCTTGGTGTCATTGTTCTGCAGT
PBfusion.1385	TAGATCCTAGGGCTAGTGCCG	AGAGGTTCGGCTTCGATCCA
For LncRNAs validation
PB.133.1	AACATGGAAGATGCAGATGATGATG	AAATAGAAAGTGACACCCTATCCAATAAG
PB.158.1	CATCCATCATCATCGATGTAGAGG	AGTACGAAGAGGGAATTGGCC
PB.237.1	CACTGGAAGACAGTTCCTCTAC	AGAAATGAAGCATAGACACTTCTCATTC
PB.303.1	GAACCACAATCGTTTGACCG	AATTCTTGGTAGTGGTACCGTTC
PB.337.1	AACCCTAATTACATCCACACCAG	AACAGCATTCAAACTGCTAAAATCAG
PB.574.1	ACACCAGCTCTGCTCTCC	CTTGGTATACAATAACTATATC
PB.706.1	AGCGTACAATTGAGATGTGTGTG	GTGTATTGGCTTAAGGATTGTGGAAC
PB.1060.1	CGTGACAGTTTCACCTGAAATT	GGATAATAACATAACATTTATTACAATGG
PB.1762.1	CAACACTTCAAGTGATGCATAGCT	GGCAGGGAGGGATTTGTTAAGA
PB.1890.1	CATGAGACGATTTCAAAGTTGGAG	CAAGCAAACATTAAAAAACACGTTAAAGC

## Sheet: Table S4
Table S4 Fusion transcripts identified in the study
ID	chromosome
PBfusion.1	Tp57577_TGAC_v2_scaf_2697:2399-4972(+)+Tp57577_TGAC_v2_LG2:5821348-6590060(+)
PBfusion.2	Tp57577_TGAC_v2_scaf_1501:4017-10015(-)+Tp57577_TGAC_v2_LG1:12288004-12288645(-)
PBfusion.3	Tp57577_TGAC_v2_scaf_3360:570-1480(-)+Tp57577_TGAC_v2_LG4:17819914-17821850(-)
PBfusion.4	Tp57577_TGAC_v2_scaf_5594:722-2289(-)+Tp57577_TGAC_v2_LG3:4308908-4313239(-)
PBfusion.5	Tp57577_TGAC_v2_scaf_955:2215-10466(-)+Tp57577_TGAC_v2_scaf_74:167391-167668(-)
PBfusion.6	Tp57577_TGAC_v2_scaf_31405:1-376(-)+Tp57577_TGAC_v2_scaf_410:134649-136680(-)
PBfusion.7	Tp57577_TGAC_v2_LG4:13635723-13636340(-)+Tp57577_TGAC_v2_LG4:14165228-14167358(-)
PBfusion.8	Tp57577_TGAC_v2_scaf_1156:1055-2254(-)+Tp57577_TGAC_v2_LG7:2618764-2623422(-)
PBfusion.9	Tp57577_TGAC_v2_scaf_1692:2514-5327(-)+Tp57577_TGAC_v2_LG1:20129147-20130134(-)
PBfusion.10	Tp57577_TGAC_v2_LG4:5911544-5912871(-)+Tp57577_TGAC_v2_LG1:10208831-10211369(+)
PBfusion.11	Tp57577_TGAC_v2_scaf_4481:929-1070(-)+Tp57577_TGAC_v2_LG7:25484333-25495059(-)
PBfusion.12	Tp57577_TGAC_v2_scaf_10843:1060-1251(+)+Tp57577_TGAC_v2_scaf_174:273875-277683(+)
PBfusion.13	Tp57577_TGAC_v2_scaf_3473:2413-3529(-)+Tp57577_TGAC_v2_LG1:3464130-3468179(-)
PBfusion.14	Tp57577_TGAC_v2_LG3:10150944-10190700(-)+Tp57577_TGAC_v2_LG7:25825073-25825363(-)
PBfusion.15	Tp57577_TGAC_v2_scaf_2252:5596-6229(-)+Tp57577_TGAC_v2_LG2:9095903-9101025(-)
PBfusion.16	Tp57577_TGAC_v2_scaf_4106:1218-1503(+)+Tp57577_TGAC_v2_LG7:2325562-2328092(+)
PBfusion.17	Tp57577_TGAC_v2_scaf_11663:850-1525(-)+Tp57577_TGAC_v2_LG7:1324661-1334857(-)
PBfusion.18	Tp57577_TGAC_v2_LG7:21003351-21005880(-)+Tp57577_TGAC_v2_LG1:21329974-21330755(-)
PBfusion.19	Tp57577_TGAC_v2_scaf_1217:33725-33976(-)+Tp57577_TGAC_v2_LG5:6366986-6371215(-)
PBfusion.20	Tp57577_TGAC_v2_scaf_4187:20-1045(+)+Tp57577_TGAC_v2_LG7:10211265-10211752(+)
PBfusion.21	Tp57577_TGAC_v2_scaf_13692:222-670(-)+Tp57577_TGAC_v2_LG2:21566952-21576045(-)
PBfusion.22	Tp57577_TGAC_v2_LG7:6443589-6443949(-)+Tp57577_TGAC_v2_LG6:21708028-21708125(-)
PBfusion.23	Tp57577_TGAC_v2_scaf_3536:48-1761(-)+Tp57577_TGAC_v2_LG2:28103060-28104605(-)
PBfusion.24	Tp57577_TGAC_v2_scaf_12861:943-1313(-)+Tp57577_TGAC_v2_LG3:17278448-17280756(-)
PBfusion.25	Tp57577_TGAC_v2_scaf_1069:16703-18124(+)+Tp57577_TGAC_v2_LG1:15240027-15240543(+)
PBfusion.26	Tp57577_TGAC_v2_scaf_3473:2364-3529(-)+Tp57577_TGAC_v2_LG1:3464130-3468179(-)
PBfusion.27	Tp57577_TGAC_v2_scaf_1069:16929-17978(+)+Tp57577_TGAC_v2_LG1:15240027-15240543(+)
PBfusion.28	Tp57577_TGAC_v2_scaf_4736:1248-2347(-)+Tp57577_TGAC_v2_LG3:25690074-25697541(-)
PBfusion.29	Tp57577_TGAC_v2_LG7:934-2414(-)+Tp57577_TGAC_v2_LG7:29217200-29222865(-)
PBfusion.30	Tp57577_TGAC_v2_scaf_10725:1237-1521(-)+Tp57577_TGAC_v2_LG3:10643930-10817136(-)
PBfusion.31	Tp57577_TGAC_v2_scaf_3369:2931-3531(-)+Tp57577_TGAC_v2_scaf_328:211036-213761(-)
PBfusion.32	Tp57577_TGAC_v2_scaf_6193:1-2376(-)+Tp57577_TGAC_v2_LG4:23891658-23892701(-)
PBfusion.33	Tp57577_TGAC_v2_scaf_4665:149-2503(-)+Tp57577_TGAC_v2_LG7:3775296-3778189(-)
PBfusion.34	Tp57577_TGAC_v2_scaf_24415:808-937(+)+Tp57577_TGAC_v2_LG6:17709949-17710187(+)
PBfusion.35	Tp57577_TGAC_v2_scaf_1396:4839-5542(-)+Tp57577_TGAC_v2_scaf_724:107472-109578(-)
PBfusion.36	Tp57577_TGAC_v2_scaf_17449:149-326(+)+Tp57577_TGAC_v2_scaf_193:161320-162645(+)
PBfusion.37	Tp57577_TGAC_v2_scaf_4665:149-2057(-)+Tp57577_TGAC_v2_LG7:3775296-3778189(-)
PBfusion.38	Tp57577_TGAC_v2_scaf_6755:22-893(-)+Tp57577_TGAC_v2_LG4:23763469-23766288(-)
PBfusion.39	Tp57577_TGAC_v2_scaf_380:227984-228818(+)+Tp57577_TGAC_v2_LG3:26302265-26304073(+)
PBfusion.40	Tp57577_TGAC_v2_scaf_142:216807-217256(+)+Tp57577_TGAC_v2_LG3:7595416-7596464(+)
PBfusion.41	Tp57577_TGAC_v2_scaf_1889:3011-3377(-)+Tp57577_TGAC_v2_LG5:9723063-9727792(-)
PBfusion.42	Tp57577_TGAC_v2_scaf_17449:149-353(+)+Tp57577_TGAC_v2_scaf_193:161266-162647(+)
PBfusion.43	Tp57577_TGAC_v2_scaf_3313:17-3041(-)+Tp57577_TGAC_v2_LG1:23383136-23383540(-)
PBfusion.44	Tp57577_TGAC_v2_scaf_11039:1342-1732(-)+Tp57577_TGAC_v2_scaf_84:378314-380807(-)
PBfusion.45	Tp57577_TGAC_v2_scaf_1176:42639-44758(+)+Tp57577_TGAC_v2_LG6:14909261-14911778(+)
PBfusion.46	Tp57577_TGAC_v2_scaf_1056:27549-49246(-)+Tp57577_TGAC_v2_LG2:15322989-15323241(-)
PBfusion.49	Tp57577_TGAC_v2_scaf_39034:15-477(+)+Tp57577_TGAC_v2_scaf_195:162791-166477(+)
PBfusion.50	Tp57577_TGAC_v2_scaf_5065:889-2606(-)+Tp57577_TGAC_v2_LG6:574233-577096(-)
PBfusion.51	Tp57577_TGAC_v2_LG4:11506829-11552863(-)+Tp57577_TGAC_v2_LG2:14879030-14881691(-)
PBfusion.52	Tp57577_TGAC_v2_scaf_1105:40628-42592(+)+Tp57577_TGAC_v2_LG1:18490691-18492351(+)
PBfusion.53	Tp57577_TGAC_v2_scaf_2555:51-1924(-)+Tp57577_TGAC_v2_LG7:29988968-29992475(-)
PBfusion.54	Tp57577_TGAC_v2_scaf_7649:898-1810(-)+Tp57577_TGAC_v2_LG1:5805510-5807741(-)
PBfusion.55	Tp57577_TGAC_v2_scaf_1195:23997-26166(-)+Tp57577_TGAC_v2_LG2:10318480-10319071(-)
PBfusion.56	Tp57577_TGAC_v2_scaf_1170:1069-38053(-)+Tp57577_TGAC_v2_scaf_34:623629-624074(-)
PBfusion.57	Tp57577_TGAC_v2_scaf_7396:82-675(-)+Tp57577_TGAC_v2_LG5:10241058-10244539(-)
PBfusion.58	Tp57577_TGAC_v2_scaf_11039:670-1732(-)+Tp57577_TGAC_v2_scaf_84:378314-380807(-)
PBfusion.59	Tp57577_TGAC_v2_scaf_3430:2682-2995(-)+Tp57577_TGAC_v2_LG2:22994808-23001628(-)
PBfusion.60	Tp57577_TGAC_v2_scaf_1252:1258-3196(+)+Tp57577_TGAC_v2_LG1:22167249-22169341(+)
PBfusion.61	Tp57577_TGAC_v2_scaf_2577:471-4251(+)+Tp57577_TGAC_v2_LG2:5458696-5471817(+)
PBfusion.62	Tp57577_TGAC_v2_scaf_17449:149-326(+)+Tp57577_TGAC_v2_scaf_193:161266-162647(+)
PBfusion.63	Tp57577_TGAC_v2_scaf_10492:32-300(-)+Tp57577_TGAC_v2_LG1:2889489-2890726(-)
PBfusion.64	Tp57577_TGAC_v2_scaf_12054:1-256(+)+Tp57577_TGAC_v2_scaf_291:211216-213958(+)
PBfusion.65	Tp57577_TGAC_v2_scaf_2483:4286-5122(+)+Tp57577_TGAC_v2_LG3:2459972-2461610(+)
PBfusion.66	Tp57577_TGAC_v2_scaf_3481:49-2344(+)+Tp57577_TGAC_v2_LG6:11547127-11548551(+)
PBfusion.68	Tp57577_TGAC_v2_LG5:8239108-8239905(+)+Tp57577_TGAC_v2_LG6:11155332-11164673(+)
PBfusion.69	Tp57577_TGAC_v2_scaf_142:216807-217256(+)+Tp57577_TGAC_v2_LG3:7594995-7596464(+)
PBfusion.70	Tp57577_TGAC_v2_scaf_9508:1350-1931(-)+Tp57577_TGAC_v2_LG1:8337151-8339259(-)
PBfusion.71	Tp57577_TGAC_v2_scaf_9316:22-1776(-)+Tp57577_TGAC_v2_LG7:24145649-24146297(-)
PBfusion.72	Tp57577_TGAC_v2_scaf_2182:4659-4858(-)+Tp57577_TGAC_v2_scaf_307:245383-246618(-)
PBfusion.73	Tp57577_TGAC_v2_LG2:7763028-7765763(+)+Tp57577_TGAC_v2_LG1:22206559-22207354(+)
PBfusion.74	Tp57577_TGAC_v2_scaf_307:77-2852(+)+Tp57577_TGAC_v2_LG7:29734857-29737300(+)
PBfusion.75	Tp57577_TGAC_v2_scaf_15526:1006-1392(-)+Tp57577_TGAC_v2_LG5:8640111-8648197(-)
PBfusion.76	Tp57577_TGAC_v2_scaf_3048:2506-4212(+)+Tp57577_TGAC_v2_LG3:14234927-14240244(+)
PBfusion.77	Tp57577_TGAC_v2_scaf_1923:2107-8457(-)+Tp57577_TGAC_v2_LG7:21384382-21386007(-)
PBfusion.78	Tp57577_TGAC_v2_scaf_31405:1-337(-)+Tp57577_TGAC_v2_scaf_410:124140-136678(-)
PBfusion.79	Tp57577_TGAC_v2_scaf_192:163870-168767(-)+Tp57577_TGAC_v2_LG1:11820701-11821088(-)
PBfusion.80	Tp57577_TGAC_v2_scaf_3536:48-3514(-)+Tp57577_TGAC_v2_LG2:28103060-28104605(-)
PBfusion.81	Tp57577_TGAC_v2_scaf_10510:202-523(+)+Tp57577_TGAC_v2_scaf_373:124965-127887(+)
PBfusion.82	Tp57577_TGAC_v2_scaf_9092:496-1165(-)+Tp57577_TGAC_v2_LG4:7408597-7411288(-)
PBfusion.83	Tp57577_TGAC_v2_LG2:10277428-10281450(+)+Tp57577_TGAC_v2_LG5:12668875-12670934(+)
PBfusion.84	Tp57577_TGAC_v2_scaf_3821:495-1406(+)+Tp57577_TGAC_v2_scaf_152:400052-404131(+)
PBfusion.86	Tp57577_TGAC_v2_scaf_25900:43-694(-)+Tp57577_TGAC_v2_LG6:14477830-14482719(-)
PBfusion.87	Tp57577_TGAC_v2_scaf_3369:3184-3531(-)+Tp57577_TGAC_v2_scaf_328:211036-213761(-)
PBfusion.88	Tp57577_TGAC_v2_scaf_376:147915-148268(+)+Tp57577_TGAC_v2_LG2:15381680-15383973(+)
PBfusion.89	Tp57577_TGAC_v2_LG7:3122198-3122756(+)+Tp57577_TGAC_v2_LG2:20532347-20533616(+)
PBfusion.90	Tp57577_TGAC_v2_scaf_1711:6058-7090(-)+Tp57577_TGAC_v2_LG7:30124905-30125061(-)
PBfusion.91	Tp57577_TGAC_v2_scaf_14869:1-1456(+)+Tp57577_TGAC_v2_LG7:1247210-1248013(+)
PBfusion.92	Tp57577_TGAC_v2_scaf_13488:1283-1548(-)+Tp57577_TGAC_v2_LG3:2818006-2820556(-)
PBfusion.93	Tp57577_TGAC_v2_scaf_4187:33-983(+)+Tp57577_TGAC_v2_LG7:10211664-10211752(+)
PBfusion.94	Tp57577_TGAC_v2_scaf_15061:1214-1477(+)+Tp57577_TGAC_v2_LG4:28810155-28810822(+)
PBfusion.95	Tp57577_TGAC_v2_scaf_13895:1313-1538(+)+Tp57577_TGAC_v2_LG4:9731607-9733568(+)
PBfusion.96	Tp57577_TGAC_v2_scaf_1711:6021-7076(-)+Tp57577_TGAC_v2_LG7:30124891-30126955(-)
PBfusion.97	Tp57577_TGAC_v2_scaf_5294:7-620(-)+Tp57577_TGAC_v2_LG2:5917426-5917833(-)
PBfusion.98	Tp57577_TGAC_v2_scaf_480:68197-69425(+)+Tp57577_TGAC_v2_LG3:9402897-9406346(+)
PBfusion.99	Tp57577_TGAC_v2_scaf_3717:2051-3340(+)+Tp57577_TGAC_v2_LG4:24184959-24190821(+)
PBfusion.102	Tp57577_TGAC_v2_scaf_9508:1290-1931(-)+Tp57577_TGAC_v2_LG1:8337151-8339259(-)
PBfusion.103	Tp57577_TGAC_v2_scaf_23119:761-942(-)+Tp57577_TGAC_v2_LG1:10722731-10724106(-)
PBfusion.105	Tp57577_TGAC_v2_scaf_9742:2-451(+)+Tp57577_TGAC_v2_LG4:23165541-23165705(+)
PBfusion.106	Tp57577_TGAC_v2_scaf_7125:16-2130(-)+Tp57577_TGAC_v2_scaf_275:188621-191669(-)
PBfusion.107	Tp57577_TGAC_v2_scaf_14989:8-169(+)+Tp57577_TGAC_v2_LG3:21340486-21341716(+)
PBfusion.108	Tp57577_TGAC_v2_scaf_449:60845-62060(+)+Tp57577_TGAC_v2_LG4:22907910-22908840(+)
PBfusion.109	Tp57577_TGAC_v2_scaf_7675:785-1511(+)+Tp57577_TGAC_v2_LG5:869785-874494(+)
PBfusion.110	Tp57577_TGAC_v2_scaf_12097:836-1107(-)+Tp57577_TGAC_v2_LG7:3790429-3832314(+)
PBfusion.111	Tp57577_TGAC_v2_scaf_31405:81-286(-)+Tp57577_TGAC_v2_scaf_410:134559-136116(-)
PBfusion.112	Tp57577_TGAC_v2_scaf_4187:33-882(+)+Tp57577_TGAC_v2_LG7:10211265-10211752(+)
PBfusion.113	Tp57577_TGAC_v2_scaf_9427:1311-1681(+)+Tp57577_TGAC_v2_LG3:13598616-13602295(+)
PBfusion.114	Tp57577_TGAC_v2_scaf_31405:1-337(-)+Tp57577_TGAC_v2_scaf_410:124140-136811(-)
PBfusion.115	Tp57577_TGAC_v2_scaf_17449:149-326(+)+Tp57577_TGAC_v2_scaf_193:161266-162647(+)
PBfusion.116	Tp57577_TGAC_v2_scaf_4016:130-2208(+)+Tp57577_TGAC_v2_LG1:24146159-24150770(+)
PBfusion.117	Tp57577_TGAC_v2_scaf_5959:621-2427(+)+Tp57577_TGAC_v2_LG2:12219985-12221744(+)
PBfusion.118	Tp57577_TGAC_v2_scaf_1156:1055-2254(-)+Tp57577_TGAC_v2_LG7:2619455-2623422(-)
PBfusion.120	Tp57577_TGAC_v2_LG1:17917569-18116417(+)+Tp57577_TGAC_v2_LG2:23538206-23538704(+)
PBfusion.121	Tp57577_TGAC_v2_scaf_1732:5427-11547(-)+Tp57577_TGAC_v2_LG6:13687922-13688345(-)
PBfusion.122	Tp57577_TGAC_v2_scaf_6358:1045-2103(+)+Tp57577_TGAC_v2_LG7:9275028-9275683(+)
PBfusion.123	Tp57577_TGAC_v2_LG4:18622241-18625892(-)+Tp57577_TGAC_v2_LG4:27110267-27128467(-)
PBfusion.124	Tp57577_TGAC_v2_scaf_20869:529-1055(-)+Tp57577_TGAC_v2_LG6:16974316-16977164(-)
PBfusion.125	Tp57577_TGAC_v2_scaf_5952:313-817(-)+Tp57577_TGAC_v2_LG3:9352168-9360099(-)
PBfusion.126	Tp57577_TGAC_v2_scaf_2577:471-4251(+)+Tp57577_TGAC_v2_LG2:5470627-5471817(+)
PBfusion.127	Tp57577_TGAC_v2_scaf_380:227984-228818(+)+Tp57577_TGAC_v2_LG3:26302265-26304021(+)
PBfusion.128	Tp57577_TGAC_v2_scaf_13323:10-247(+)+Tp57577_TGAC_v2_LG1:2715296-2715632(+)
PBfusion.129	Tp57577_TGAC_v2_scaf_14038:513-1184(-)+Tp57577_TGAC_v2_scaf_162:285736-288233(-)
PBfusion.130	Tp57577_TGAC_v2_scaf_1712:855-3313(+)+Tp57577_TGAC_v2_LG7:2400017-2401221(+)
PBfusion.131	Tp57577_TGAC_v2_scaf_4665:149-2057(-)+Tp57577_TGAC_v2_LG7:3775296-3778189(-)
PBfusion.132	Tp57577_TGAC_v2_scaf_7267:1742-2223(-)+Tp57577_TGAC_v2_LG7:17696663-17696993(-)
PBfusion.133	Tp57577_TGAC_v2_scaf_4136:1000-1441(+)+Tp57577_TGAC_v2_LG1:4780890-4789170(+)
PBfusion.134	Tp57577_TGAC_v2_scaf_11361:38-596(+)+Tp57577_TGAC_v2_LG3:952198-953162(+)
PBfusion.135	Tp57577_TGAC_v2_scaf_4665:149-1656(-)+Tp57577_TGAC_v2_LG7:3775296-3778189(-)
PBfusion.136	Tp57577_TGAC_v2_scaf_10356:63-1763(-)+Tp57577_TGAC_v2_LG6:20291354-20296216(-)
PBfusion.137	Tp57577_TGAC_v2_scaf_3458:707-1053(-)+Tp57577_TGAC_v2_LG1:15690076-15694075(-)
PBfusion.139	Tp57577_TGAC_v2_scaf_4883:1666-2691(-)+Tp57577_TGAC_v2_LG2:27251441-27253204(-)
PBfusion.140	Tp57577_TGAC_v2_scaf_3048:2548-4212(+)+Tp57577_TGAC_v2_LG3:14234927-14240238(+)
PBfusion.141	Tp57577_TGAC_v2_LG4:10703679-10706772(+)+Tp57577_TGAC_v2_LG4:11168497-11174914(+)
PBfusion.142	Tp57577_TGAC_v2_scaf_2548:2988-5436(+)+Tp57577_TGAC_v2_scaf_326:215657-219291(+)
PBfusion.143	Tp57577_TGAC_v2_scaf_3789:12-1460(-)+Tp57577_TGAC_v2_LG2:16639394-16640591(-)
PBfusion.144	Tp57577_TGAC_v2_LG4:11506828-11508943(-)+Tp57577_TGAC_v2_LG2:14877922-14881696(-)
PBfusion.145	Tp57577_TGAC_v2_scaf_22524:472-558(-)+Tp57577_TGAC_v2_LG3:27336702-27337622(-)
PBfusion.146	Tp57577_TGAC_v2_scaf_3313:17-3057(-)+Tp57577_TGAC_v2_LG1:23383136-23383540(-)
PBfusion.147	Tp57577_TGAC_v2_scaf_2142:7510-7820(+)+Tp57577_TGAC_v2_LG3:6916444-6924143(+)
PBfusion.148	Tp57577_TGAC_v2_scaf_9508:1437-1931(-)+Tp57577_TGAC_v2_LG1:8337151-8339259(-)
PBfusion.149	Tp57577_TGAC_v2_scaf_3369:3182-3531(-)+Tp57577_TGAC_v2_scaf_328:211036-213761(-)
PBfusion.150	Tp57577_TGAC_v2_scaf_6659:857-2329(-)+Tp57577_TGAC_v2_LG2:23644661-23645990(-)
PBfusion.152	Tp57577_TGAC_v2_LG4:15950254-15961828(-)+Tp57577_TGAC_v2_LG6:16723227-16723894(-)
[truncated: 1,483 more rows]

## Sheet: Table S5
Table S5 LncRNAs identified in the study
ID	TYPE
[truncated: 1,843 more rows]

## Sheet: Table S6
Table S6 Annotation for the peaks corresponding to each component of isoflavones divided by the internal standard.
[truncated: 11 more rows]

[truncated: 5 more sheets: Table S7, Table S8, Table S9, Table S10, Table S11]
